# Supplementary material for: Characterization of the endocannabinoid system in subcutaneous adipose tissue in periparturient dairy cows and its association to metabolic profiles
Source: PLoS One. 2018 Nov 7;13(11):e0205996. doi: 10.1371/journal.pone.0205996 (PMC6221292; doi:10.1371/journal.pone.0205996)
Supplement: S1 Table — AT samples from high-weight loss (HWL, n = 5) or low-weight loss (LWL, n = 5) cows, based on the percentage of BW loss between week 1 and 5 postpartum, were analyzed by proteomic analysis at 14 d prepartum, 4 and 30 d PP. (XLSX) [file pone.0205996.s001.xlsx]

## Sheet: Sheet1
		Time	-14	4	30	-14	4	30	-14	4	30	-14	4	30	-14	4	4	30	-14	4	30	-14	4	30	-14	4	30	-14	4	30	30	-14													Time -14			Time 4
Number	Protein	Genename	HWL	HWL	HWL	HWL	HWL	HWL	LWL	LWL	LWL	HWL	HWL	HWL	LWL	LWL	LWL	LWL	HWL	HWL	HWL	LWL	LWL	LWL	HWL	HWL	HWL	HWL	HWL	HWL	LWL	LWL	# proteins with shared peptides	# peptides	Protein MW	Peptide ID score	Peptide sequences	Protein Description	Proteins with shared peptides	Peptide masses	Quan peptides	Uniprot url	Protein Sequence Coverage		-14 * HWL vs. -14 * LWL			4 * HWL vs. 4 * LWL
1408	sp|Q28019|LTBP2_BOVIN	LTBP2	0	0	0	0	0	0	0	476087	241591	0	0	0	0	0	3.76798e+07	0	0	0	0	0	277677	0	0	0	100798	0	0	0	0	290422	2	1		99.7	SSQQHVGLSQTTR		sp|Q28019|LTBP2_BOVIN,tr|F1MF86|F1MF86_BOVIN	1427.71	SSQQHVGLSQTTR	http://www.uniprot.org/uniprot/Q28019			0.302704	0.0430767	-23.2144	0.00142034	2.11673e-05
609	sp|Q9NZ50|SYUG_BOVIN	SNCG	1.1487e+07	1.14021e+07	1.31371e+07	2.85719e+07	1.08218e+08	1.98352e+08	2.75051e+08	2.52908e+09	2.78499e+08	4.26492e+08	1.19241e+08	1.93797e+08	2.12256e+08	2.39411e+08	1.78386e+09	4.29454e+07	2.26901e+08	3.55929e+07	36607637	3.57452e+07	2.76089e+08	2.66644e+07	1.71617e+08	1.67391e+07	7.92409e+07	1.47066e+09	5.15322e+06	1.27427e+09	1.21215e+08	9.87655e+08	1	4		99.7,99.7,99.7,99.7	AEEQVAEETK,EQANAVSEAVVSSVNTVATK,TVEEVENIAVTSGVVHK,TVEEVENIAVTSGVVHK | Deamidated [N7]		sp|Q9NZ50|SYUG_BOVIN	1132.525116,2003.0154 : 2003.01584 : 2003.015082 : 2003.015556,1809.939018 : 1809.950328,1810.948905	TVEEVENIAVTSGVVHK,AEEQVAEETK,TVEEVENIAVTSGVVHK | Deamidated [N7]	http://www.uniprot.org/uniprot/Q9NZ50			0.663245	0.663952	-1.50613	0.00168909	0.0374844
1875	tr|Q0VC96|Q0VC96_BOVIN	THYN1	2.14482e+08	1.40357e+08	3.27875e+08	2.26836e+08	2.37687e+08	2.52125e+08	3.69485e+07	3.74501e+08	8.84661e+08	1.43857e+08	5.23264e+07	2.59243e+08	3.25371e+08	2.00654e+08	3.87161e+08	2.03111e+08	1.94508e+08	3.20438e+07	100244120	1.85535e+08	3.9402e+08	1.49396e+08	1.97475e+08	7.82729e+06	5.11922e+08	1.74116e+08	8.86596e+07	3.09194e+08	3.1409e+08	5.84624e+08	1	1	22586	99.7	EPGIAGLVK	tr|Q0VC96|Q0VC96_BOVIN Thymocyte nuclear protein 1 OS=Bos taurus GN=THYN1 PE=2 SV=1	tr|Q0VC96|Q0VC96_BOVIN	882.518	EPGIAGLVK	http://www.uniprot.org/uniprot/Q0VC96	4.59184		0.998475	0.999006	-1.001	0.00264112	0.177833
350	sp|Q0VCM4|PYGL_BOVIN	PYGL	6.65312e+08	1.84341e+08	7.34695e+08	3.58173e+08	3.79302e+08	5.93146e+08	5.87293e+08	6.21874e+08	7.96241e+08	5.56793e+08	1.18781e+08	7.07692e+08	3.81096e+08	6.46644e+08	6.37881e+08	3.47401e+08	2.77639e+08	2.40427e+08	9.93262e+07	2.58492e+08	7.46637e+08	4.58617e+08	8.93686e+08	3.06237e+08	4.1208e+08	4.4521e+08	2.54237e+07	2.30304e+08	3.84963e+08	1.19111e+09	1	6		99.7,99.7,99.7,99.7,99.7,99.7	DIWNMEPSDIK,GIVGVENVAELK,HLQIIYEINQK,INPSSMFDVQVK,LITSVAEVVNNDPVVGSK,WLLLCNPGLAELIAEK | Carbamidomethyl [C5]		sp|Q0VCM4|PYGL_BOVIN	1346.61734 : 1346.616914,1226.677188 : 1226.684846,1397.761574,1363.677838,1839.992984 : 1839.99197 : 1839.99319,1838.980636	LITSVAEVVNNDPVVGSK,INPSSMFDVQVK,GIVGVENVAELK	http://www.uniprot.org/uniprot/Q0VCM4			0.935266	0.965535	-1.03569	0.00265633	0.23881
1455	sp|Q32KR6|FDFT_BOVIN	FDFT1	4.05634e+07	3.51709e+07	0	1.00766e+06	0	1.21966e+07	9.99141e+06	0	4.82827e+06	1.11403e+06	572858	5.10673e+06	5.81047e+07	0	0	5.57466e+07	5.10686e+07	9.21518e+06	104114544	3.62935e+08	0	0	5.23535e+07	8.49162e+07	0	7.57942e+06	4.50268e+07	0	0	3.34575e+06	2	1		99.7	YQTVIVDVCQK | Carbamidomethyl [C9] Deamidated [Q2]		sp|Q32KR6|FDFT_BOVIN,tr|Q6IE76|Q6IE76_BOVIN	1352.68	YQTVIVDVCQK | Carbamidomethyl [C9] Deamidated [Q2]	http://www.uniprot.org/uniprot/Q32KR6			0.795921	0.340518	-2.9367	0.00273139	944495
1923	tr|Q3ZCK2|Q3ZCK2_BOVIN	RALA	4.82531e+07	0	3.97703e+07	1.42005e+06	0	1.06386e+06	6.8693e+06	6.42694e+07	2.42784e+08	6.39454e+07	1.48716e+06	3.75465e+07	2.69841e+07	1.65515e+07	2.59684e+08	1.46186e+06	1.37824e+06	6.63582e+07	970045	1.07253e+07	697192	1.27526e+06	6.14068e+06	1.63223e+06	972717	5.10089e+07	0	522297	1.25031e+07	217783	1	1	23539.6	99.7	VKEDENVPFLLVGNK	tr|Q3ZCK2|Q3ZCK2_BOVIN Uncharacterized protein OS=Bos taurus GN=RALA PE=2 SV=1	tr|Q3ZCK2|Q3ZCK2_BOVIN	1699.91142 : 1699.911876 : 1699.913972	VKEDENVPFLLVGNK	http://www.uniprot.org/uniprot/Q3ZCK2	7.28155		0.754463	2.43794	2.43794	0.00355798	0.000111347
146	tr|A5D984|A5D984_BOVIN	PKM2	3.29207e+10	1.00185e+10	3.39597e+10	2.31999e+10	3.8882e+10	4.7245e+10	1.26531e+10	8.25257e+10	4.03957e+10	3.63507e+10	2.35317e+10	2.05468e+10	5.04004e+10	3.33473e+10	4.35347e+10	3.05978e+10	1.43321e+10	1.89476e+10	10360929556	2.9129e+10	5.68265e+10	2.65233e+10	2.75264e+10	2.08135e+10	1.47062e+10	1.6507e+10	1.24601e+10	3.49939e+10	4.43434e+10	5.91871e+10	2	12	57948.4	99.7,99.7,99.7,99.7,99.7,99.7,99.7,99.7,99.7,99.7,99.7,99.7	FGVEQNVDMVFASFIR,FGVEQNVDMVFASFIR | Oxidation [M9],GDLGIEIPAEK,GDYPLEAVR,GPDFLVTEVENGGSLGSK,GPDFLVTEVENGGSLGSK | Deamidated [N11],GSGTAEVELK,GVNLPGAAVDLPAVSEK,IYVDDGLISLLVK,LDIDSPPITAR,LNFSHGTHEYHAETIK,VNLAMNVGK	tr|A5D984|A5D984_BOVIN Pyruvate kinase OS=Bos taurus GN=PKM2 PE=2 SV=1	tr|A5D984|A5D984_BOVIN,tr|Q1JPG7|Q1JPG7_BOVIN	1857.891528,1873.909476,1140.598796 : 1140.599954 : 1140.595134,1018.506532,1804.887872,1805.879284,989.493096,1635.883932 : 1635.877952 : 1635.879854,1446.832098,1196.63341 : 1196.632424,1882.896824 : 1882.893741 : 1882.898158,944.51132	LNFSHGTHEYHAETIK,GVNLPGAAVDLPAVSEK,GDLGIEIPAEK	http://www.uniprot.org/uniprot/A5D984	24.4821		0.332575	0.734349	-1.36175	0.00392874	0.36927
924	sp|P47865|AQP1_BOVIN	AQP1	4.01426e+07	2.47147e+08	4.8811e+07	4.8737e+07	6.55275e+07	9.5801e+06	3.67078e+08	8.79962e+07	7.42105e+07	2.2148e+08	2.01504e+08	5.20522e+07	1.55718e+08	2.27838e+07	1.56426e+07	1.18414e+08	2.32689e+08	2.83336e+08	98201576	4.44256e+08	7.70317e+07	4.33479e+07	1.44836e+08	2.26245e+08	2.36969e+07	5.43426e+07	3.86179e+08	1.74413e+07	1.5829e+08	3.62628e+07	1	2		99.7,99.7	SNQTTGAVQDNVK,VWTSGQVEEYDLDADDINSR | Deamidated [Q6]		sp|P47865|AQP1_BOVIN	1360.658562,2312.02657	SNQTTGAVQDNVK,VWTSGQVEEYDLDADDINSR | Deamidated [Q6]	http://www.uniprot.org/uniprot/P47865			0.267527	0.552354	-1.81043	0.00403262	5.27377
1477	sp|Q3SYU6|CNN2_BOVIN	CNN2	1.49984e+07	0	5.187e+07	8.78614e+06	0	7.52492e+06	0	7.99414e+07	4.60603e+07	1.76065e+08	3.06555e+07	1.56461e+08	2.21089e+08	1.41533e+07	6.91442e+06	9.67992e+07	0	0	0	4.37701e+07	3.4635e+07	6.92818e+07	1.8137e+08	0	0	2.18623e+08	0	3.01841e+07	1.35465e+08	1.15626e+08	1	1		99.7	AGQCVIGLQMGTNK | Carbamidomethyl [C4]		sp|Q3SYU6|CNN2_BOVIN	1475.72	AGQCVIGLQMGTNK | Carbamidomethyl [C4]	http://www.uniprot.org/uniprot/Q3SYU6			0.809731	3.03224	3.03224	0.00503347	7.75401e-07
908	sp|P16116|ALDR_BOVIN	AKR1B1	1.36162e+08	2.55716e+06	6.11782e+08	2.27824e+08	5.27131e+08	9.61885e+08	2.73215e+07	1.88647e+09	1.23186e+09	1.87358e+08	1.16168e+08	5.40229e+08	3.59455e+08	1.74552e+08	4.79897e+08	2.53006e+08	1.05584e+08	3.97172e+07	11175706	3.79601e+06	8.77264e+08	3.53909e+08	4.79923e+08	2.68528e+07	9.90382e+07	5.50592e+08	1.87964e+06	2.70853e+08	6.50537e+08	6.42987e+08	2	2		99.7,99.7	AIGVSNFNHLQVEK,EDMNTLLSYNR		sp|P16116|ALDR_BOVIN,tr|Q5E962|Q5E962_BOVIN	1554.820929 : 1554.819308,1354.615072	AIGVSNFNHLQVEK,EDMNTLLSYNR	http://www.uniprot.org/uniprot/P16116			0.253172	3.33735	3.33735	0.00533957	0.0427239
1450	sp|Q2TBU0|HPT_BOVIN	HP	8.08233e+07	3.16496e+10	1.5029e+08	1.9213e+08	7.10068e+07	4.10433e+08	5.13075e+06	7.71779e+07	2.19919e+08	2.61463e+08	1.47001e+10	1.20026e+10	9.10394e+09	3.9482e+08	8.11002e+07	6.0463e+08	1.58613e+09	1.21768e+10	615815040	5.59319e+07	3.91396e+07	1.26516e+07	4.88407e+09	6.90361e+09	4.31277e+10	3.12298e+09	2.40575e+10	1.14553e+10	4.66913e+07	1.36796e+09	1	1		99.7	HYEGVDAPK		sp|Q2TBU0|HPT_BOVIN	1014.48	HYEGVDAPK	http://www.uniprot.org/uniprot/Q2TBU0			0.467656	2.77813	2.77813	0.00610975	64.2331
1108	tr|E1BHR3|E1BHR3_BOVIN	HDGFRP3	1.18507e+09	2.87912e+08	1.87952e+09	7.48717e+08	1.04221e+09	2.2564e+09	4.25195e+08	1.89142e+09	3.05787e+09	1.01974e+09	8.1592e+08	1.78147e+09	1.51497e+09	1.24522e+09	3.88223e+09	1.26585e+09	8.9628e+08	1.20559e+09	555777729	6.33703e+08	1.79073e+09	1.46112e+09	1.31192e+09	1.00818e+09	2.86991e+09	2.12031e+09	2.9882e+08	1.49291e+09	2.29777e+09	2.86111e+09	1	2	20505.1	99.7,99.7	GFNEGLWEIENNPGVK,IDELPEGAVKPPANK	tr|E1BHR3|E1BHR3_BOVIN Uncharacterized protein OS=Bos taurus GN=HDGFRP3 PE=4 SV=2	tr|E1BHR3|E1BHR3_BOVIN	1801.858682 : 1801.855936,1576.842516	GFNEGLWEIENNPGVK,IDELPEGAVKPPANK	http://www.uniprot.org/uniprot/E1BHR3	16.7568		0.794425	1.10162	1.10162	0.00619187	0.332122
254	sp|Q3SZR3|A1AG_BOVIN	ORM1	6.3908e+10	6.49272e+10	1.40009e+11	5.8051e+10	5.72117e+10	9.84699e+10	2.95408e+10	2.5238e+11	1.56242e+11	6.24358e+10	8.41347e+10	5.65405e+10	7.25846e+10	2.18339e+11	1.2814e+11	6.82132e+10	5.70424e+10	8.68101e+10	111372943590	4.85378e+10	2.36352e+11	6.665e+10	1.17505e+11	1.28883e+11	3.31586e+11	8.16997e+10	1.16372e+11	2.4507e+11	6.45674e+10	1.1224e+11	2	8		99.7,99.7,99.7,99.7,99.7,99.7,99.7,99.7	AIQAAFFYLEPR,CIGIQESEIIYTDEK | Carbamidomethyl [C1],EHFVDLLLSK,KDACGPLEK | Carbamidomethyl [C4],NVGVSFYADKPEVTQEQK,TFMLAASWNGTK,TFMLAASWNGTK | Deamidated [N9],WFYIGSAFR		sp|Q3SZR3|A1AG_BOVIN,tr|Q5GN72|Q5GN72_BOVIN	1424.741706,1796.865456 : 1796.864232,1199.653329 : 1199.653672 : 1199.653638 : 1199.65439 : 1199.655338 : 1199.65504 : 1199.655464 : 1199.65655 : 1199.65726 : 1199.666896,1016.495736,2038.001757 : 2037.99929,1325.63757 : 1325.632276,1326.62455,1145.56563	EHFVDLLLSK,NVGVSFYADKPEVTQEQK,AIQAAFFYLEPR	http://www.uniprot.org/uniprot/Q3SZR3			0.508895	1.21247	1.21247	0.00665042	0.425902
1197	tr|Q0VCY8|Q0VCY8_BOVIN	PEA15	3.1066e+08	1.02871e+08	3.00191e+08	4.97937e+07	3.17188e+08	2.6891e+08	4.40747e+08	8.7375e+08	1.59793e+09	2.43822e+08	1.68354e+08	6.22881e+08	4.13779e+08	2.24346e+08	7.10597e+08	2.05835e+08	8.32397e+07	7.30902e+07	628231508	1.5644e+08	8.25973e+08	4.25522e+08	5.24524e+08	1.33921e+08	7.13068e+08	5.88047e+08	1.2221e+08	3.17313e+08	3.12789e+08	1.73991e+09	1	2	15039.9	99.7,99.7	ISEEDELDTK,RPDLLTMVVDYR	tr|Q0VCY8|Q0VCY8_BOVIN Phosphoprotein enriched in astrocytes 15 OS=Bos taurus GN=PEA15 PE=2 SV=1	tr|Q0VCY8|Q0VCY8_BOVIN	1177.533158,1476.769953	ISEEDELDTK,RPDLLTMVVDYR	http://www.uniprot.org/uniprot/Q0VCY8	16.9231		0.119044	0.453993	-2.20268	0.00674831	0.234991
1825	tr|F2Z4F0|F2Z4F0_BOVIN	ACTR1A	5.3814e+08	1.15447e+08	5.28231e+08	4.96287e+08	7.4985e+08	8.38304e+08	3.18291e+08	1.04261e+09	1.02767e+09	6.67744e+08	2.84808e+08	7.18849e+08	6.91029e+08	4.22972e+08	1.36621e+09	2.24326e+08	4.61532e+08	4.50721e+08	948910020	3.72743e+08	8.33993e+08	3.87529e+08	1.09195e+09	5.07459e+08	7.34071e+08	7.83263e+08	1.53442e+08	8.43436e+08	8.4597e+08	1.36628e+09	1	1	42613.3	99.7	ACYLSINPQK | Carbamidomethyl [C2]	tr|F2Z4F0|F2Z4F0_BOVIN Uncharacterized protein OS=Bos taurus GN=ACTR1A PE=3 SV=1	tr|F2Z4F0|F2Z4F0_BOVIN	1192.59	ACYLSINPQK | Carbamidomethyl [C2]	http://www.uniprot.org/uniprot/F2Z4F0	2.65957		0.76492	1.11073	1.11073	0.00805397	0.366648
1510	sp|Q3T132|LTOR2_BOVIN	LAMTOR2	1.82571e+07	74599.3	1.19532e+06	1.84626e+06	6.90123e+06	4.14542e+06	2.3333e+06	1.59509e+07	2.31515e+06	4.52183e+07	6.59371e+06	6.73163e+07	6.60901e+07	3.98376e+06	2.62774e+07	3.82462e+07	3.12369e+06	0	208442	167488	3.44716e+07	2.9815e+07	7.01625e+07	0	6.33132e+06	3.72692e+07	1.55929e+06	527895	2.65677e+07	3.98164e+07	1	1		99.7	FILMDCMEGR | Carbamidomethyl [C6]		sp|Q3T132|LTOR2_BOVIN	1270.55	FILMDCMEGR | Carbamidomethyl [C6]	http://www.uniprot.org/uniprot/Q3T132			0.690552	2.68836	2.68836	0.00824285	0.000852295
460	sp|Q3SYX0|NDRG1_BOVIN	NDRG1	3.56537e+09	1.81441e+09	4.45525e+09	1.98006e+09	5.19839e+09	5.42538e+09	1.39228e+09	1.05409e+10	7.72027e+09	3.23632e+09	2.01217e+09	3.49006e+09	4.67924e+09	3.94371e+09	6.26464e+09	1.90296e+09	3.17562e+09	4.26661e+09	3390233644	1.44219e+09	5.74846e+09	2.28227e+09	2.71842e+09	2.96145e+09	3.47589e+09	2.49441e+09	1.42601e+09	6.36182e+09	2.77459e+09	5.09151e+09	2	5		99.7,99.7,99.7,99.7,99.7	EEMQNNVEVVHAYR,ELQDVDLAEVKPLVEK,GNRPVILTYHDIGMNHK,ISGWTQALPDMVVSHLFGK,TASGSSVTSLEGAR		sp|Q3SYX0|NDRG1_BOVIN,tr|F1MS38|F1MS38_BOVIN	1716.787272,1823.986155 : 1823.986548 : 1823.989864,1964.004256,2085.073278,1321.647408	ELQDVDLAEVKPLVEK,TASGSSVTSLEGAR,GNRPVILTYHDIGMNHK	http://www.uniprot.org/uniprot/Q3SYX0			0.825747	1.06835	1.06835	0.00824817	0.42513
940	sp|P85521|C163A_BOVIN	CD163	1.45761e+08	2.22377e+07	1.9053e+08	3.01784e+07	1.95169e+08	1.89819e+08	2.21795e+07	2.34321e+09	3.71534e+08	4.57302e+07	1.25715e+08	3.86317e+08	2.41868e+08	2.68802e+08	3.42712e+08	3.26241e+08	6.80089e+06	7.68709e+07	97862108	1.37354e+07	6.75328e+08	2.22661e+08	3.16084e+08	1.05797e+08	6.84831e+08	2.24325e+08	6.95562e+07	2.35845e+08	9.33376e+07	4.52119e+08	1	2		99.7,99.7	GPETLWQCPSSPWK | Carbamidomethyl [C8],LEVFYNGAWGSVGK		sp|P85521|C163A_BOVIN	1671.7727,1525.756672 : 1525.75937	GPETLWQCPSSPWK | Carbamidomethyl [C8],LEVFYNGAWGSVGK	http://www.uniprot.org/uniprot/P85521			0.872365	0.892227	-1.12079	0.00838878	0.133042
1668	tr|C9EH46|C9EH46_BOVIN	Gas7	1.34593e+07	0	1.6408e+07	1.49116e+06	3.0611e+06	7.2755e+06	295218	2.37233e+07	2.46493e+07	0	0	6.1654e+06	2.00095e+06	4.09039e+06	4.08847e+06	1.02872e+06	6.42569e+06	0	153108	947947	1.20787e+06	1.58801e+06	646727	0	0	111356	974573	0	9.89466e+06	9.34382e+06	1	1	47224	99.7	STGDSQNLGSSSPSK	tr|C9EH46|C9EH46_BOVIN Growth arrest-specific 7 isoform OS=Bos taurus GN=Gas7 PE=2 SV=1	tr|C9EH46|C9EH46_BOVIN	1450.65	STGDSQNLGSSSPSK	http://www.uniprot.org/uniprot/C9EH46	3.64078		0.532618	0.0958616	-10.4317	0.0087461	2.5644e-05
1173	tr|F1N3Q4|F1N3Q4_BOVIN	PALM	4.16661e+08	7.26401e+07	7.59307e+08	3.86942e+08	2.24736e+08	8.46419e+08	7.60207e+07	7.61589e+08	9.4914e+08	4.26919e+08	8.51803e+07	1.48989e+09	4.31987e+08	4.8465e+08	1.34486e+09	3.03465e+08	1.44926e+08	2.94581e+08	107765672	1.69693e+08	7.41114e+08	1.88635e+08	1.33944e+09	8.23891e+08	1.1145e+09	5.06875e+08	3.32794e+07	1.1007e+09	5.19076e+08	9.54155e+08	1	2	42369.8	99.7,99.7	AEAVPNSQQTPVGTPK,VLSSTTVLPR	tr|F1N3Q4|F1N3Q4_BOVIN Uncharacterized protein (Fragment) OS=Bos taurus GN=PALM PE=4 SV=1	tr|F1N3Q4|F1N3Q4_BOVIN	1622.823202,1071.628228	AEAVPNSQQTPVGTPK,VLSSTTVLPR	http://www.uniprot.org/uniprot/F1N3Q4	6.70103		0.418264	1.61078	1.61078	0.00884205	0.192152
995	sp|Q3MHF7|MTAP_BOVIN	MTAP	2.51345e+08	6.81122e+07	2.10458e+08	7.20172e+07	6.88893e+07	1.76812e+08	7.21933e+07	2.24868e+08	4.47226e+08	9.96709e+07	7.82047e+07	1.80346e+08	8.63625e+07	1.54325e+08	2.24191e+08	8.08931e+07	8.20132e+07	7.86539e+07	57869272	5.01674e+07	1.35783e+08	1.75038e+08	1.49702e+08	5.6999e+07	1.66236e+08	1.75546e+08	4.0443e+07	6.58289e+07	4.0124e+08	4.05796e+08	1	2		99.7,99.7	IGIIGGTGLDDPEILEGR,VNYQANIWALK		sp|Q3MHF7|MTAP_BOVIN	1823.959872,1318.698026	IGIIGGTGLDDPEILEGR,VNYQANIWALK	http://www.uniprot.org/uniprot/Q3MHF7			0.653787	1.18143	1.18143	0.00913432	0.353088
312	tr|F1MIC9|F1MIC9_BOVIN	DCTN1	5.47514e+08	9.19609e+07	4.75087e+08	2.38879e+08	3.34658e+08	3.68717e+08	8.94692e+07	7.74268e+08	1.52157e+09	3.38069e+08	1.14623e+08	1.10695e+09	4.8806e+08	2.16116e+08	1.01076e+09	4.16452e+08	9.04463e+07	3.53465e+08	179145212	4.24891e+08	8.4319e+08	5.81689e+08	8.28921e+08	2.1489e+08	4.77701e+08	6.10794e+08	6.41313e+07	3.00493e+08	7.75802e+08	9.49647e+08	1	7	136886	99.7,99.7,99.7,99.7,99.7,99.7,99.7	AESLQQEAEVLR,ALTNQQEASVER,DLETSCSDTR | Carbamidomethyl [C6],EQLDMAGAQVR,SPSAQLLEQVAQLK,VEAAQETVADYQQTIK,YFTCDEGHGIFVR | Carbamidomethyl [C4]	tr|F1MIC9|F1MIC9_BOVIN Uncharacterized protein OS=Bos taurus GN=DCTN1 PE=4 SV=1	tr|F1MIC9|F1MIC9_BOVIN	1371.699642 : 1371.695518 : 1371.693064 : 1371.695412 : 1371.698896 : 1371.699944,1344.664326 : 1344.663858,1182.489264,1216.589982,1510.835478,1792.88225,1599.71718	AESLQQEAEVLR,ALTNQQEASVER,EQLDMAGAQVR	http://www.uniprot.org/uniprot/F1MIC9	7.1025		0.960039	0.976261	-1.02432	0.00931471	0.261405
837	tr|F1MPR3|F1MPR3_BOVIN	ATP2A2	6.97142e+08	1.98697e+08	4.48353e+08	2.52937e+08	2.8611e+08	4.52782e+08	2.21116e+08	5.08284e+08	1.16355e+09	5.17411e+08	2.66863e+07	7.34441e+08	4.11397e+08	2.60577e+08	7.35304e+08	2.43775e+08	1.72357e+08	1.18821e+08	3.37344e+08	2.13801e+08	4.06675e+08	1.93235e+08	8.43911e+08	3.58152e+08	6.41984e+08	4.60474e+08	8.19452e+06	1.55227e+08	7.49297e+08	7.78711e+08	1	3	111930	99.7,99.7,99.7	CLALATHDNPLR | Carbamidomethyl [C1],MNVFDTELK,NAENAIEALK	tr|F1MPR3|F1MPR3_BOVIN Uncharacterized protein OS=Bos taurus GN=ATP2A2 PE=3 SV=2	tr|F1MPR3|F1MPR3_BOVIN	1379.693841,1095.52663,1071.554468	CLALATHDNPLR | Carbamidomethyl [C1],MNVFDTELK,NAENAIEALK	http://www.uniprot.org/uniprot/F1MPR3	3.05419		0.729912	1.21885	1.21885	0.00933334	0.201593
754	sp|Q3T102|EIF3E_BOVIN	EIF3E	3.55366e+08	1.57263e+06	1.71364e+08	1.2914e+08	1.78078e+08	1.2433e+08	2.48253e+07	2.35483e+08	3.18579e+08	1.04954e+08	6.73074e+07	6.10707e+08	2.92858e+08	1.65107e+08	3.10532e+08	1.96808e+08	1.87731e+07	1.01796e+08	25013036	3.60642e+07	3.64995e+08	4.45368e+08	6.76236e+08	4.22118e+07	6.52211e+07	2.05394e+08	2.22268e+06	1.05977e+08	2.339e+08	5.75996e+08	1	3		99.7,99.7,99.7	HLVFPLLEFLSVK,NALSSLWGK,QLQAETEPIVK		sp|Q3T102|EIF3E_BOVIN	1540.898016,974.517918,1254.680804	HLVFPLLEFLSVK,NALSSLWGK,QLQAETEPIVK	http://www.uniprot.org/uniprot/Q3T102			0.711199	1.3753	1.3753	0.00987659	0.0922275
164	sp|Q5E9F5|TAGL2_BOVIN	TAGLN2	2.3719e+10	8.79612e+09	1.94966e+10	2.03276e+10	2.17948e+10	2.08382e+10	1.46286e+10	3.6247e+10	3.18758e+10	2.21027e+10	1.40897e+10	3.07184e+10	2.45054e+10	1.5508e+10	2.22266e+10	2.29198e+10	1.58508e+10	2.20834e+10	9761746540	1.44563e+10	3.41776e+10	1.62238e+10	2.14003e+10	1.09686e+10	1.74123e+10	2.48093e+10	9.10664e+09	2.11615e+10	1.65641e+10	3.52183e+10	1	11		99.7,99.7,99.7,99.7,99.7,99.7,99.7,99.7,99.7,99.7,99.7	DDGLFSGDPNWFPK,DGTVLCELINGLYPEGQAPVK | Carbamidomethyl [C6] Deamidated [N10],GASQAGMTGYGMPR,GASQAGMTGYGMPR | Oxidation [M7 M12],IQASTMAFK,NVIGLQMGTNR,QYDADLEQILIQWITTQCR | Carbamidomethyl [C18],TLMNLGGLAVAR,TLMNLGGLAVAR | Oxidation [M3],YFSDNQLQEGK,YGINTTDIFQTVDLWEGK		sp|Q5E9F5|TAGL2_BOVIN	1593.712912,2273.146466,1382.606204,1414.595186,995.511342 : 995.511472 : 995.51023,1201.62414 : 1201.622332 : 1201.623316,2393.169706,1214.68012 : 1214.679728,1230.675654,1327.603696,2099.015232	NVIGLQMGTNR,IQASTMAFK,YFSDNQLQEGK	http://www.uniprot.org/uniprot/Q5E9F5			0.919761	1.0236	1.0236	0.00997034	0.526716
1253	sp|A6QLU1|GPDM_BOVIN	GPD2	1.63232e+07	1.81096e+06	1.0275e+07	6.26012e+06	7.13101e+06	1.14772e+07	2.53995e+06	4.12213e+07	1.6783e+07	7.92743e+06	1.40715e+06	2.56754e+07	1.88212e+07	9.13208e+06	9.26509e+06	1.67528e+07	2.04092e+07	1.22396e+07	15280288	1.54514e+07	3.42792e+07	3.31786e+07	2.45114e+07	7.67798e+06	2.10839e+07	1.05268e+07	1.04291e+07	1.54462e+07	1.62331e+07	3.24026e+07	1	1		99.7	VIFFLPWQK		sp|A6QLU1|GPDM_BOVIN	1176.67	VIFFLPWQK	http://www.uniprot.org/uniprot/A6QLU1			0.959854	1.02387	1.02387	0.01029	0.274821
1558	sp|Q5BIR5|SPB8_BOVIN	SERPINB8	4.37855e+07	1.19454e+06	5.15408e+07	3.87198e+07	2.61805e+07	4.01178e+07	498557	1.10431e+08	1.49025e+08	1.56395e+07	1.1562e+07	3.25429e+07	3.11491e+07	6.34098e+07	1.0195e+08	9.8044e+06	4.33147e+06	2.84875e+07	1.34282e+06	2.20212e+07	7.12207e+07	4.56842e+07	5.05046e+07	8.83495e+06	7.62451e+07	2.935e+07	624165	8.2982e+07	3.44159e+07	1.70759e+08	1	1		99.7	ISEILGAGTVSPLTK		sp|Q5BIR5|SPB8_BOVIN	1484.83145 : 1484.842646	ISEILGAGTVSPLTK	http://www.uniprot.org/uniprot/Q5BIR5			0.663926	1.51442	1.51442	0.0106899	0.0734234
770	sp|Q5EAD2|SERA_BOVIN	PHGDH	3.1634e+08	5.6132e+07	4.80888e+08	3.30321e+08	4.08437e+08	5.21237e+08	2.80042e+08	6.05821e+08	1.04012e+09	7.50375e+08	4.47898e+08	1.02935e+09	5.75495e+08	6.84833e+08	9.46573e+08	4.68864e+08	5.29773e+08	2.90597e+08	4.35607e+08	2.63809e+08	4.49795e+08	1.01528e+09	2.01382e+09	2.7991e+08	2.96389e+08	4.17884e+08	1.58638e+08	2.47835e+08	1.16953e+09	8.07424e+08	1	3		99.7,99.7,99.7	AGTGVDNVDLEAATR,GGIVDEGALLR,VLGILGLGR		sp|Q5EAD2|SERA_BOVIN	1487.721902,1098.600032,896.5801 : 896.58022 : 896.581258	AGTGVDNVDLEAATR,GGIVDEGALLR,VLGILGLGR	http://www.uniprot.org/uniprot/Q5EAD2			0.463308	1.32844	1.32844	0.0106929	0.348282
43	tr|F1N0R5|F1N0R5_BOVIN	VWF	3.58346e+09	3.96387e+09	4.30829e+09	4.42189e+09	4.99332e+09	7.31809e+09	7.14335e+09	1.38952e+10	4.35204e+09	7.58312e+09	4.32324e+09	8.06665e+09	5.80283e+09	3.97113e+09	1.53189e+10	4.37108e+09	6.69345e+09	3.21407e+09	4228192380	7.18053e+09	4.94273e+09	1.61252e+10	1.16149e+10	2.75931e+09	5.4644e+09	1.35409e+10	2.21275e+09	3.45987e+09	1.25824e+10	4.46828e+09	1	28	307677	99.7,99.7,99.7,99.7,99.7,99.7,99.7,99.7,99.7,99.7,99.7,99.7,99.7,99.7,99.7,99.7,99.7,99.7,99.7,99.7,99.7,99.7,99.7,99.7,99.7,99.7,99.7,99.7	AFVLSGVHELEQR,AFVVGMMER,CLPSACEVVTGSPR | Carbamidomethyl [C1 C6],CQVLLSELFAECHK | Carbamidomethyl [C1 C12],DDFLTPAGLVEPLVEHFGNSWK,DETHFEVVESGR,EQAPNLVYMVTGSPASDK,EQCVDGCSCPEGQLLDEGR | Carbamidomethyl [C3 C7 C9],GLYLETEVGHHK,IPGTCCDTCEEPECK | Carbamidomethyl [C5 C6 C9 C14],LLDLVFLLDGSSK,LSEADFETLK,MPGDIQLVPIGVGPR,SAEFVEEVIR,SEDEVDIHYCQGR | Carbamidomethyl [C10],TATLCPQNCEER | Carbamidomethyl [C5 C…	tr|F1N0R5|F1N0R5_BOVIN von Willebrand factor OS=Bos taurus GN=VWF PE=4 SV=2	tr|F1N0R5|F1N0R5_BOVIN	1483.775601 : 1483.775559 : 1483.778403 : 1483.777848 : 1483.78294,1038.499596 : 1038.505714,1531.709244,1732.827345 : 1732.82922 : 1732.827417,2470.213704,1403.628648 : 1403.62806 : 1403.627458,1905.908126,2207.888696,1381.694181,1854.688876,1418.80235,1151.568898 : 1151.577656,1547.837082,1177.5972,1606.667392 : 1606.670268 : 1606.664728,1477.6234,1512.619022,1644.657854,1393.792292,1411.526678…	EQAPNLVYMVTGSPASDK,AFVVGMMER,AFVLSGVHELEQR	http://www.uniprot.org/uniprot/F1N0R5	13.4259		0.606759	1.17324	1.17324	0.0107901	0.428819
490	tr|A6QQR5|A6QQR5_BOVIN	TMEM43	7.18802e+09	4.95743e+09	8.25745e+09	5.03155e+09	8.00159e+09	1.07937e+10	5.42576e+09	1.44072e+10	1.84711e+10	4.80617e+09	4.60164e+09	5.06265e+09	7.13142e+09	5.87149e+09	1.43894e+10	5.06036e+09	1.12469e+10	3.94428e+09	4214852130	4.34142e+09	1.02009e+10	6.51202e+09	7.50387e+09	6.48561e+09	1.43693e+10	4.88015e+09	2.77607e+09	6.18083e+09	8.58444e+09	1.36756e+10	1	5	44790.8	99.7,99.7,99.7,99.7,99.7	FFLSAGLIDK,GDYFYHSENPK,LEDPHVDIIR,LLSDPNYGVHLPAVK,SGDTLLLLHHGDFSAEEVFR	tr|A6QQR5|A6QQR5_BOVIN TMEM43 protein OS=Bos taurus GN=TMEM43 PE=2 SV=1	tr|A6QQR5|A6QQR5_BOVIN	1109.613366 : 1109.612002 : 1109.612292 : 1109.612698 : 1109.612264 : 1109.612316 : 1109.61356,1355.577152 : 1355.578724,1205.638548 : 1205.638858,1621.883799 : 1621.88292,2242.103073	LEDPHVDIIR,LLSDPNYGVHLPAVK,FFLSAGLIDK	http://www.uniprot.org/uniprot/A6QQR5	16.5		0.801151	0.930764	-1.07439	0.0108225	0.459141
1313	sp|P25417|CYTB_BOVIN	CSTB	2.87864e+09	2.45164e+09	2.7587e+09	3.58431e+09	4.68788e+09	4.55466e+09	1.03073e+09	6.48296e+09	4.68811e+09	2.186e+09	1.07008e+09	3.84264e+09	3.36975e+09	3.31152e+09	6.10213e+09	3.87838e+09	4.10064e+09	4.43069e+09	3088899580	1.84935e+09	5.67402e+09	2.41191e+09	2.41458e+09	2.27136e+09	3.0512e+09	1.89999e+09	1.64419e+09	2.86031e+09	4.33589e+09	5.83631e+09	1	1		99.7	VQVDEDDFVHIR		sp|P25417|CYTB_BOVIN	1470.71	VQVDEDDFVHIR	http://www.uniprot.org/uniprot/P25417			0.716875	1.10783	1.10783	0.0112039	0.464479
525	tr|Q3SX08|Q3SX08_BOVIN	EMD	1.17226e+09	3.15649e+08	9.94941e+08	1.01835e+09	1.09127e+09	1.61144e+09	5.92699e+08	2.78656e+09	1.49871e+09	1.37729e+09	7.37321e+08	1.94673e+09	1.7183e+09	1.08793e+09	1.98398e+09	1.2756e+09	4.65491e+08	1.2508e+09	443734640	7.03596e+08	1.90276e+09	1.93065e+09	1.5853e+09	1.69567e+09	1.57409e+09	1.24861e+09	1.9501e+08	1.52434e+09	1.68947e+09	1.53396e+09	2	5	29471.1	99.7,99.7,99.7,99.7,99.7	DDNLFSLEEEGK,GYNDDYYEESYLTTR,KEDALLYQSK,QAPGAAGLGQDR,QPSASLSDADPFHR	tr|Q3SX08|Q3SX08_BOVIN EMD protein OS=Bos taurus GN=EMD PE=2 SV=1	tr|Q3SX08|Q3SX08_BOVIN,tr|Q6XZP8|Q6XZP8_BOVIN	1394.618454 : 1394.615498 : 1394.616014,1887.78619 : 1887.782332,1193.628928,1139.568782,1526.712616	KEDALLYQSK,QAPGAAGLGQDR,DDNLFSLEEEGK	http://www.uniprot.org/uniprot/Q3SX08	24.1379		0.900022	1.04664	1.04664	0.0113223	0.373464
1207	tr|Q32PA1|Q32PA1_BOVIN	CD59	4.56651e+09	1.26509e+09	8.81911e+09	2.54906e+09	3.38908e+09	4.92732e+09	4.1116e+09	7.02906e+09	8.99237e+09	4.76452e+09	3.61667e+09	4.4956e+09	5.07187e+09	7.57654e+09	6.42444e+09	4.04647e+09	2.61936e+09	2.67842e+09	2762726528	1.94372e+09	4.56408e+09	5.17423e+09	6.5081e+09	4.62593e+09	7.31155e+09	5.77554e+09	3.89121e+09	7.18273e+09	3.5078e+09	6.16604e+09	1	2	13662.9	99.7,99.7	ELHYDCCQK | Carbamidomethyl [C6 C7],YEECSFEFIAK | Carbamidomethyl [C4]	tr|Q32PA1|Q32PA1_BOVIN CD59 molecule, complement regulatory protein OS=Bos taurus GN=CD59 PE=2 SV=1	tr|Q32PA1|Q32PA1_BOVIN	1251.499824,1421.618142	ELHYDCCQK | Carbamidomethyl [C6 C7],YEECSFEFIAK | Carbamidomethyl [C4]	http://www.uniprot.org/uniprot/Q32PA1	16.5289		0.843132	1.0554	1.0554	0.0117016	0.479244
1451	sp|Q2TBU9|RUVB2_BOVIN	RUVBL2	2.26069e+08	1.18557e+06	1.42503e+08	2.07469e+07	7.12732e+07	1.47836e+08	1.16279e+07	3.32609e+08	3.20073e+08	9.97776e+07	2.81381e+07	1.22339e+08	2.25788e+08	8.78269e+07	5.77194e+07	9.02899e+07	3.08735e+06	7.88467e+06	1.51153e+06	3.75956e+06	1.93746e+08	1.03346e+08	1.22986e+08	2.45814e+06	6.13356e+06	6.87962e+07	3.52404e+06	4.29829e+07	9.05997e+06	3.3888e+08	2	1		99.7	VYSLFLDESR		sp|Q2TBU9|RUVB2_BOVIN,tr|F1MSD2|F1MSD2_BOVIN	1227.61	VYSLFLDESR	http://www.uniprot.org/uniprot/Q2TBU9			0.915022	1.1223	1.1223	0.0121737	0.0549415
1767	tr|F1MQ43|F1MQ43_BOVIN	DOCK9	1.90562e+06	0	0	0	0	1.0245e+07	193805	1.05221e+07	0	0	0	0	0	0	2.03258e+07	0	0	0	0	4.20799e+06	1.86037e+07	0	1.52894e+07	0	445872	0	0	3.18253e+06	5.68147e+06	4.80978e+07	1	1	238962	99.7	DVSPFPVNPGSTVK	tr|F1MQ43|F1MQ43_BOVIN Uncharacterized protein OS=Bos taurus GN=DOCK9 PE=4 SV=2	tr|F1MQ43|F1MQ43_BOVIN	1442.75	DVSPFPVNPGSTVK	http://www.uniprot.org/uniprot/F1MQ43	0.668896		0.197509	0.00221656	-451.149	0.0126091	3.98164e-06
816	tr|E1BJB1|E1BJB1_BOVIN	TUBB2B	1.61275e+10	5.53058e+09	1.82049e+10	1.46211e+10	1.79651e+10	1.76491e+10	1.04301e+10	4.07048e+10	2.23471e+10	2.02291e+10	1.30998e+10	3.73077e+10	2.35866e+10	1.36769e+10	2.69003e+10	1.55838e+10	7.63902e+09	1.19083e+10	8263686194	1.11064e+10	3.10448e+10	2.32162e+10	4.49797e+10	1.71589e+10	2.02016e+10	3.52066e+10	6.1239e+09	1.87269e+10	2.8255e+10	2.87018e+10	2	3	49906.7	99.7,99.7,99.7	FWEVISDEHGIDPTGSYHGDSDLQLER,INVYYNEAAGNK,YLTVAAIFR	tr|E1BJB1|E1BJB1_BOVIN Tubulin beta-2B chain OS=Bos taurus GN=TUBB2B PE=3 SV=1	sp|Q6B856|TBB2B_BOVIN,tr|E1BJB1|E1BJB1_BOVIN	3101.402624 : 3101.401884,1354.649348 : 1354.652248 : 1354.65238 : 1354.653662,1052.600704 : 1052.60112 : 1052.601552 : 1052.60199 : 1052.601048 : 1052.601326	FWEVISDEHGIDPTGSYHGDSDLQLER,INVYYNEAAGNK,YLTVAAIFR	http://www.uniprot.org/uniprot/E1BJB1	10.7865		0.625769	1.17469	1.17469	0.0126304	0.415394
1120	tr|E1BQ32|E1BQ32_BOVIN	CRK	7.31784e+08	2.84429e+08	4.85227e+08	4.89195e+08	6.40959e+08	6.84818e+08	2.11206e+08	9.6701e+08	1.15406e+09	4.16122e+08	3.37331e+08	1.41804e+09	6.75124e+08	4.66581e+08	1.09407e+09	5.68638e+08	5.30004e+08	5.49399e+08	3.75483e+08	4.67368e+08	1.17173e+09	2.14498e+08	1.08421e+09	3.12664e+08	6.77619e+08	1.11826e+09	1.39513e+08	5.6855e+08	4.97076e+08	1.37904e+09	1	2	33830.4	99.7,99.7	IHYLDTTTLIEPVSR,TALALEVGELVK	tr|E1BQ32|E1BQ32_BOVIN Uncharacterized protein OS=Bos taurus GN=CRK PE=4 SV=1	tr|E1BQ32|E1BQ32_BOVIN	1756.934625 : 1756.934574,1241.713152 : 1241.720978	IHYLDTTTLIEPVSR,TALALEVGELVK	http://www.uniprot.org/uniprot/E1BQ32	8.88158		0.565067	1.2284	1.2284	0.0126912	0.386826
1463	sp|Q32PA8|AAMDC_BOVIN	AAMDC	2.87133e+07	0	392391	5.19121e+07	8.84047e+07	3.03724e+07	345515	7.42993e+07	7.08328e+06	1.04636e+08	6.67816e+06	2.74443e+08	1.55432e+08	1.044e+07	1.40898e+08	5.74159e+07	730663	7.44141e+06	0	1.29972e+06	1.32045e+08	5.41936e+07	2.04799e+08	0	9.62733e+07	1.89016e+08	0	4.35585e+07	1.1886e+08	7.14584e+07	1	1		99.7	ETGTEHSPGVQPADVEEVVEK		sp|Q32PA8|AAMDC_BOVIN	2236.05	ETGTEHSPGVQPADVEEVVEK	http://www.uniprot.org/uniprot/Q32PA8			0.665808	4.81895	4.81895	0.0131474	6.56604e-05
56	tr|Q9XSW5|Q9XSW5_BOVIN	BEB3	4.7448e+10	2.10973e+11	5.14063e+10	9.1376e+10	5.87975e+10	4.06085e+10	1.62684e+11	4.90677e+10	4.29633e+10	8.69136e+10	1.20115e+11	1.85898e+10	6.92189e+10	5.58269e+10	1.90555e+10	1.01605e+11	1.82273e+11	1.36886e+11	83762173620	2.02955e+11	4.71153e+10	1.86283e+10	3.49985e+10	9.15709e+10	2.66944e+10	3.55331e+10	1.1916e+11	4.68634e+10	4.92151e+10	2.73322e+10	1	23	104374	99.7,99.7,99.7,99.7,99.7,99.7,99.7,99.7,99.7,99.7,99.7,99.7,99.7,99.7,99.7,99.7,99.7,99.7,99.7,99.7,99.7,99.7,99.7	AAATLMSER,AAATLMSER | Oxidation [M6],ALLSLVPVQK,DSTPGAVSQIQGVK,EPMEPEPKPEGSEEPAVPVR,EYEDHDSVSIPMEEAEGDTIQEEEAEAR,FLIVLLGPEGPNINYTQLGR,FTFEGQIQPDDQDNLLR,GHAPEILGK,GPGDTPEDPLQR,GTVLLDLPGK,KGPGDTPEDPLQR,KYYPEVPYAR,LSVPEGLSVSNPTER,LVTIFQDHPLQK,NQEIQWMETAR,NQEIQWMETAR | Oxidation [M7],SLAEVANQLLDR,TVTHANALTVMSK,VFWNDAYLAQSK,VNQLTDTDYHTTSQHPETHK,WVGLEENLGK,YLPSPAKPDPSIFK	tr|Q9XSW5|Q9XSW5_BOVIN Band 3 protein OS=Bos taurus GN=BEB3 PE=2 SV=1	tr|Q9XSW5|Q9XSW5_BOVIN	948.468242,964.464522,1066.67484 : 1066.675018 : 1066.675158 : 1066.674168 : 1066.67458 : 1066.673636 : 1066.674876 : 1066.674224,1385.715934,2203.047018 : 2203.045352,3207.330243,2213.221182,2034.963772 : 2034.963906 : 2034.96352 : 2034.96277 : 2034.960864 : 2034.961112 : 2034.962596,920.506892,1280.599218 : 1280.599498 : 1280.599156 : 1280.60058,1011.596186 : 1011.597038 : 1011.594608,1408.6958…	GHAPEILGK,ALLSLVPVQK,WVGLEENLGK	http://www.uniprot.org/uniprot/Q9XSW5	30		0.46853	0.746471	-1.33964	0.0134174	2.88536
423	sp|P10522|MYP0_BOVIN	MPZ	2.99937e+08	1.83353e+09	2.48984e+11	1.04222e+09	5.0228e+08	6.89286e+10	2.40556e+09	4.87463e+11	2.78802e+11	1.4283e+10	3.4014e+09	2.87413e+09	2.5746e+10	2.8545e+10	2.75724e+09	2.68468e+09	5.91028e+08	1.65156e+09	3605839562	3.20495e+09	7.81038e+09	3.23655e+09	3.47331e+09	1.49595e+09	2.22597e+09	2.2144e+09	2.34651e+08	8.23028e+08	2.31789e+10	4.95643e+08	1	5		99.7,99.7,99.7,99.7,99.7	DAISIFHYAK,GQPYIDEVGTFK,IQWVGDPHR,QTPVLYAMLDHSR,TSQVTLYVFEK		sp|P10522|MYP0_BOVIN	1163.596178,1352.656016 : 1352.65921,1106.56098 : 1106.559762,1529.766714 : 1529.767468,1313.685872 : 1313.685392	DAISIFHYAK,IQWVGDPHR,GQPYIDEVGTFK	http://www.uniprot.org/uniprot/P10522			0.579846	0.524413	-1.90689	0.0138726	0.0472099
467	sp|Q3T0Z7|DHPR_BOVIN	QDPR	2.72049e+09	1.09545e+09	2.37632e+09	1.74284e+09	2.70636e+09	2.69096e+09	1.90419e+09	4.47292e+09	4.27446e+09	2.88062e+09	1.65767e+09	4.22274e+09	3.70205e+09	1.70207e+09	3.59519e+09	2.98563e+09	1.74644e+09	2.87438e+09	1856529924	1.55334e+09	5.23091e+09	1.54001e+09	4.64478e+09	1.89041e+09	2.49404e+09	3.1516e+09	5.91189e+08	2.11543e+09	3.16631e+09	4.7917e+09	1	5		99.7,99.7,99.7,99.7,99.7	AALDGTPGMIGYGMAK,AAVHQLCQSLAGK | Carbamidomethyl [C7],EGGLLTLAGAR,MTDSFTEQADQVTAEVGK,NRPSSGSLIQVVTTEGK		sp|Q3T0Z7|DHPR_BOVIN	1551.745582,1381.712532,1056.59099 : 1056.591118,1955.881772 : 1955.87736,1771.942248	EGGLLTLAGAR,AALDGTPGMIGYGMAK,AAVHQLCQSLAGK | Carbamidomethyl [C7]	http://www.uniprot.org/uniprot/Q3T0Z7			0.96228	0.985968	-1.01423	0.0142856	0.457878
45	tr|E1BI98|E1BI98_BOVIN	COL6A1	1.43454e+11	1.31862e+11	2.93642e+11	1.77681e+11	1.37955e+11	1.82023e+11	6.44116e+10	2.98783e+11	2.91128e+11	1.91926e+11	1.22524e+11	1.60883e+11	1.89117e+11	2.13022e+11	2.24883e+11	1.39416e+11	1.81031e+11	1.16327e+11	121602925000	1.17143e+11	1.43167e+11	2.05268e+11	1.72194e+11	1.25505e+11	3.64095e+11	1.78818e+11	4.89428e+10	1.43941e+11	2.56877e+11	3.41033e+11	1	26	108670	99.7,99.7,99.7,99.7,99.7,99.7,99.7,99.7,99.7,99.7,99.7,99.7,99.7,99.7,99.7,99.7,99.7,99.7,99.7,99.7,99.7,99.7,99.7,99.7,99.7,99.7	AAEYDVVFGER,AGVEIFAVVVGR,AIAFQDCPVDLFFVLDTSESVALR | Carbamidomethyl [C7],CGPIDILFVLDSSESIGLQNFEIAK | Carbamidomethyl [C1],DAEEVISQTIDTITDMIK,DAEEVISQTIDTITDMIK | Oxidation [M16],DTTPLSVLCGPDIQVVSVGIK | Carbamidomethyl [C9],ENYAELLDDGFLK,GDEGEAGDPGEDNNDIAAR,GDPGEAGPQGDQGR,GDPGYEGER,GLEELLVGGSHLK,GTYTDCAIK | Carbamidomethyl [C6],GVFYQTVSR,IALVITDGR,LKPYGALVDK,LLLFSDGNSQGATPAAIEK,LLLFSDGNSQGATPAAIEK…	tr|E1BI98|E1BI98_BOVIN Uncharacterized protein OS=Bos taurus GN=COL6A1 PE=4 SV=1	tr|E1BI98|E1BI98_BOVIN	1254.583944,1215.698844,2712.344764,2764.40319,2020.986828 : 2020.981112 : 2020.983022 : 2020.991278 : 2020.989768,2036.96742,2197.165628,1525.728906,1900.768604,1339.574964,978.40216,1350.751233 : 1350.749178 : 1350.748778,1027.46419,1055.54097,956.56971 : 956.565324 : 956.565342,1102.637499 : 1102.637337 : 1102.637628 : 1102.63749 : 1102.63809 : 1102.637169 : 1102.63704 : 1102.63843,1931.000864…	LSIIATDHTYR,VFSVAITPDHLEPR,GLEELLVGGSHLK	http://www.uniprot.org/uniprot/E1BI98	34.372		0.552295	1.16809	1.16809	0.0147283	0.507913
347	sp|P80227|ACPH_BOVIN	APEH	2.35497e+09	3.18727e+09	1.61976e+09	2.8153e+09	3.36376e+09	2.12791e+09	3.03938e+09	2.07002e+09	1.92293e+09	1.54026e+09	3.39846e+09	1.30947e+09	2.4761e+09	1.84729e+09	8.69385e+08	3.74042e+09	2.92417e+09	4.81035e+09	3254477558	3.33374e+09	3.60788e+09	6.40539e+08	1.75393e+09	4.4443e+09	1.85158e+09	1.03839e+09	3.69739e+09	2.17159e+09	1.15929e+09	2.3808e+09	1	6		99.7,99.7,99.7,99.7,99.7,99.7	ALDISGSDDEMARPK,GSTGFGQDSILSLPGNVGSQDVK,QVLLSEPEEAAALYR,SFNLSALEK,TPVLLMLGQEDR,VTVVVVDVVPR		sp|P80227|ACPH_BOVIN	1603.752507,2262.11488,1687.876238 : 1687.875808 : 1687.877068,1007.527034 : 1007.52774 : 1007.527506,1370.710468 : 1370.71868 : 1370.734772 : 1370.734948 : 1370.72226 : 1370.721966,1180.716406 : 1180.717294 : 1180.715262	TPVLLMLGQEDR,SFNLSALEK,QVLLSEPEEAAALYR	http://www.uniprot.org/uniprot/P80227			0.199653	0.700155	-1.42825	0.0152137	2.02686
1404	sp|Q1RMH8|SNX3_BOVIN	SNX3	1.3936e+09	3.43938e+08	8.2944e+08	9.27331e+08	1.21141e+09	9.34999e+08	2.93058e+08	1.51274e+09	1.76264e+09	1.0258e+09	5.45326e+08	1.89496e+09	1.53873e+09	8.02901e+08	1.85549e+09	6.63511e+08	5.31504e+08	7.41613e+08	688991360	4.99579e+08	1.89179e+09	4.52576e+08	2.06634e+09	7.07619e+08	1.14652e+09	1.18818e+09	2.31816e+08	9.93989e+08	1.53265e+09	2.31117e+09	1	1		99.7	VVVPPLPGK		sp|Q1RMH8|SNX3_BOVIN	904.576	VVVPPLPGK	http://www.uniprot.org/uniprot/Q1RMH8			0.498759	1.28983	1.28983	0.0159776	0.382664
1101	tr|D5MTL9|D5MTL9_BOVIN	gypb	7.21309e+09	1.81914e+10	7.10275e+09	1.00655e+10	7.52426e+09	5.21698e+09	1.18999e+10	6.40582e+09	6.32577e+09	1.00518e+10	1.18745e+10	2.60607e+09	7.12202e+09	7.03651e+09	2.64117e+09	1.24468e+10	1.79093e+10	1.67802e+10	14861558010	2.39061e+10	6.04322e+09	3.72823e+09	4.53072e+09	1.0859e+10	3.27509e+09	3.88041e+09	1.81152e+10	8.32023e+09	6.17537e+09	3.47948e+09	1	2	9231.85	99.7,99.7	VSETPGQTEQK,VSETPGQTEQKEDLPQ	tr|D5MTL9|D5MTL9_BOVIN Glycophorin B variant 1 OS=Bos taurus GN=gypb PE=2 SV=1	tr|D5MTL9|D5MTL9_BOVIN	1202.578694 : 1202.57698,1784.839644 : 1784.839002 : 1784.840074 : 1784.83765	VSETPGQTEQK,VSETPGQTEQKEDLPQ	http://www.uniprot.org/uniprot/D5MTL9	18.6047		0.668241	0.854106	-1.17081	0.0164049	2.55474
32	tr|F1MPK6|F1MPK6_BOVIN	TNXB	4.23839e+09	2.85834e+09	1.0454e+10	2.18751e+09	4.00216e+09	1.05065e+10	1.14836e+09	6.07302e+09	1.59875e+10	1.80998e+09	2.30106e+09	5.436e+09	3.06484e+09	9.27846e+09	8.51313e+09	3.44588e+09	9.2415e+09	2.83363e+09	4911731140	1.33719e+09	3.52127e+09	4.2792e+09	4.867e+09	3.22751e+09	1.03763e+10	2.49589e+09	1.22879e+09	1.13412e+10	2.65725e+09	4.47493e+09	1	30	-1	99.7,99.7,99.7,99.7,99.7,99.7,99.7,99.7,99.7,99.7,99.7,99.7,99.7,99.7,99.7,99.7,99.7,99.7,99.7,99.7,99.7,99.7,99.7,99.7,99.7,99.7,99.7,99.7,99.7,99.7	AVSYPASIR,CVCNPGFAGEDCGSR | Carbamidomethyl [C1 C3 C12],CVCWPGYSGPDCGAR | Carbamidomethyl [C1 C3 C12],DVQGQPQAVPVAGDLR,EQCTGGCCPPAAQAGTGQTDIR | Carbamidomethyl [C3 C7 C8],FLLFGIQDGK,FLLYGLLGGQR,FLLYGLVGR,FTLFGIANK,FVLYGLVGK,FVVSYVSAGNQR,GPDCAIQTCPGDCR | Carbamidomethyl [C4 C9 C13],HGPLTADGTTAPEK,HGPLTTEGTTETR,ILSQTDPSPVTPPR,LGELAVAVVTSDTAR,LGPISAEGSTAPLEK,LGPVSAEGTTGPVPAGQTPGEPGPR,LSHLSVTDVTTSSLR…	tr|F1MPK6|F1MPK6_BOVIN Uncharacterized protein (Fragment) OS=Bos taurus GN=TNXB PE=4 SV=2	tr|F1MPK6|F1MPK6_BOVIN	962.522128,1684.638688 : 1684.63863 : 1684.639158 : 1684.638236,1740.690732,1648.855692,2333.982932 : 2333.97841,1136.618852,1235.702122,1036.605002,1009.55851 : 1009.558784 : 1009.559782 : 1009.558234,994.579122,1325.669234,1605.63183,1393.68464,1398.673782,1506.803446,1500.812258,1468.774668 : 1468.775346 : 1468.776228 : 1468.776064,2328.16926 : 2328.169922,1614.85662,1151.518434,1274.617388,14…	VPGDEDGVTISGLEPDHK,VPSSASAYDQR,MNLYGFHDR	http://www.uniprot.org/uniprot/F1MPK6	12.1212		0.173363	1.6405	1.6405	0.0164745	0.402643
186	sp|Q3T0D0|HNRPK_BOVIN	HNRNPK	6.87918e+09	2.01598e+09	4.67931e+09	5.5992e+09	7.3845e+09	6.99738e+09	4.1058e+09	1.07775e+10	6.53714e+09	7.72264e+09	4.89327e+09	1.13805e+10	1.10699e+10	4.11503e+09	1.038e+10	7.67533e+09	4.32675e+09	6.48388e+09	1855098762	5.92881e+09	1.13886e+10	5.19513e+09	1.17915e+10	2.83693e+09	4.67954e+09	6.92987e+09	2.29486e+09	6.06401e+09	1.03006e+10	1.13361e+10	1	10		99.7,99.7,99.7,99.7,99.7,99.7,99.7,99.7,99.7,99.7	GGDLMAYDR,GSYGDLGGPIITTQVTIPK,IDEPLEGSEDR,ILSISADIETIGEILK,LFQECCPQSTDR | Carbamidomethyl [C5 C6],LLIHQSLAGGIIGVK,NLPLPPPPPPR,NTDEMVELR,RPAEDMEEEQAFK,TDYNASVSVPDSSGPER		sp|Q3T0D0|HNRPK_BOVIN	996.433694,1916.025414,1258.569198 : 1258.571668,1713.968888,1539.642632 : 1539.643534,1517.928783 : 1517.927898 : 1517.92756,1193.690792,1105.507036,1578.699513 : 1578.703626,1779.783724 : 1779.78838 : 1779.78961	NLPLPPPPPPR,IDEPLEGSEDR,LLIHQSLAGGIIGVK	http://www.uniprot.org/uniprot/Q3T0D0			0.802406	0.924139	-1.08209	0.0166456	0.448145
595	sp|Q58CQ2|ARC1B_BOVIN	ARPC1B	1.88073e+09	1.21233e+09	1.8384e+09	2.1175e+09	2.56862e+09	2.3814e+09	1.69155e+09	3.98437e+09	3.34444e+09	2.65246e+09	1.64831e+09	4.2354e+09	3.3045e+09	1.87335e+09	5.54571e+09	2.86284e+09	1.35719e+09	1.88682e+09	660840512	2.56426e+09	3.80081e+09	3.40444e+09	6.29991e+09	1.82123e+09	2.60103e+09	3.50954e+09	1.05174e+09	3.08934e+09	4.19996e+09	4.90484e+09	1	4		99.7,99.7,99.7,99.7	ASSEGSAAAGAGLDSLHK,EHNGQVTGIDWAPDSNR,NSVSQISVLSGGK,TWKPTLVILR		sp|Q58CQ2|ARC1B_BOVIN	1627.780593 : 1627.779783 : 1627.782482 : 1627.770786,1894.857345,1274.680284,1225.754133	NSVSQISVLSGGK,EHNGQVTGIDWAPDSNR,ASSEGSAAAGAGLDSLHK	http://www.uniprot.org/uniprot/Q58CQ2			0.736545	0.901763	-1.10894	0.0171736	0.459399
710	sp|Q08E20|ESTD_BOVIN	ESD	6.26819e+08	3.2245e+08	1.26199e+09	7.00196e+08	7.2847e+08	1.49916e+09	3.76211e+08	1.58549e+09	1.97266e+09	7.09797e+08	4.94091e+08	2.19492e+09	1.25207e+09	7.05126e+08	4.2815e+09	1.10299e+09	4.12758e+08	6.04514e+08	500482972	1.80128e+08	9.26866e+08	1.1734e+09	3.61767e+09	5.25974e+08	1.09564e+09	1.14046e+09	2.78954e+08	1.72373e+09	1.51479e+09	2.68431e+09	1	3		99.7,99.7,99.7	ELPQLVNDNFPVDPQR,SVSAFAPLCNPVLCR | Carbamidomethyl [C9 C14],SYPGPQLDILIDQGK		sp|Q08E20|ESTD_BOVIN	1879.938196 : 1879.94051,1689.83449 : 1689.834958,1642.859664	ELPQLVNDNFPVDPQR,SVSAFAPLCNPVLCR | Carbamidomethyl [C9 C14],SYPGPQLDILIDQGK	http://www.uniprot.org/uniprot/Q08E20			0.556862	1.30241	1.30241	0.0171893	0.321368
1908	tr|Q3SYT9|Q3SYT9_BOVIN	PCBP2	262701	0	1.7947e+06	1.23751e+06	0	2.32566e+06	1.79149e+07	8.98133e+06	5.28466e+06	2.4815e+08	3.32578e+06	1.98086e+09	1.55639e+07	1.02134e+06	1.68584e+09	323391	6.36479e+06	1.39538e+06	8327353	493973	5.0643e+06	5.94358e+08	2.12811e+09	1.62946e+06	4.34646e+08	1.1302e+09	298098	672422	1.23185e+09	8.25242e+06	1	1	36800.8	99.7	IITLAGPTNAIFK	tr|Q3SYT9|Q3SYT9_BOVIN Poly(RC) binding protein 2 OS=Bos taurus GN=PCBP2 PE=2 SV=1	tr|Q3SYT9|Q3SYT9_BOVIN	1357.8	IITLAGPTNAIFK	http://www.uniprot.org/uniprot/Q3SYT9	3.72493		0.552323	5.6412	5.6412	0.018027	0.000684494
527	tr|Q3ZBG1|Q3ZBG1_BOVIN	RAB14	2.26858e+09	9.21166e+08	2.03867e+09	3.02738e+09	2.66333e+09	4.49141e+09	8.64605e+08	2.57931e+09	3.44437e+09	1.74567e+09	9.45377e+08	2.11884e+09	2.24118e+09	1.02917e+09	4.76742e+09	2.13452e+09	1.20292e+09	1.69663e+09	1975331486	2.6343e+09	4.76876e+09	3.55535e+09	2.27759e+09	1.20484e+09	1.56545e+09	1.26162e+09	3.95509e+08	2.04066e+09	3.31796e+09	7.83753e+09	1	5	23896.8	99.7,99.7,99.7,99.7,99.7	IYQNIQDGSLDLNAAESGVQHKPSAPQGGR,LTSEPQPQR,SCLLHQFTEK | Carbamidomethyl [C2],STYNHLSSWLTDAR | Deamidated [N4],YIIIGDMGVGK	tr|Q3ZBG1|Q3ZBG1_BOVIN RAB14 protein OS=Bos taurus GN=RAB14 PE=2 SV=2	tr|Q3ZBG1|Q3ZBG1_BOVIN	3149.54832,1054.540386,1261.612692 : 1261.616302,1650.778377,1164.616422	SCLLHQFTEK | Carbamidomethyl [C2],LTSEPQPQR,YIIIGDMGVGK	http://www.uniprot.org/uniprot/Q3ZBG1	34.4186		0.414155	0.739667	-1.35196	0.0181352	0.398415
175	sp|O46510|EPB42_BOVIN	EPB42	4.9018e+09	1.51311e+10	4.63495e+09	9.48453e+09	6.43468e+09	4.26525e+09	1.68085e+10	5.09909e+09	4.31999e+09	1.04107e+10	1.33972e+10	1.14413e+09	7.05722e+09	5.12952e+09	1.95099e+09	1.16747e+10	1.31292e+10	1.51643e+10	8502246442	1.67562e+10	4.88645e+09	2.45788e+09	2.95237e+09	9.24768e+09	1.64135e+09	2.90705e+09	1.0655e+10	4.06257e+09	4.43701e+09	2.75099e+09	1	10		99.7,99.7,99.7,99.7,99.7,99.7,99.7,99.7,99.7,99.7	CGEDGTLELTDSNTK | Carbamidomethyl [C1],EDAVFLGNEAQR,GGEVLEACDLVPVR | Carbamidomethyl [C8],LTAMATHSSLPCFAQQDIAIR | Carbamidomethyl [C12],NNAEHHTNDISSQR,NVEISVNLLNPTDQEK,VALIAQTGK,VLGALLHILK,WGNPVHVAR,WWSAMVEER		sp|O46510|EPB42_BOVIN	1638.700246 : 1638.691326,1347.642548 : 1347.639084,1512.760226,2330.146674 : 2330.146116 : 2330.14374 : 2330.147499,1621.71852,1811.912844 : 1811.924372 : 1811.925188,899.542124 : 899.543244,1075.709802 : 1075.710294 : 1075.710669 : 1075.710429 : 1075.709613 : 1075.710438 : 1075.709694 : 1075.709949 : 1075.712294 : 1075.711136 : 1075.712408,1034.540643,1192.535208	WGNPVHVAR,VALIAQTGK,EDAVFLGNEAQR	http://www.uniprot.org/uniprot/O46510			0.422567	0.716136	-1.39638	0.0185039	2.81254
1730	tr|F1MD40|F1MD40_BOVIN	COL6A6	6.51727e+08	1.35617e+08	1.28424e+09	4.40044e+08	1.77672e+08	4.83503e+08	3.35784e+08	8.28713e+08	1.04868e+09	3.30657e+08	2.2285e+08	7.54266e+08	4.91857e+08	1.82661e+09	7.21634e+08	8.1778e+08	4.02204e+08	2.6891e+08	297058464	1.89841e+09	8.36339e+08	8.07945e+09	8.60857e+08	1.24549e+09	5.47107e+09	1.14485e+09	1.06082e+08	7.22915e+08	3.02986e+08	6.13772e+08	1	1	247166	99.7	YHVGLAQYSDGLHR	tr|F1MD40|F1MD40_BOVIN Uncharacterized protein OS=Bos taurus GN=COL6A6 PE=4 SV=2	tr|F1MD40|F1MD40_BOVIN	1614.788346 : 1614.789021 : 1614.784854 : 1614.79525	YHVGLAQYSDGLHR	http://www.uniprot.org/uniprot/F1MD40	0.61674		0.811143	0.873849	-1.14436	0.0189265	0.245415
877	sp|A1A4R1|H2A2C_BOVIN	HIST2H2AC	1.43525e+11	1.04599e+11	2.0052e+11	1.08849e+11	1.57296e+11	1.82896e+11	9.54826e+10	3.12274e+11	3.3413e+11	1.658e+11	1.6396e+11	2.40162e+11	2.28463e+11	1.36809e+11	3.73569e+11	2.19461e+11	1.75536e+11	1.65194e+11	108308260600	1.73093e+11	2.45131e+11	1.58577e+11	2.58849e+11	1.76358e+11	2.92426e+11	2.12426e+11	1.00177e+11	1.92963e+11	2.65668e+11	3.25498e+11	4	2		99.7,99.7	AGLQFPVGR,VTIAQGGVLPNIQAVLLPK		sp|A1A4R1|H2A2C_BOVIN,sp|P0C0S4|H2AZ_BOVIN,sp|Q32LA7|H2AV_BOVIN,tr|F2Z4I6|F2Z4I6_BOVIN	943.523366 : 943.524278,1930.158944	AGLQFPVGR,VTIAQGGVLPNIQAVLLPK	http://www.uniprot.org/uniprot/A1A4R1			0.694859	0.913274	-1.09496	0.0193663	0.563965
1496	sp|Q3T0A3|CFAD_BOVIN	CFD	1.59293e+07	5.64854e+06	6.9326e+07	2.12773e+07	1.79041e+07	3.90942e+07	3.93372e+06	1.7948e+07	4.6108e+07	3.19807e+07	1.6225e+07	2.6418e+07	2.64522e+07	4.67661e+07	8.22255e+07	2.38982e+07	5.36719e+06	1.55241e+07	19470702	6.66348e+06	3.23873e+07	2.11844e+07	4.90546e+07	2.14402e+07	6.1735e+07	3.85004e+07	5.4111e+06	3.71069e+07	4.86736e+07	5.89537e+07	2	1		99.7	AVLGPAVQLLPWQR		sp|Q3T0A3|CFAD_BOVIN,tr|G3N1I8|G3N1I8_BOVIN	1546.9	AVLGPAVQLLPWQR	http://www.uniprot.org/uniprot/Q3T0A3			0.36659	1.53914	1.53914	0.0196246	0.309814
257	sp|Q9BGI3|PRDX2_BOVIN	PRDX2	1.57094e+11	4.49346e+11	1.62934e+11	2.57061e+11	1.79965e+11	1.15032e+11	2.26161e+11	1.24904e+11	1.60017e+11	1.52845e+11	1.80101e+11	6.94135e+10	1.41222e+11	1.41841e+11	7.58826e+10	1.65584e+11	4.08743e+11	3.16942e+11	368338274700	3.94636e+11	1.44694e+11	4.15965e+10	7.84606e+10	2.63045e+11	7.3103e+10	9.08164e+10	4.06065e+11	1.71275e+11	1.11216e+11	1.30011e+11	1	8		99.7,99.7,99.7,99.7,99.7,99.7,99.7,99.7	AHVGKPAPEFQATAVVDGAFK,EGGLGPLNIPLLADVTR,KEGGLGPLNIPLLADVTR,KLSSDYGVLK,LNCEVLGVSVDSQFTHLAWINTPR | Carbamidomethyl [C3],LSSDYGVLK,LVQAFQYTDEHGEVCPAGWTPGSDTIKPNVDDSK | Carbamidomethyl [C15],QVTINDLPVGR		sp|Q9BGI3|PRDX2_BOVIN	2139.094785 : 2139.106689 : 2139.107133 : 2139.108231 : 2139.108195 : 2139.108555 : 2139.107532 : 2139.100869 : 2139.108264,1733.964526 : 1733.960542,1862.060766,1108.611248 : 1108.612306 : 1108.61316,2755.370886,980.517728,3760.705821 : 3760.730595,1210.66661	LSSDYGVLK,QVTINDLPVGR,EGGLGPLNIPLLADVTR	http://www.uniprot.org/uniprot/Q9BGI3			0.536999	0.804442	-1.2431	0.0198392	2.37997
854	tr|F6RSR1|F6RSR1_BOVIN	HNRNPA0	7.17206e+07	1.75428e+07	5.44962e+07	2.38363e+07	2.30916e+07	5.60073e+07	1.07062e+07	6.94112e+08	1.86249e+08	6.41149e+07	1.05269e+07	1.34432e+08	7.50618e+08	2.83419e+07	8.02664e+08	5.63165e+07	5.01015e+07	3.5116e+07	5.02943e+07	4.44297e+07	8.52343e+07	3.02311e+07	7.88207e+08	5.32105e+07	1.74561e+08	8.18392e+08	3.69493e+07	5.20757e+07	5.79241e+08	1.34905e+08	1	3	31341.2	99.7,99.7,99.7	GFGFVYFQNHDAADK,LFIGGLNVQTSESGLR,SGGGGGGGGSSWGGR	tr|F6RSR1|F6RSR1_BOVIN Uncharacterized protein (Fragment) OS=Bos taurus GN=HNRNPA0 PE=4 SV=1	tr|F6RSR1|F6RSR1_BOVIN	1714.774527 : 1714.771704,1689.916726,1191.498906	GFGFVYFQNHDAADK,LFIGGLNVQTSESGLR,SGGGGGGGGSSWGGR	http://www.uniprot.org/uniprot/F6RSR1	14.8387		0.629499	1.48204	1.48204	0.0200736	0.134661
1020	sp|Q3T114|UK114_BOVIN	HRSP12	1.43987e+09	6.80246e+07	4.59251e+08	3.64587e+08	1.19536e+09	5.79908e+08	4.55538e+08	8.78514e+08	1.09359e+09	7.78704e+08	4.64123e+08	1.5488e+09	1.37198e+09	6.22326e+08	1.32869e+09	1.90835e+09	9.25256e+07	1.82578e+08	1.74479e+08	1.1536e+08	1.91841e+09	4.54891e+08	1.74501e+09	3.26671e+08	1.00988e+09	8.937e+08	7.60631e+07	2.71012e+08	5.89814e+08	1.66678e+09	1	2		99.7,99.7	APAAIGPYSQAVLVDR,ATVLLADINDFSTVNDVYK		sp|Q3T114|UK114_BOVIN	1626.87113,2097.057892	APAAIGPYSQAVLVDR,ATVLLADINDFSTVNDVYK	http://www.uniprot.org/uniprot/Q3T114			0.925572	1.05968	1.05968	0.0201288	0.216882
512	tr|F1N2K8|F1N2K8_BOVIN	PPL	1.76788e+08	5.06762e+07	5.0497e+08	4.2364e+07	2.43788e+08	3.1864e+08	2.51001e+07	1.08736e+09	5.16749e+08	2.14949e+08	8.94108e+07	1.93488e+08	2.86107e+08	7.00383e+08	4.55073e+08	1.03399e+08	1.4017e+08	1.21128e+08	65579700	4.07959e+07	1.12123e+08	6.21817e+07	1.30932e+08	2.75687e+08	1.9013e+08	1.72358e+08	8.30018e+06	5.39247e+08	1.87803e+08	8.28873e+08	1	5	200241	99.7,99.7,99.7,99.7,99.7	ALQEQHEVLK,EAELEVQHLK,EKQEEELGFLQDK | Deamidated [Q3],LSELEFCNSK | Carbamidomethyl [C7],SLPTTTGADPGAQLDSR	tr|F1N2K8|F1N2K8_BOVIN Uncharacterized protein (Fragment) OS=Bos taurus GN=PPL PE=4 SV=1	tr|F1N2K8|F1N2K8_BOVIN	1193.639918,1194.62116 : 1194.622048,1592.769558,1225.56638,1685.821984	ALQEQHEVLK,EAELEVQHLK,EKQEEELGFLQDK | Deamidated [Q3]	http://www.uniprot.org/uniprot/F1N2K8	3.46021		0.942483	1.05073	1.05073	0.0202468	0.184908
669	sp|P10881|LA_BOVIN	SSB	3.40853e+08	6.60476e+07	2.24521e+08	2.48858e+08	3.73344e+08	2.77513e+08	8.81286e+07	6.37069e+08	3.50985e+08	4.00421e+08	2.02328e+08	6.50703e+08	4.42122e+08	1.77497e+08	4.99576e+08	2.43271e+08	2.21196e+08	2.49797e+08	171595602	1.35855e+08	4.57632e+08	2.22961e+08	7.39526e+08	2.01573e+08	2.73329e+08	3.54464e+08	5.67056e+07	2.101e+08	7.20195e+08	3.23204e+08	1	3		99.7,99.7,99.7	DTDLLILFK,GSIFAVFDSIESAK,IIEDQQESLNK		sp|P10881|LA_BOVIN	1076.607856,1469.748906,1315.66058 : 1315.66122	DTDLLILFK,GSIFAVFDSIESAK,IIEDQQESLNK	http://www.uniprot.org/uniprot/P10881			0.158096	1.74082	1.74082	0.0202645	0.388289
160	sp|Q08DP0|PGM1_BOVIN	PGM1	4.70005e+09	2.83904e+09	6.21158e+09	2.99569e+09	3.85024e+09	6.77482e+09	1.14276e+09	5.97754e+09	9.19876e+09	2.49699e+09	2.08927e+09	1.05206e+10	4.56908e+09	5.47461e+09	7.72929e+09	2.8224e+09	5.08978e+09	2.93772e+09	2.76339e+09	2.06607e+09	4.88874e+09	2.78059e+09	7.51104e+09	4.0226e+09	7.22145e+09	3.98632e+09	1.68643e+09	7.14404e+09	3.41763e+09	7.13013e+09	1	11		99.7,99.7,99.7,99.7,99.7,99.7,99.7,99.7,99.7,99.7,99.7	AIGGIILTASHNPGGPNGDFGIK,AYQDQKPGTSGLR,ELEALISDR,FFGNLMDASK,FNISNGGPAPEAITDK,IDNFEYSDPVDGSISR,LSLCGEESFGTGSDHIR | Carbamidomethyl [C4],NIFDFNALK,QEATLVVGGDGR,TGEHDFGAAFDGDGDR,YDYEEVEAEGANK		sp|Q08DP0|PGM1_BOVIN	2205.172887,1419.70965,1044.544912,1128.527042,1629.79604 : 1629.798362 : 1629.79838 : 1629.797498,1812.805802 : 1812.815132 : 1812.817728,1863.852996 : 1863.843064,1080.560848,1200.620708,1665.665326,1515.63732 : 1515.636978	LSLCGEESFGTGSDHIR | Carbamidomethyl [C4],YDYEEVEAEGANK,FFGNLMDASK	http://www.uniprot.org/uniprot/Q08DP0			0.271188	1.41251	1.41251	0.0206312	0.467703
184	sp|Q2KJ32|SBP1_BOVIN	SELENBP1	6.15083e+09	3.96945e+09	9.09458e+09	2.82702e+09	4.8507e+09	9.68302e+09	2.62823e+09	1.00854e+10	1.39538e+10	4.16177e+09	3.73257e+09	7.87797e+09	5.95376e+09	5.44181e+09	1.22271e+10	3.79281e+09	5.29702e+09	4.7971e+09	3656236038	3.63324e+09	8.59886e+09	5.20494e+09	9.06564e+09	6.49531e+09	1.06533e+10	6.21018e+09	3.0104e+09	4.47792e+09	4.61415e+09	1.02237e+10	1	10		99.7,99.7,99.7,99.7,99.7,99.7,99.7,99.7,99.7,99.7	EPLGPALAHELR,FLHNPAADQGFVGCALGSNIQR | Carbamidomethyl [C14],FLYFSNWLHGDLR,GGPVQVLEDQELK,HNVMISTEWAAPNVLR,LYVTTSLYSAWDK,NTGTEAPDYLATVDVNPK,VAGGPQMIQLSLDGTR,VVEPEEIHAK,VYVVDVATEPR		sp|Q2KJ32|SBP1_BOVIN	1301.707209 : 1301.708904 : 1301.707856,2371.152333,1666.826832,1410.732958 : 1410.731516 : 1410.73179,1836.91758 : 1836.936168 : 1836.931318,1545.771938 : 1545.771686,1903.921048,1641.836432 : 1641.846594,1149.602007,1246.655664 : 1246.65411 : 1246.654108 : 1246.656676	EPLGPALAHELR,VYVVDVATEPR,VVEPEEIHAK	http://www.uniprot.org/uniprot/Q2KJ32			0.80007	1.07462	1.07462	0.0207449	0.498683
333	sp|A6QLR4|FLOT2_BOVIN	FLOT2	6.23899e+08	6.81014e+08	5.45903e+08	7.40005e+08	8.34813e+08	8.10915e+08	4.97396e+08	1.77453e+09	1.07116e+09	1.15267e+09	7.95599e+08	1.85402e+09	1.81155e+09	6.11562e+08	2.41009e+09	1.34648e+09	8.47715e+08	8.4101e+08	7.32972e+08	7.94221e+08	1.32375e+09	5.176e+08	2.0527e+09	6.52267e+08	1.04423e+09	1.37681e+09	3.40852e+08	8.33346e+08	9.90233e+08	1.28257e+09	2	6		99.7,99.7,99.7,99.7,99.7,99.7	EVAAPDVGR,IGEAEAAVIEAR,ISLEIMTLQPR,MALVLDALPR,NVVLQTLEGHLR,VDEIVVLSGDNSK		sp|A6QLR4|FLOT2_BOVIN,tr|G3X6T9|G3X6T9_BOVIN	912.465722,1227.641878,1299.719106,1097.630346,1377.771448 : 1377.770292,1373.704098	EVAAPDVGR,IGEAEAAVIEAR,VDEIVVLSGDNSK	http://www.uniprot.org/uniprot/A6QLR4			0.833773	1.06387	1.06387	0.0207979	0.485696
733	sp|Q32KY0|APOD_BOVIN	APOD	5.45651e+09	3.43721e+09	1.65028e+10	6.76943e+09	5.54539e+09	1.64167e+10	4.13513e+09	1.22632e+11	6.58195e+10	9.1813e+09	1.11736e+10	4.37217e+09	7.28832e+09	9.8479e+09	1.01611e+10	6.95531e+09	3.35379e+09	5.55719e+09	7.50294e+09	4.33318e+09	7.86464e+09	1.2857e+10	6.5415e+09	5.35759e+09	1.0072e+10	7.94644e+09	6.90415e+09	1.1154e+10	4.42048e+10	6.70792e+09	2	3		99.7,99.7,99.7	CPHPPVQENFDVNK | Carbamidomethyl [C1],DILTSNNIEVEK,MTITDQVNCPESM | Carbamidomethyl [C9]		sp|Q32KY0|APOD_BOVIN,tr|F1MS32|F1MS32_BOVIN	1679.771652 : 1679.769578,1373.696776 : 1373.700014 : 1373.7028 : 1373.70291 : 1373.702338 : 1373.702774 : 1373.703812 : 1373.691168,1524.627324	CPHPPVQENFDVNK | Carbamidomethyl [C1],DILTSNNIEVEK,MTITDQVNCPESM | Carbamidomethyl [C9]	http://www.uniprot.org/uniprot/Q32KY0			0.758576	1.14727	1.14727	0.0213637	0.336823
482	sp|Q865V6|CAPG_BOVIN	CAPG	2.20495e+09	2.94194e+09	2.56142e+09	2.80334e+09	5.12658e+09	5.08289e+09	2.55394e+09	6.73272e+09	5.21707e+09	4.01337e+09	2.82689e+09	6.57843e+09	4.96254e+09	2.86612e+09	9.20754e+09	4.35074e+09	4.10258e+09	3.81613e+09	1.84662e+09	2.70865e+09	5.10723e+09	5.16606e+09	5.30187e+09	2.34415e+09	3.60665e+09	5.63718e+09	1.78678e+09	4.83081e+09	4.39202e+09	4.74041e+09	1	5		99.7,99.7,99.7,99.7,99.7	QAALQVAEDFITR,TSPGTAPAAIK,VSDATGQMNLTK,YAPNTQVEILPQGR,YQEGGVESAFHK		sp|Q865V6|CAPG_BOVIN	1460.755308,1012.556092,1263.613286,1584.823954 : 1584.82082,1350.619389 : 1350.61824	QAALQVAEDFITR,YQEGGVESAFHK,YAPNTQVEILPQGR	http://www.uniprot.org/uniprot/Q865V6			0.801318	1.06574	1.06574	0.0215304	0.540491
1200	tr|Q1JQD3|Q1JQD3_BOVIN	PON3	1.28203e+09	1.93939e+08	1.34827e+09	1.17775e+09	1.05097e+09	1.74641e+09	7.81605e+08	9.52747e+08	1.23965e+09	1.07113e+09	5.45581e+08	9.39885e+08	1.80617e+09	1.90893e+09	2.44679e+09	7.10009e+08	1.73398e+08	6.44228e+08	473866056	3.2939e+08	1.45866e+09	6.52538e+08	9.25329e+08	9.085e+08	1.15874e+09	1.28309e+09	4.70628e+08	2.44077e+09	7.71276e+08	3.92804e+09	1	2	39914.5	99.7,99.7	IFLMDLNEQNPR,IHDNWDLTQLK	tr|Q1JQD3|Q1JQD3_BOVIN Paraoxonase 3 OS=Bos taurus GN=PON3 PE=2 SV=1	tr|Q1JQD3|Q1JQD3_BOVIN	1488.737134,1381.69927 : 1381.710188	IFLMDLNEQNPR,IHDNWDLTQLK	http://www.uniprot.org/uniprot/Q1JQD3	6.49718		0.443523	0.716127	-1.3964	0.0221164	0.350439
952	sp|Q0VCX4|CTNB1_BOVIN	CTNNB1	1.12721e+08	6.9861e+07	8.82447e+07	7.80526e+07	4.71497e+08	3.65479e+08	6.85735e+08	6.93068e+08	2.36069e+08	2.27874e+08	1.78159e+08	3.02961e+08	7.39013e+08	7.41042e+07	7.66214e+08	4.65801e+08	1.28534e+08	1.07749e+08	534156592	1.06982e+08	5.81069e+08	3.46964e+08	3.13297e+08	1.28624e+08	4.66526e+08	1.35357e+08	3.37773e+07	2.62328e+08	2.41598e+08	3.18572e+08	1	2		99.7,99.7	LLNDEDQVVVNK,TMQNTNDVETAR		sp|Q0VCX4|CTNB1_BOVIN	1384.716382,1378.613062	LLNDEDQVVVNK,TMQNTNDVETAR	http://www.uniprot.org/uniprot/Q0VCX4			0.0809111	0.410922	-2.43355	0.0225749	0.304332
1597	sp|Q8SPX7|CRYL1_BOVIN	CRYL1	2.01812e+08	1.32285e+08	3.80309e+08	1.45875e+08	1.49905e+08	2.7226e+08	3.88427e+07	2.57238e+08	6.25305e+08	2.09054e+08	6.30667e+07	3.10541e+08	2.25065e+08	2.50723e+08	3.71673e+08	1.48831e+08	1.92621e+08	1.63791e+08	206523280	1.21596e+08	3.67049e+08	2.09803e+08	3.74648e+08	2.32124e+08	2.54601e+08	2.38009e+08	9.74432e+07	1.80024e+08	3.27683e+08	6.31503e+08	1	1		99.7	VPDDAEHLAAR		sp|Q8SPX7|CRYL1_BOVIN	1192.58	VPDDAEHLAAR	http://www.uniprot.org/uniprot/Q8SPX7			0.404691	1.3509	1.3509	0.0226505	0.421578
1128	tr|F1MDD5|F1MDD5_BOVIN	LAMA3	7.83644e+06	3.51923e+07	8.53391e+07	1.50408e+07	4.57558e+07	8.13312e+07	3.11163e+07	2.07985e+08	3.83667e+08	4.0734e+07	4.82588e+07	6.03145e+07	1.41425e+08	2.12399e+08	3.48075e+08	1.83331e+07	3.09887e+08	9.03211e+07	266525896	1.22918e+08	1.58905e+08	7.16892e+06	1.34585e+07	3.00896e+07	3.75853e+07	7.99427e+07	4.03174e+07	1.27896e+08	7.19046e+07	3.62773e+08	1	2	357115	99.7,99.7	AHPVTNAIDGSER,VEGVLLDYLVLLPR	tr|F1MDD5|F1MDD5_BOVIN Uncharacterized protein (Fragment) OS=Bos taurus GN=LAMA3 PE=4 SV=2	tr|F1MDD5|F1MDD5_BOVIN	1365.661634,1597.941932	AHPVTNAIDGSER,VEGVLLDYLVLLPR	http://www.uniprot.org/uniprot/F1MDD5	0.832819		0.0699389	0.288977	-3.46048	0.0227151	0.203249
44	tr|F1MKG2|F1MKG2_BOVIN	COL6A2	1.17282e+11	1.05335e+11	2.53268e+11	1.48635e+11	1.08967e+11	1.25593e+11	8.64216e+10	2.19228e+11	2.61101e+11	1.50308e+11	1.02586e+11	1.22806e+11	1.469e+11	1.91559e+11	1.79722e+11	1.19022e+11	1.45676e+11	1.20253e+11	86968184160	1.03197e+11	1.18523e+11	1.51773e+11	1.31076e+11	1.43405e+11	2.42248e+11	1.66246e+11	2.86532e+10	1.60872e+11	1.89235e+11	2.76964e+11	2	27	109321	99.7,99.7,99.7,99.7,99.7,99.7,99.7,99.7,99.7,99.7,99.7,99.7,99.7,99.7,99.7,99.7,99.7,99.7,99.7,99.7,99.7,99.7,99.7,99.7,99.7,99.7,99.7	ALCNHEVTVTAIGIGDMFHEK | Carbamidomethyl [C3],ALCNHEVTVTAIGIGDMFHEK | Carbamidomethyl [C3] Deamidated [N4],ALCNHEVTVTAIGIGDMFHEK | Carbamidomethyl [C3] Oxidation [M17],DIANTPHELYR,DYDSLAQPGFFDR,EKDYDSLAQPGFFDR | Deamidated [Q9],ETCGCCDCEK | Carbamidomethyl [C3 C5 C6 C8],GVVNFAVVITDGHVTGSPCGGIK | Carbamidomethyl [C19] Deamidated [N4],HEAYGECYK | Carbamidomethyl [C7],HESENLYSIACDKPQQVR | Carbamidome…	tr|F1MKG2|F1MKG2_BOVIN Uncharacterized protein OS=Bos taurus GN=COL6A2 PE=4 SV=2	tr|F1MKG2|F1MKG2_BOVIN,tr|Q1JQB0|Q1JQB0_BOVIN	2341.117784 : 2341.119816 : 2341.11936 : 2341.124556 : 2341.117072 : 2341.116924 : 2341.113408 : 2341.116897 : 2341.116204 : 2341.116363 : 2341.114032 : 2341.113486,2342.105436 : 2342.10238 : 2342.100825 : 2342.101794,2357.113446,1327.653069 : 1327.648008,1529.676222 : 1529.676524 : 1529.672056,1787.800334,1317.40904,2284.146432,1155.466774 : 1155.463502,2173.023972 : 2173.018779 : 2173.02099 : 2…	DIANTPHELYR,VALLQFGGPR,ISLGDPAAVFR	http://www.uniprot.org/uniprot/F1MKG2	28.9192		0.907471	1.03133	1.03133	0.0229897	0.528321
98	sp|P46193|ANXA1_BOVIN	ANXA1	6.12391e+10	2.60108e+10	4.18519e+10	6.42577e+10	7.32454e+10	6.75035e+10	2.91131e+10	8.20081e+10	7.91886e+10	6.41425e+10	5.20257e+10	7.31234e+10	6.57643e+10	4.57325e+10	7.89783e+10	5.126e+10	5.35317e+10	5.67108e+10	38131046200	6.28471e+10	1.17717e+11	6.55451e+10	7.35569e+10	4.80825e+10	6.58257e+10	8.2979e+10	3.32984e+10	9.84247e+10	5.54304e+10	8.35469e+10	2	15		99.7,99.7,99.7,99.7,99.7,99.7,99.7,99.7,99.7,99.7,99.7,99.7,99.7,99.7,99.7	ALLGHLEEVVLALLK,CATSQPMFFAEK | Carbamidomethyl [C1] Oxidation [M7],DIASDTSGDYEK,GGPGSAVSPYPTFNPSSDVEALHK,GKPLDEVLK,GKPLDEVLKK,GLGTDEDTLNEILASR,GTDVNVFITILTTR,GVDEATIIEILTK,KGTDVNVFITILTTR,QAWFIENEEQEYIK,SEELAVNDDLADSDAR,SEIDMNDIK,SEIDMNDIK | Oxidation [M5],TPAQFDAEELR		sp|P46193|ANXA1_BOVIN,tr|F1N650|F1N650_BOVIN	1616.987166,1431.616644,1299.545908 : 1299.548544,2413.155438,997.580292 : 997.580348,1125.676266,1702.838962 : 1702.837584 : 1702.838102,1548.847784,1400.77307,1676.944626,1825.838208 : 1825.840664 : 1825.851288 : 1825.8533 : 1825.851092 : 1825.849642 : 1825.84799 : 1825.849416 : 1825.847524,1718.757396 : 1718.757748 : 1718.75805 : 1718.762802 : 1718.759034 : 1718.756824,1063.485734 : 1063.48574…	TPAQFDAEELR,GGPGSAVSPYPTFNPSSDVEALHK,DIASDTSGDYEK	http://www.uniprot.org/uniprot/P46193			0.467832	1.17168	1.17168	0.022994	0.593514
96	sp|O02675|DPYL2_BOVIN	DPYSL2	1.38724e+10	9.5858e+09	1.397e+10	9.39671e+09	1.20459e+10	1.4719e+10	5.04444e+09	2.085e+10	2.38025e+10	1.03713e+10	8.23498e+09	1.64825e+10	1.55503e+10	1.09631e+10	1.97227e+10	9.88499e+09	1.2118e+10	1.32618e+10	12983132188	8.92084e+09	2.01321e+10	7.44883e+09	1.56013e+10	1.111e+10	1.56771e+10	1.34025e+10	6.69268e+09	1.27716e+10	1.0999e+10	2.61226e+10	2	15		99.7,99.7,99.7,99.7,99.7,99.7,99.7,99.7,99.7,99.7,99.7,99.7,99.7,99.7,99.7	FQLTDSQIYEVLSVIR,GLYDGPVCEVSVTPK | Carbamidomethyl [C8],GSPLVVISQGK,GTVVYGEPITASLGTDGSHYWSK,GVQEEMEALVK,IVLEDGTLHVTEGSGR,KPFPDFVYK,MDENQFVAVTSTNAAK,MDENQFVAVTSTNAAK | Oxidation [M1],MVIPGGIDVHTR,NLHQSGFSLSGAQIDDNIPR,QIGENLIVPGGVK,SITIANQTNCPLYITK | Carbamidomethyl [C10],THNSSLEYNIFEGMECR | Carbamidomethyl [C16],THNSSLEYNIFEGMECR | Carbamidomethyl [C16] Deamidated [N9]		sp|O02675|DPYL2_BOVIN,tr|A7MBI5|A7MBI5_BOVIN	1910.013954,1619.7833 : 1619.78573 : 1619.785 : 1619.78661 : 1619.788776 : 1619.790354,1083.630568,2424.148569 : 2424.175821,1231.616216,1681.862571 : 1681.862001 : 1681.861972 : 1681.860008,1139.600142 : 1139.596728,1724.800504,1740.796464 : 1740.799784 : 1740.807436 : 1740.796052 : 1740.793584,1293.688044,2168.059896 : 2168.060037,1322.754268,1835.94203 : 1835.947008 : 1835.94549,2085.886809,20…	KPFPDFVYK,GTVVYGEPITASLGTDGSHYWSK,IVLEDGTLHVTEGSGR	http://www.uniprot.org/uniprot/O02675			0.816218	1.05592	1.05592	0.0230637	0.569991
1388	sp|Q148J6|ARPC4_BOVIN	ARPC4	1.56873e+09	7.13027e+08	1.49253e+09	1.24114e+09	1.73589e+09	1.97741e+09	4.95687e+08	2.60921e+09	2.01494e+09	1.31359e+09	8.45724e+08	2.47781e+09	2.16861e+09	1.44072e+09	2.87135e+09	1.56867e+09	9.63395e+08	1.34346e+09	1461521660	1.39312e+09	2.42814e+09	1.95688e+09	3.59026e+09	2.01505e+09	1.95516e+09	1.88964e+09	6.87246e+08	1.78821e+09	2.36477e+09	3.67686e+09	1	1		99.7	ELLLQPVTISR		sp|Q148J6|ARPC4_BOVIN	1267.75	ELLLQPVTISR	http://www.uniprot.org/uniprot/Q148J6			0.883859	1.04386	1.04386	0.023137	0.493895
171	tr|F1MM34|F1MM34_BOVIN	CTNNA1	1.15258e+09	3.59275e+08	1.21919e+09	8.12249e+08	1.03686e+09	1.1549e+09	5.55021e+08	1.4653e+09	1.08331e+09	1.09461e+09	7.23378e+08	1.60342e+09	1.63207e+09	1.01047e+09	1.60366e+09	1.12998e+09	5.22544e+08	9.83181e+08	317978114	3.78061e+08	1.2922e+09	8.45374e+08	1.52272e+09	5.61596e+08	1.29529e+09	1.12992e+09	5.04763e+08	7.63949e+08	8.79509e+08	1.46028e+09	1	11	100100	99.7,99.7,99.7,99.7,99.7,99.7,99.7,99.7,99.7,99.7,99.7	HVNPVQALSEFK,IAEQVASFQEEK,LLILADMADVYK,NAGTEQDLGIQYK,NLMNAVVQTVK,QDLLAYLQR,SAAGEFADDPCSSVK | Carbamidomethyl [C11],TSVQTEDDQLIAGQSAR,VIHVVTSEMDNYEPGVYTEK,VIHVVTSEMDNYEPGVYTEK | Deamidated [N11],WDDSGNDIIVLAK	tr|F1MM34|F1MM34_BOVIN Catenin alpha-1 OS=Bos taurus GN=CTNNA1 PE=4 SV=2	tr|F1MM34|F1MM34_BOVIN	1367.716716,1377.67801 : 1377.677054,1363.73574,1435.698002,1215.66196,1118.60917,1539.647988 : 1539.646524 : 1539.648142,1817.871658,2309.08608,2310.083664,1444.720088	LLILADMADVYK,NLMNAVVQTVK,NAGTEQDLGIQYK	http://www.uniprot.org/uniprot/F1MM34	14.7903		0.592218	1.17302	1.17302	0.0233902	0.49078
973	sp|Q2HJ94|DNJA2_BOVIN	DNAJA2	5.75694e+07	1.46792e+06	1.82021e+06	3.2906e+07	5.48587e+07	3.84559e+08	2.10207e+07	1.66949e+08	1.13468e+08	1.61261e+07	5.65848e+06	2.70047e+08	2.71154e+08	6.69811e+06	2.33539e+08	1.44952e+07	5.6957e+07	2.05262e+07	7.48184e+06	2.67897e+07	1.46771e+08	2.53037e+07	4.08062e+08	1.75022e+07	2.49367e+07	2.38594e+08	538901	3.56849e+07	1.26623e+08	1.03633e+08	1	2		99.7,99.7	EISFAYEVLSNPEK,NVLCSACSGQGGK | Carbamidomethyl [C4 C7]		sp|Q2HJ94|DNJA2_BOVIN	1624.80698,1336.584334	EISFAYEVLSNPEK,NVLCSACSGQGGK | Carbamidomethyl [C4 C7]	http://www.uniprot.org/uniprot/Q2HJ94			0.872774	1.17939	1.17939	0.0234284	0.0847962
707	sp|Q05204|LAMP1_BOVIN	LAMP1	1.43182e+09	1.12018e+09	1.91165e+09	1.17779e+09	1.24291e+09	2.05686e+09	6.63485e+08	1.86923e+09	2.99525e+09	1.45826e+09	8.51548e+08	2.12163e+09	1.53467e+09	1.46155e+09	3.09896e+09	1.25724e+09	1.57407e+09	1.22745e+09	2.43999e+09	1.35851e+09	2.28623e+09	2.13617e+09	2.72713e+09	2.25673e+09	1.796e+09	1.50365e+09	1.27449e+09	2.26724e+09	2.52731e+09	2.27248e+09	1	3		99.7,99.7,99.7	ALQATAGNSYK,GHTLTLIFTR,TVESATDIK		sp|Q05204|LAMP1_BOVIN	1122.568006,1157.65827,962.492552	ALQATAGNSYK,GHTLTLIFTR,TVESATDIK	http://www.uniprot.org/uniprot/Q05204			0.409829	1.19058	1.19058	0.0237344	0.605234
15	tr|F1MKE9|F1MKE9_BOVIN	SPTB	1.15761e+10	8.68732e+10	1.28637e+10	1.78984e+10	1.12633e+10	9.23665e+09	3.01423e+10	1.322e+10	8.58644e+09	1.82733e+10	4.73671e+10	4.22011e+09	1.94133e+10	1.7494e+10	5.78503e+09	3.50714e+10	6.87594e+10	3.49142e+10	28400365388	7.92407e+10	1.16524e+10	5.59316e+09	7.75207e+09	3.15268e+10	5.61079e+09	5.63922e+09	4.97189e+10	7.93608e+09	9.56517e+09	6.64001e+09	1	58	268830	99.7,99.7,99.7,99.7,99.7,99.7,99.7,99.7,99.7,99.7,99.7,99.7,99.7,99.7,99.7,99.7,99.7,99.7,99.7,99.7,99.7,99.7,99.7,99.7,99.7,99.7,99.7,99.7,99.7,99.7,99.7,99.7,99.7,99.7,99.7,99.7,99.7,99.7,99.7,99.7,99.7,99.7,99.7,99.7,99.7,99.7,99.7,99.7,99.7,99.7,99.7,99.7,99.7,99.7,99.7,99.7,99.7,99.7	AHLLSAEFGK,AITTATLQFTEGPGYQPCDPQVIQDR | Carbamidomethyl [C18],AMEDQLQSDDLGK,AQGLLSAGHPEGEQIIR,AWESLEEAEYR,DFLEELEESR,DGLNEMWADLLELIDTR | Oxidation [M6],DLAGVIAIQR,DLEDETLWVEER,DLLSWMESIVR,DLTSVLILQR,DTVASSSEMGQDFDHVTVLR,DTVASSSEMGQDFDHVTVLR | Deamidated [Q11],EKEQIYSSLDYGK,ELHLLGEQVQQFQDVAAR,ELPEDVGLDASTAESFHR,EQIYSSLDYGK,ESQQLMASHPELK,ESQQLMASHPELK | Oxidation [M6],FAALEKPTTLELK,FDILDQEMK,FFWEMD…	tr|F1MKE9|F1MKE9_BOVIN Uncharacterized protein (Fragment) OS=Bos taurus GN=SPTB PE=4 SV=2	tr|F1MKE9|F1MKE9_BOVIN	1071.57259,2905.392656 : 2905.390244,1448.642166 : 1448.637442 : 1448.638796 : 1448.656082,1774.929243 : 1774.917296,1381.6127,1265.5776,2018.968556,1054.61344 : 1054.607848 : 1054.614616,1532.695956 : 1532.70422 : 1532.694944 : 1532.69927 : 1532.700676 : 1532.69807 : 1532.702294,1347.68524,1156.680926,2193.005295 : 2192.999892 : 2192.998398,2193.998334,1558.75128 : 1558.751118,2080.069098,1971.9…	LLSGEDVGHDEGATR,HLLEVEDLLQK,VIDHAIETEK	http://www.uniprot.org/uniprot/F1MKE9	32.2912		0.371302	0.636691	-1.57062	0.0238508	3.30492
1030	sp|Q3ZCF0|DCTN2_BOVIN	DCTN2	1.67954e+09	6.60021e+08	8.42902e+08	1.10546e+09	1.2611e+09	1.25037e+09	6.61022e+08	1.94592e+09	1.6717e+09	1.82848e+09	6.75489e+08	2.72202e+09	1.95469e+09	7.4664e+08	2.40269e+09	1.53867e+09	9.11939e+08	1.18207e+09	524851376	9.23139e+08	2.19785e+09	1.03001e+09	2.4023e+09	1.07251e+09	1.35266e+09	1.75234e+09	2.73397e+08	1.13444e+09	1.56499e+09	2.69634e+09	1	2		99.7,99.7	LLLQLEATK,VGALDLAVLDQVEAR		sp|Q3ZCF0|DCTN2_BOVIN	1027.627358,1567.849468	LLLQLEATK,VGALDLAVLDQVEAR	http://www.uniprot.org/uniprot/Q3ZCF0			0.679211	1.14553	1.14553	0.0240091	0.457504
242	sp|P60712|ACTB_BOVIN	ACTB	5.33496e+11	4.00932e+11	4.8749e+11	5.2292e+11	6.57073e+11	5.40363e+11	5.59588e+11	9.9535e+11	6.98719e+11	6.73772e+11	5.05436e+11	9.58827e+11	8.68803e+11	4.42684e+11	8.56653e+11	7.39958e+11	5.50232e+11	6.65383e+11	489189916000	6.66787e+11	1.07419e+12	7.66309e+11	1.18081e+12	6.26082e+11	6.14502e+11	8.6383e+11	3.29689e+11	5.84562e+11	7.77241e+11	9.19873e+11	2	8		99.7,99.7,99.7,99.7,99.7,99.7,99.7,99.7	CPEALFQPSFLGMESCGIHETTFNSIMK | Carbamidomethyl [C1 C16],DLYANTVLSGGTTMYPGIADR | Oxidation [M14],GYSFTTTAER,KDLYANTVLSGGTTMYPGIADR,LCYVALDFEQEMATAASSSSLEK | Carbamidomethyl [C2],QEYDESGPSIVHR,VAPEEHPVLLTEAPLNPK,YPIEHGIVTNWDDMEK		sp|P60712|ACTB_BOVIN,sp|P63258|ACTG_BOVIN	3230.453622 : 3230.454117,2230.05697 : 2230.048962 : 2230.046624 : 2230.057026 : 2230.059288,1131.51828 : 1131.519444 : 1131.517686 : 1131.520342,2342.155959 : 2342.160102 : 2342.15594,2549.16406 : 2549.164188 : 2549.171522 : 2549.171542,1515.695946 : 1515.695667 : 1515.69441 : 1515.695922 : 1515.694701 : 1515.693966 : 1515.693204 : 1515.69377,1953.060159,1945.888323 : 1945.891164 : 1945.877175 :…	VAPEEHPVLLTEAPLNPK,QEYDESGPSIVHR,GYSFTTTAER	http://www.uniprot.org/uniprot/P60712			0.696417	0.930207	-1.07503	0.0240665	0.643237
362	sp|Q3SZB7|F16P1_BOVIN	FBP1	6.88365e+09	8.91121e+08	3.54897e+09	2.27114e+09	4.03699e+09	8.72483e+09	1.8346e+09	4.86139e+09	9.15198e+09	1.93755e+09	2.04535e+09	5.74874e+09	3.51555e+09	3.30773e+09	7.81625e+09	3.01548e+09	3.8889e+09	1.65481e+09	3256991756	2.09147e+09	8.16196e+09	2.99575e+10	5.93598e+09	2.96967e+09	4.63252e+09	4.74595e+09	2.39441e+09	5.2091e+09	2.77009e+09	1.16886e+10	1	6		99.7,99.7,99.7,99.7,99.7,99.7	AGIAHLYGIAGTTNVTGDQVK,ETVLDIVPTDIHQK,GTGEMTQLLNSLCTAVK | Carbamidomethyl [C13] Oxidation [M5],LDVLSNDLVVNVLK,SPIILGSPEDVTEFLEIYK,YVGSMVADVHR		sp|Q3SZB7|F16P1_BOVIN	2085.085023 : 2085.085467 : 2085.083667 : 2085.07614 : 2085.088458 : 2085.082599 : 2085.08855,1606.856193 : 1606.851532,1837.885808,1539.87912,2149.119284,1232.59578 : 1232.593214	ETVLDIVPTDIHQK,AGIAHLYGIAGTTNVTGDQVK,YVGSMVADVHR	http://www.uniprot.org/uniprot/Q3SZB7			0.836023	1.08991	1.08991	0.0242078	0.371649
1704	tr|E1BJ49|E1BJ49_BOVIN	MASP2	6.4859e+06	6.27e+06	6.86281e+07	3.53152e+06	2.13738e+06	1.89665e+08	0	5.59462e+07	4.38973e+07	4.36582e+07	0	6.10599e+07	0	4.3989e+07	6.55377e+07	1.10446e+07	3.77764e+07	0	3139905	1.01175e+07	1.02716e+07	2.86268e+08	2.98013e+07	4.25665e+06	9.15189e+06	1.13426e+08	3.53794e+06	1.14747e+07	2.43107e+08	0	1	1	76366.6	99.7	LASPGFPDK	tr|E1BJ49|E1BJ49_BOVIN Uncharacterized protein (Fragment) OS=Bos taurus GN=MASP2 PE=3 SV=2	tr|E1BJ49|E1BJ49_BOVIN	930.479	LASPGFPDK	http://www.uniprot.org/uniprot/E1BJ49	1.31195		0.000281942	397887	397887	0.024265	0.000675073
266	tr|F1MIH2|F1MIH2_BOVIN	2016-09-07	3.54837e+09	4.62573e+07	3.62613e+09	1.49579e+09	1.97083e+09	4.02223e+09	5.64477e+08	3.87904e+09	8.64078e+09	1.65887e+09	1.21245e+09	2.54216e+09	3.62738e+09	2.6861e+09	6.50135e+09	1.56262e+09	2.01643e+08	1.61182e+09	145827788	4.85912e+08	3.10195e+09	5.6016e+08	5.05883e+09	8.24624e+08	3.54692e+09	2.64915e+09	2.32495e+08	2.08657e+09	4.20048e+09	9.70206e+09	1	8	50695.7	99.7,99.7,99.7,99.7,99.7,99.7,99.7,99.7	DVTNNVHYENYR,FEDYLNAESR,IYEFPETDDEEENK,LAAVTYNGVDNNK,LAAVTYNGVDNNK | Deamidated [N7],LPLAVVGSNTIIEVNGK,NLEGYVGFANLPNQVYR,SPLAQMEEER	tr|F1MIH2|F1MIH2_BOVIN Septin-7 OS=Bos taurus GN=SEPT7 PE=3 SV=2	tr|F1MIH2|F1MIH2_BOVIN	1522.676558,1242.552292,1756.729932,1377.688308 : 1377.688446,1378.660764,1722.984212,1952.96049,1188.54634	SPLAQMEEER,FEDYLNAESR,LPLAVVGSNTIIEVNGK	http://www.uniprot.org/uniprot/F1MIH2	21.2815		0.961515	0.962151	-1.03934	0.0244708	0.149609
124	tr|F1N6W9|F1N6W9_BOVIN	COL18A1	5.83306e+09	5.9455e+09	8.95423e+09	7.95328e+09	1.61545e+10	1.69948e+10	1.50751e+10	2.73086e+10	2.27719e+10	2.42031e+10	1.23557e+10	1.24725e+10	1.48617e+10	9.61216e+09	2.64607e+10	1.01256e+10	1.0748e+10	1.50775e+10	6845887090	8.27552e+09	2.91255e+10	6.09214e+09	1.16341e+10	1.06827e+10	1.34114e+10	2.00468e+10	2.93903e+09	1.43891e+10	1.50342e+10	3.90519e+10	1	14	153878	99.7,99.7,99.7,99.7,99.7,99.7,99.7,99.7,99.7,99.7,99.7,99.7,99.7,99.7	AAGLAGTFR,AATGQASSLLAGR,ADDILASPPR,AGVLFAVTDPAQAVVSVGVK | Deamidated [Q12],ATLPVVNLR,DEVLFPSWEALFSGSEGQLKPGAR,GADFQCFQQAR | Carbamidomethyl [C6],LALSVDGAYAR,LFVAQAGGADPEK,LLPGTFFQDFSLLVR,LQDLYSIVR,LTESYCETWR | Carbamidomethyl [C6],QHMQLLYTEPGATHTR,TAASFELPALDGR	tr|F1N6W9|F1N6W9_BOVIN Uncharacterized protein OS=Bos taurus GN=COL18A1 PE=4 SV=2	tr|F1N6W9|F1N6W9_BOVIN	862.466022 : 862.463144,1201.644868 : 1201.639186,1053.548332,1928.059058,981.595064 : 981.59621 : 981.595282,2619.290124,1326.573654,1134.603078,1301.663356,1751.956534,1105.613636,1343.58204,1881.896937 : 1881.902565,1346.68524	ATLPVVNLR,AATGQASSLLAGR,AAGLAGTFR	http://www.uniprot.org/uniprot/F1N6W9	12.1353		0.371152	0.724373	-1.3805	0.0246945	0.428313
891	sp|O97680|THIO_BOVIN	TXN	1.26829e+10	7.04256e+09	6.96031e+09	8.32512e+09	1.15756e+10	1.23816e+10	5.51502e+09	1.45818e+10	1.70716e+10	9.5178e+09	4.84616e+09	1.80856e+10	1.21203e+10	8.71112e+09	1.95543e+10	1.36742e+10	7.75494e+09	8.4133e+09	11198637070	1.03597e+10	1.15196e+10	5.94307e+09	1.51162e+10	9.35794e+09	9.11823e+09	8.00709e+09	5.21213e+09	1.18453e+10	8.59192e+09	1.85013e+10	3	2		99.7,99.7	VGEFSGANK,YAFQEALNSAGEK		sp|O97680|THIO_BOVIN,sp|THIO_HUMAN|,tr|G8JKZ8|G8JKZ8_BOVIN	907.439766 : 907.438461,1426.680222	VGEFSGANK,YAFQEALNSAGEK	http://www.uniprot.org/uniprot/O97680			0.765247	0.930832	-1.07431	0.025321	0.567759
809	tr|E1BFE8|E1BFE8_BOVIN	TNS3	9.09109e+07	1.37576e+07	3.52897e+07	2.53826e+07	7.42896e+07	6.9441e+07	4.25194e+06	3.43895e+08	2.94313e+08	3.28076e+07	7.66891e+06	7.30094e+07	9.09143e+07	3.07411e+07	1.40442e+08	4.91185e+07	2.48609e+07	2.761e+07	2.75773e+06	5.7577e+06	8.65345e+07	8.92228e+07	8.94453e+07	2.25845e+07	1.12807e+08	6.69013e+07	5.57649e+06	6.75043e+07	1.00716e+08	3.05395e+08	1	3	154628	99.7,99.7,99.7	AAEGAAPSPDNPGDK,GAADSSGLLQTQPR,HVSVNFVQDTSK	tr|E1BFE8|E1BFE8_BOVIN Uncharacterized protein OS=Bos taurus GN=TNS3 PE=4 SV=2	tr|E1BFE8|E1BFE8_BOVIN	1395.62778,1399.698542 : 1399.706422,1359.671246 : 1359.674588	AAEGAAPSPDNPGDK,GAADSSGLLQTQPR,HVSVNFVQDTSK	http://www.uniprot.org/uniprot/E1BFE8	2.85317		0.517172	1.64888	1.64888	0.0253216	0.162942
1669	tr|E1B761|E1B761_BOVIN	LOC525820	0	0	0	0	0	1.3931e+07	0	147154	0	0	0	3.02517e+06	2.03578e+06	0	8.77425e+06	542138	0	0	0	1.05915e+08	9.18566e+06	0	2.70253e+06	0	310380	524087	0	0	7.70364e+07	4.26098e+06	1	1	67491.2	99.7	LLFQGLAQIHPR	tr|E1B761|E1B761_BOVIN Uncharacterized protein OS=Bos taurus GN=LOC525820 PE=4 SV=2	tr|E1B761|E1B761_BOVIN	1391.8	LLFQGLAQIHPR	http://www.uniprot.org/uniprot/E1B761	1.92		0.121561	0.00060869	-1642.87	0.0255944	1.70402e-05
190	tr|E1BCW3|E1BCW3_BOVIN	PFKP	8.24222e+08	1.72312e+08	7.27809e+08	4.70351e+08	8.28327e+08	8.71643e+08	4.3687e+08	2.35122e+09	1.04309e+09	1.13821e+09	4.03542e+08	3.89451e+09	1.46423e+09	4.34805e+08	1.38746e+09	5.95246e+08	5.18464e+08	6.57578e+08	593963608	5.31005e+08	1.55028e+09	6.82887e+09	2.45168e+09	3.83712e+08	1.62357e+09	1.81255e+09	2.274e+08	5.38285e+08	1.05365e+09	2.02762e+09	2	10	86005	99.7,99.7,99.7,99.7,99.7,99.7,99.7,99.7,99.7,99.7	AIGVLTSGGDAQGMNAAVR | Deamidated [Q12],AIGVLTSGGDAQGMNAAVR | Oxidation [M14],DLQSNVEHLTEK,FLSEDCVCVLGISK | Carbamidomethyl [C6 C8],LPLMECVQMTQEVQK | Carbamidomethyl [C6],MFAVYDGFEGFAK,SFENNLNTYK,TFVLEVMGR,VSFEVSDASQLEPVQPR,YLEDIAAQMR	tr|E1BCW3|E1BCW3_BOVIN 6-phosphofructokinase OS=Bos taurus GN=PFKP PE=3 SV=2	sp|A1A4J1|PFKAL_BOVIN,tr|E1BCW3|E1BCW3_BOVIN	1787.901474,1802.900216,1411.693202,1625.780816,1832.887548,1480.663358,1228.572316,1050.553098 : 1050.5526 : 1050.552404 : 1050.553162,1886.938166 : 1886.936294 : 1886.932416,1208.586014	SFENNLNTYK,AIGVLTSGGDAQGMNAAVR | Deamidated [Q12],TFVLEVMGR	http://www.uniprot.org/uniprot/E1BCW3	15.0442		0.84469	1.10073	1.10073	0.0261179	0.316935
532	sp|A5D7A0|EFHD2_BOVIN	EFHD2	8.26646e+08	1.394e+08	1.06227e+09	2.22301e+08	1.7107e+09	8.13645e+08	5.72923e+08	2.1209e+09	1.5337e+09	9.10158e+08	6.33917e+08	8.49843e+09	1.51756e+09	7.96889e+08	3.24557e+09	1.17682e+09	4.07705e+08	6.90735e+08	664651504	2.99446e+08	3.68065e+09	6.45436e+08	7.91657e+09	4.72696e+08	2.29648e+09	2.79954e+09	2.54383e+08	5.80478e+08	1.88749e+09	2.84233e+09	1	4		99.7,99.7,99.7,99.7	AAAGELQEDSGLHVLAR,ADLNQGIGEPQSPSR,LGAPQTHLGLK,VFNPYTEFK		sp|A5D7A0|EFHD2_BOVIN	1735.88449,1567.75958 : 1567.758016 : 1567.757038,1133.655396,1143.559656 : 1143.559686 : 1143.558716	VFNPYTEFK,ADLNQGIGEPQSPSR,AAAGELQEDSGLHVLAR	http://www.uniprot.org/uniprot/A5D7A0			0.819506	1.155	1.155	0.0261241	0.227435
1014	sp|Q3T0U2|RL14_BOVIN	RPL14	9.80239e+08	5.02819e+06	4.54929e+08	8.86023e+08	4.46081e+07	1.47387e+08	2.70263e+08	2.67055e+09	1.33791e+09	9.18745e+07	2.0924e+07	7.01646e+09	4.24272e+09	3.26081e+08	2.76479e+09	4.6841e+07	5.93035e+06	4.43315e+08	74311098	1.4695e+08	6.75003e+07	1.01511e+09	3.4186e+09	1.41584e+08	2.65649e+09	2.20573e+09	6.35939e+06	1.81205e+09	1.7333e+09	2.73353e+09	1	2		99.7,99.7	ALVDGPCTQVR | Carbamidomethyl [C7],LVAIVDVIDQNR		sp|Q3T0U2|RL14_BOVIN	1214.61897,1353.770386 : 1353.757272 : 1353.759354 : 1353.762512 : 1353.758054	ALVDGPCTQVR | Carbamidomethyl [C7],LVAIVDVIDQNR	http://www.uniprot.org/uniprot/Q3T0U2			0.548551	0.474509	-2.10744	0.0265592	0.0552983
1848	tr|G3N151|G3N151_BOVIN	HN1L	29509.5	0	133062	0	0	0	1.28494e+06	5.34653e+07	0	1.32928e+06	724228	6.45807e+07	3.26459e+07	1.32702e+06	2.94e+07	2.24479e+07	0	965439	0	1.2629e+07	901379	0	4.94768e+07	0	3.92858e+07	5.38121e+07	0	0	2.47168e+07	1.18628e+07	2	1	22682.3	99.7	TSDIFGSPVAAASPTAHPNKPK	tr|G3N151|G3N151_BOVIN Uncharacterized protein OS=Bos taurus GN=HN1L PE=4 SV=1	tr|G3N151|G3N151_BOVIN,tr|Q05B85|Q05B85_BOVIN	2192.12	TSDIFGSPVAAASPTAHPNKPK	http://www.uniprot.org/uniprot/G3N151	10.2326		0.21546	0.00243732	-410.287	0.0268195	1.4307e-05
84	sp|Q3T0P6|PGK1_BOVIN	PGK1	3.43454e+10	1.13379e+10	1.94034e+10	1.4145e+10	2.72154e+10	2.51628e+10	1.53897e+10	3.13461e+10	3.51773e+10	2.44247e+10	1.891e+10	4.19644e+10	3.57628e+10	1.83199e+10	3.45547e+10	2.94527e+10	1.25827e+10	1.76348e+10	18216693190	1.37791e+10	4.2818e+10	1.86867e+10	4.47584e+10	1.66254e+10	2.73887e+10	3.05788e+10	9.29148e+09	1.42474e+10	2.37064e+10	4.40654e+10	1	17		99.7,99.7,99.7,99.7,99.7,99.7,99.7,99.7,99.7,99.7,99.7,99.7,99.7,99.7,99.7,99.7,99.7	ACADPAAGSVILLENLR | Carbamidomethyl [C2],ACADPAAGSVILLENLR | Carbamidomethyl [C2] Deamidated [N15],AHSSMVGVNLPK,AHSSMVGVNLPK | Oxidation [M5],ALESPERPFLAILGGAK,DCVGPEVEK | Carbamidomethyl [C2],GCITIIGGGDTATCCAK | Carbamidomethyl [C2 C14 C15],IQLISNMLDK,IQLISNMLDK | Oxidation [M7],ITLPVDFVTADK,LGDVYVNDAFGTAHR,LGDVYVNDAFGTAHR | Deamidated [N7],NNQITNNQR,QIVWNGPVGVFEWEAFAR,SVVLMSHLGRPDGVPMPDK,VSHVST…		sp|Q3T0P6|PGK1_BOVIN	1768.907948,1769.91263,1238.644827 : 1238.63906 : 1238.645114,1254.64007,1767.98097 : 1767.978806,1031.45274,1753.780386,1173.641512 : 1173.641922,1189.634434,1317.717156,1633.783575,1634.763714 : 1634.763504,1100.532938,2104.064472,2034.034749,1739.901198 : 1739.903074,1245.696922 : 1245.697682	LGDVYVNDAFGTAHR,YSLQPVAVELK,DCVGPEVEK | Carbamidomethyl [C2]	http://www.uniprot.org/uniprot/Q3T0P6			0.973155	1.00941	1.00941	0.0268207	0.522278
1861	tr|G5E631|G5E631_BOVIN	DDX3X	5.5767e+08	1.28503e+08	2.09783e+08	3.76859e+08	4.25162e+08	3.38287e+08	3.00661e+08	6.24811e+08	4.28991e+08	4.30056e+08	2.65659e+08	6.6043e+08	7.82499e+08	2.29496e+08	5.15106e+08	5.36501e+08	1.83454e+08	3.25e+08	153400384	4.93807e+08	7.08257e+08	2.29909e+08	7.61438e+08	3.06041e+08	3.65755e+08	4.52869e+08	6.60783e+07	2.2948e+08	5.93756e+08	6.19808e+08	1	1	73127.7	99.7	SPILVATAVAAR	tr|G5E631|G5E631_BOVIN Uncharacterized protein OS=Bos taurus GN=DDX3X PE=3 SV=1	tr|G5E631|G5E631_BOVIN	1167.69545 : 1167.69761 : 1167.698558 : 1167.697428 : 1167.697008	SPILVATAVAAR	http://www.uniprot.org/uniprot/G5E631	1.81543		0.558357	0.816317	-1.22501	0.0270259	0.446958
384	tr|F1MN61|F1MN61_BOVIN	EEA1	4.1883e+08	3.62838e+08	1.10968e+08	1.13011e+08	2.05519e+08	4.75453e+08	1.44718e+08	9.84905e+08	4.60134e+08	7.77583e+08	8.05517e+07	6.16375e+08	9.05319e+08	1.68196e+08	9.56502e+08	2.47189e+08	1.99176e+08	5.12309e+07	16287107	5.21335e+07	8.37747e+08	1.21441e+08	8.17525e+08	1.68469e+08	1.69878e+08	7.80991e+08	8.03231e+07	1.83856e+08	8.10107e+08	1.22506e+09	1	6	137179	99.7,99.7,99.7,99.7,99.7,99.7	EQALQGLQQQR,IQAGEGETAVLNQLQEK,IQNLEALLQK,ISVLQNTYEK,LQTEYTNSEAVISQLR | Deamidated [Q2],QQHQEQQALQQSTTAK	tr|F1MN61|F1MN61_BOVIN Uncharacterized protein (Fragment) OS=Bos taurus GN=EEA1 PE=4 SV=2	tr|F1MN61|F1MN61_BOVIN	1297.67212,1826.937812 : 1826.934324 : 1826.935174 : 1826.935098 : 1826.934372,1168.677084 : 1168.678562,1193.630366,1851.938788,1852.898226	EQALQGLQQQR,IQNLEALLQK,IQAGEGETAVLNQLQEK	http://www.uniprot.org/uniprot/F1MN61	6.73401		0.654239	1.35228	1.35228	0.027668	0.210137
1000	sp|Q3SYU7|TNPO1_BOVIN	TNPO1	4.1512e+08	9.41982e+06	1.58998e+08	9.18343e+06	3.32669e+08	2.26301e+08	1.88207e+08	3.77812e+08	2.98222e+08	2.44138e+08	1.66908e+08	6.33538e+08	4.41949e+08	1.30731e+08	7.76196e+08	3.92334e+08	8.07054e+06	2.30019e+06	18995825	2.35964e+06	4.6496e+08	5.10937e+08	9.81593e+08	1.58614e+06	4.1553e+08	5.05615e+08	2.02241e+07	1.60667e+06	2.42882e+08	5.49811e+08	2	2		99.7,99.7	FSDQFPLPLK,TLLENTAITIGR		sp|Q3SYU7|TNPO1_BOVIN,tr|F1MMY6|F1MMY6_BOVIN	1190.62541 : 1190.631234,1300.738646	FSDQFPLPLK,TLLENTAITIGR	http://www.uniprot.org/uniprot/Q3SYU7			0.876656	1.22174	1.22174	0.0278278	0.0503104
1157	tr|F1MVK1|F1MVK1_BOVIN		1.80962e+08	1.02133e+08	2.45428e+08	1.2832e+08	1.22146e+08	2.46012e+08	1.42261e+08	2.44252e+08	3.29893e+08	1.60425e+08	9.27182e+07	3.43085e+08	2.70497e+08	1.84833e+08	3.269e+08	2.05747e+08	8.99856e+07	1.19372e+08	152297984	8.25043e+07	2.13179e+08	2.96162e+08	4.16661e+08	2.04419e+08	4.58578e+08	2.96298e+08	1.3935e+08	1.69605e+08	1.72208e+08	2.63939e+08	1	2	173972	99.7,99.7	APEVQLMVQSSWLR,DMSGSPASGIPVK | Oxidation [M2]	tr|F1MVK1|F1MVK1_BOVIN Uncharacterized protein (Fragment) OS=Bos taurus PE=4 SV=2	tr|F1MVK1|F1MVK1_BOVIN	1642.847788,1260.601084	APEVQLMVQSSWLR,DMSGSPASGIPVK | Oxidation [M2]	http://www.uniprot.org/uniprot/F1MVK1	1.70886		0.745243	1.09311	1.09311	0.0279054	0.530493
1784	tr|F1MX50|F1MX50_BOVIN	CREG1	1.73459e+08	1.24133e+07	9.04351e+07	7.46065e+07	7.0275e+07	1.38075e+08	1.60353e+08	1.65681e+08	1.60951e+08	8.88896e+07	3.47249e+07	1.60861e+08	9.99611e+07	6.13043e+07	2.29201e+08	1.08533e+08	3.54021e+07	5.57731e+07	15816064	6.0483e+06	7.89808e+07	1.15728e+08	1.80821e+08	1.092e+07	9.96176e+07	3.19688e+08	3.59006e+07	3.47262e+07	1.40367e+08	2.59083e+08	1	1	23958.3	99.7	GRPFADVLSLSDGPPGK	tr|F1MX50|F1MX50_BOVIN Uncharacterized protein OS=Bos taurus GN=CREG1 PE=4 SV=1	tr|F1MX50|F1MX50_BOVIN	1711.89	GRPFADVLSLSDGPPGK	http://www.uniprot.org/uniprot/F1MX50	7.69231		0.413731	1.62921	1.62921	0.0280249	0.253545
654	sp|A1A4J1|PFKAL_BOVIN	PFKL	6.10108e+08	7.89668e+06	3.161e+08	3.20758e+08	3.98617e+08	4.9568e+08	8.14769e+08	6.14094e+08	4.92869e+08	5.27543e+08	1.18196e+08	7.39629e+08	3.07836e+08	2.35347e+08	1.0283e+09	2.73041e+08	6.05189e+06	2.33446e+08	8.82387e+06	5.63498e+06	7.36241e+08	1.01395e+09	1.07946e+09	5.75222e+06	6.79669e+08	7.1274e+08	2.05334e+07	2.82729e+08	6.22493e+08	5.82825e+08	1	3		99.7,99.7,99.7	SGISQGHTVYVVHDGFEGLAK,TNVLGHLQQGGAPTPFDR,VFANASDSACVIGLQK | Carbamidomethyl [C10]		sp|A1A4J1|PFKAL_BOVIN	2200.090851,1906.965615 : 1906.966917,1678.833836	SGISQGHTVYVVHDGFEGLAK,TNVLGHLQQGGAPTPFDR,VFANASDSACVIGLQK | Carbamidomethyl [C10]	http://www.uniprot.org/uniprot/A1A4J1			0.644808	1.65209	1.65209	0.0281342	0.0810483
132	tr|F1MHQ4|F1MHQ4_BOVIN	FABP4	2.87474e+11	2.20103e+11	2.67263e+11	2.02217e+11	3.71817e+11	6.30395e+11	1.57225e+11	4.98852e+11	8.72931e+11	2.38806e+11	1.82755e+11	7.35215e+11	4.191e+11	2.5835e+11	1.12795e+12	4.2672e+11	5.4743e+11	4.63115e+11	515215999000	2.23327e+11	5.99721e+11	1.69585e+11	4.97946e+11	2.08669e+11	4.28953e+11	2.84961e+11	6.25293e+10	3.55567e+11	1.25206e+11	1.0115e+12	1	13	14645.8	99.7,99.7,99.7,99.7,99.7,99.7,99.7,99.7,99.7,99.7,99.7,99.7,99.7	EVGVGFATR,LGQEFDEITPDDR,LGQEFDEITPDDRK,LVSSENFDDYMK,LVSSENFDDYMK | Oxidation [M11],MVLECVMNGVTATR | Carbamidomethyl [C5],MVLECVMNGVTATR | Carbamidomethyl [C5] Deamidated [N8],MVLECVMNGVTATR | Carbamidomethyl [C5] Deamidated [N8] Oxidation [M1],MVLECVMNGVTATR | Carbamidomethyl [C5] Deamidated [N8] Oxidation [M7],MVLECVMNGVTATR | Carbamidomethyl [C5] Oxidation [M1],MVLECVMNGVTATR | Carbamidomethyl …	tr|F1MHQ4|F1MHQ4_BOVIN Fatty acid-binding protein, adipocyte OS=Bos taurus GN=FABP4 PE=3 SV=2	tr|F1MHQ4|F1MHQ4_BOVIN	934.489898 : 934.478314 : 934.485572 : 934.487464 : 934.485604 : 934.486398 : 934.486792 : 934.48921 : 934.491092 : 934.489014 : 934.489532 : 934.48909,1533.694142 : 1533.694288 : 1533.695982 : 1533.69392 : 1533.704192 : 1533.699514 : 1533.698942,1661.790648,1446.631848 : 1446.63128 : 1446.631696,1462.632802,1579.750644 : 1579.75002,1580.723708 : 1580.735024 : 1580.734232 : 1580.732918 : 1580.736…	LVSSENFDDYMK,EVGVGFATR,LGQEFDEITPDDR	http://www.uniprot.org/uniprot/F1MHQ4	67.4242		0.831569	0.916797	-1.09075	0.0284446	0.389856
115	sp|P81287|ANXA5_BOVIN	ANXA5	9.36935e+10	5.23727e+10	6.95176e+10	1.10035e+11	1.22848e+11	1.20359e+11	6.25487e+10	1.45637e+11	1.54687e+11	1.09174e+11	7.58033e+10	9.71401e+10	1.14308e+11	6.82051e+10	1.6561e+11	7.44526e+10	8.75827e+10	9.06211e+10	36906934750	7.75231e+10	1.82065e+11	4.92831e+10	1.07606e+11	8.56644e+10	1.22564e+11	1.28822e+11	3.09581e+10	1.00112e+11	7.10608e+10	1.85421e+11	2	14		99.7,99.7,99.7,99.7,99.7,99.7,99.7,99.7,99.7,99.7,99.7,99.7,99.7,99.7	ALLLLCGGEDD | Carbamidomethyl [C6],ETSGNLEQLLLAVVK,GAGTDDHTLIR,GLGTDEETILTLLTSR,GTVADFPGFDER,LIVALMKPSR | Oxidation [M6],MLVVLLQANR,MLVVLLQANR | Oxidation [M1],NFGTSLYSMIK,NFGTSLYSMIK | Oxidation [M9],SEIDLYNIR,SIPAYLAETLYYAMK | Oxidation [M14],VLTEIIASR,YMTISGFQIEETIDR		sp|ANXA5_HUMAN|,sp|P81287|ANXA5_BOVIN	1174.55353,1612.90126,1154.5664,1717.905524,1309.592622 : 1309.59283 : 1309.590902,1142.682612,1155.677824 : 1155.671306 : 1155.678638 : 1155.6746 : 1155.678626 : 1155.679146 : 1155.67938 : 1155.678656 : 1155.678964 : 1155.679534 : 1155.679242 : 1155.678198 : 1155.680216,1171.675736,1259.622112 : 1259.61979 : 1259.619924 : 1259.62688,1275.615746 : 1275.61678,1121.57161 : 1121.567074 : 1121.570434…	VLTEIIASR,GTVADFPGFDER,SEIDLYNIR	http://www.uniprot.org/uniprot/P81287			0.869705	1.04624	1.04624	0.0293798	0.531774
268	tr|F1MR86|F1MR86_BOVIN	FHL1	7.8007e+09	2.16127e+10	1.55559e+10	1.62944e+10	2.78551e+10	5.70135e+10	2.36357e+10	8.39632e+10	6.06124e+10	3.05228e+10	2.67161e+10	2.15586e+10	1.80261e+10	2.08857e+10	4.35025e+10	1.73162e+10	4.89431e+10	1.31833e+10	35464795490	2.26106e+10	5.67366e+10	1.69626e+10	1.75181e+10	1.98301e+10	3.51574e+10	6.16294e+10	1.67876e+10	5.1641e+10	1.71129e+10	3.14031e+10	1	8	33593.5	99.7,99.7,99.7,99.7,99.7,99.7,99.7,99.7	AITSGGITYQDQPWHAECFVCVTCSK | Carbamidomethyl [C18 C21 C24],CLQPLASETFVAK | Carbamidomethyl [C1],DCFTCSNCK | Carbamidomethyl [C2 C5 C8],FTAVEDQYYCVDCYK | Carbamidomethyl [C10 C13],FVFHQEQVYCPDCAK | Carbamidomethyl [C10 C13],GCLKPIVAGDQNVEYK | Carbamidomethyl [C2],GEDFYCVTCHEAK | Carbamidomethyl [C6 C9],QVIGTGSFFPK	tr|F1MR86|F1MR86_BOVIN Uncharacterized protein OS=Bos taurus GN=FHL1 PE=4 SV=2	tr|F1MR86|F1MR86_BOVIN	3014.335566,1462.747892,1190.415344,1959.800432 : 1959.800556,1926.839166 : 1926.837612 : 1926.83824 : 1926.838168,1789.90179 : 1789.902552 : 1789.90131 : 1789.899364,1614.64311 : 1614.642464 : 1614.642474,1179.628426 : 1179.628022	GCLKPIVAGDQNVEYK | Carbamidomethyl [C2],QVIGTGSFFPK,FVFHQEQVYCPDCAK | Carbamidomethyl [C10 C13]	http://www.uniprot.org/uniprot/F1MR86	39.8649		0.921411	1.03539	1.03539	0.0293894	0.445699
534	sp|A6QQJ3|PERI_BOVIN	PRPH	9.21578e+07	9.00936e+07	4.45236e+08	5.86839e+07	1.22408e+08	6.33842e+08	6.1735e+07	1.11045e+10	4.69429e+08	7.47215e+08	1.44087e+08	2.18555e+09	3.58473e+08	2.66046e+08	1.96344e+09	6.8701e+07	3.05272e+07	8.69473e+07	13377132	1.54177e+08	1.02726e+08	1.1862e+09	3.59995e+09	1.01917e+08	1.38841e+09	1.36505e+09	1.4188e+07	6.89827e+07	3.36355e+09	2.31528e+08	1	4		99.7,99.7,99.7,99.7	FLEQQNAALR,IESLMDEIEFLK,REDAEHNLVLFR,YADLSDAANR		sp|A6QQJ3|PERI_BOVIN	1188.625878,1465.731714,1497.766602,1094.510152	FLEQQNAALR,REDAEHNLVLFR,IESLMDEIEFLK	http://www.uniprot.org/uniprot/A6QQJ3			0.605839	1.73527	1.73527	0.0293956	0.0870237
1137	tr|F1MMN6|F1MMN6_BOVIN	ITGA1	9.72688e+07	5.37907e+07	1.27139e+08	2.26037e+07	1.84138e+08	1.68355e+08	1.00388e+08	4.85458e+08	4.1544e+08	7.6922e+07	6.01614e+07	1.68776e+08	1.90811e+08	9.43726e+07	2.78759e+08	6.82563e+07	1.00708e+08	1.47829e+08	40650648	5.00761e+07	1.75751e+08	1.82276e+08	2.43546e+08	3.11585e+07	1.82536e+08	1.16919e+08	2.81297e+07	5.48721e+07	1.91865e+08	9.07134e+08	1	2	130287	99.7,99.7	VIQDCEDESIQR | Carbamidomethyl [C5],YSSTEEVLVAAK	tr|F1MMN6|F1MMN6_BOVIN Uncharacterized protein (Fragment) OS=Bos taurus GN=ITGA1 PE=3 SV=2	tr|F1MMN6|F1MMN6_BOVIN	1490.663288,1295.659618	VIQDCEDESIQR | Carbamidomethyl [C5],YSSTEEVLVAAK	http://www.uniprot.org/uniprot/F1MMN6	2.04778		0.219363	0.51609	-1.93765	0.0306589	0.299799
1324	sp|P41541|USO1_BOVIN	USO1	1.0913e+08	9.01478e+06	7.77798e+07	3.10386e+07	5.51042e+07	4.59571e+07	1.72144e+07	7.42645e+07	2.7401e+07	2.17879e+08	3.3939e+06	5.24193e+08	2.51275e+08	2.59118e+07	4.01777e+08	7.73375e+07	1.46287e+07	4.97906e+07	2.04399e+06	4.36225e+07	9.05603e+07	5.96679e+07	4.53244e+08	1.483e+07	1.34104e+08	1.94905e+08	1.2861e+06	1.13099e+07	3.29862e+08	1.86264e+08	1	1		99.7	SQLNSQSVEITK		sp|P41541|USO1_BOVIN	1332.684536 : 1332.678842 : 1332.686274	SQLNSQSVEITK	http://www.uniprot.org/uniprot/P41541			0.788236	1.28855	1.28855	0.0312773	0.118241
1206	tr|Q2NL04|Q2NL04_BOVIN	TAPBP	2.26353e+08	0	1.7676e+08	2.77723e+08	1.06144e+08	8.84341e+07	8.6112e+07	1.73945e+08	3.81264e+08	8.87762e+07	8.91937e+07	4.73657e+08	3.17986e+08	3.17198e+08	2.02017e+08	3.35442e+08	1.9753e+08	3.35887e+08	1.17475e+07	3.7124e+08	2.55989e+08	2.10348e+08	6.64274e+08	2.01293e+08	2.20056e+08	1.79054e+08	0	4.58973e+08	9.80444e+07	2.63563e+08	1	2	47984.9	99.7,99.7	GHLLLAVTPGLNGQVPAAR,WLSGLTPEQSCPR | Carbamidomethyl [C11]	tr|Q2NL04|Q2NL04_BOVIN TAP binding protein (Tapasin) OS=Bos taurus GN=TAPBP PE=2 SV=1	tr|Q2NL04|Q2NL04_BOVIN	1883.077341,1529.728156	GHLLLAVTPGLNGQVPAAR,WLSGLTPEQSCPR | Carbamidomethyl [C11]	http://www.uniprot.org/uniprot/Q2NL04	7.15884		0.997472	0.990696	-1.00939	0.0315012	0.0012702
682	sp|P26779|SAP_BOVIN	PSAP	4.21566e+09	7.46767e+08	3.29169e+09	3.55422e+09	4.18565e+09	3.97402e+09	8.15539e+08	5.98315e+09	7.85561e+09	3.69127e+09	2.44514e+09	5.76651e+09	5.74037e+09	2.54723e+09	6.46426e+09	4.15618e+09	1.24136e+09	2.70457e+09	1694981824	1.22737e+09	6.2827e+09	3.37561e+09	6.02844e+09	3.51285e+09	4.15626e+09	3.78867e+09	7.70237e+08	4.91068e+09	4.73881e+09	7.14672e+09	1	3		99.7,99.7,99.7	EIVDSYLPVILDMIK,EQILAALEK,TEEEILHALDK		sp|P26779|SAP_BOVIN	1746.946306,1013.57578,1296.664344 : 1296.657594 : 1296.654492 : 1296.647916	EIVDSYLPVILDMIK,EQILAALEK,TEEEILHALDK	http://www.uniprot.org/uniprot/P26779			0.476583	1.34647	1.34647	0.0320534	0.392063
163	sp|Q3T149|HSPB1_BOVIN	HSPB1	1.96768e+11	5.84508e+10	1.00934e+11	9.61098e+10	1.20882e+11	1.22619e+11	5.30102e+10	3.23961e+11	2.60718e+11	1.11243e+11	1.36767e+11	1.78062e+11	2.67682e+11	1.03257e+11	1.87864e+11	3.19689e+11	7.36579e+10	1.26e+11	57183927396	7.45918e+10	4.54405e+11	3.09111e+10	1.58588e+11	1.20527e+11	2.31905e+11	1.1762e+11	2.29358e+10	9.46902e+10	7.92347e+10	3.13303e+11	1	11		99.7,99.7,99.7,99.7,99.7,99.7,99.7,99.7,99.7,99.7,99.7	ALPAAAIEGPAYNR,AQLGGPEAGK,LFDQAFGLPR,LPEEWSQWLSHSGWPGYVR,QDEHGYISR,QLSSGVSEIQQTADR,SATQSAEITIPVTFQAR,TKDGVVEITGK,VSLDVNHFAPEELTVK,VSLDVNHFAPEELTVK | Deamidated [N6],YTLPPGVDPTLVSSSLSPEGTLTVEAPLPK		sp|Q3T149|HSPB1_BOVIN	1412.740412 : 1412.741004 : 1412.74269,926.48215,1162.61293 : 1162.61248,2313.090723,1103.498853 : 1103.499678,1617.794274,1818.94482 : 1818.943896 : 1818.946142 : 1818.944962,1145.628328,1796.930271 : 1796.928585 : 1796.929578 : 1796.927728 : 1796.929256 : 1796.929152,1797.912846,3064.622832	LFDQAFGLPR,VSLDVNHFAPEELTVK,ALPAAAIEGPAYNR	http://www.uniprot.org/uniprot/Q3T149			0.786364	0.884441	-1.13066	0.0321003	0.360794
804	tr|E1B864|E1B864_BOVIN	ITGB4	1.54052e+09	4.48437e+08	2.25391e+09	1.98393e+09	1.77229e+09	1.42413e+09	8.39027e+08	3.11177e+09	1.69544e+09	2.43914e+09	1.58097e+09	2.23601e+09	2.26025e+09	1.89083e+09	1.7591e+09	1.96546e+09	1.92921e+09	1.71783e+09	1.23381e+09	1.27618e+09	1.60843e+09	3.03301e+09	2.08326e+09	1.60213e+09	2.7443e+09	2.44104e+09	3.8731e+08	1.56847e+09	2.75691e+09	3.20622e+09	1	3	200308	99.7,99.7,99.7	EQASGIVSFEQPEYLVSSGEHVAR,LLELQEMDSLLR,VAPGYYTLTADQDAR	tr|E1B864|E1B864_BOVIN Integrin beta OS=Bos taurus GN=ITGB4 PE=3 SV=2	tr|E1B864|E1B864_BOVIN	2618.262702,1458.770304,1639.779648	EQASGIVSFEQPEYLVSSGEHVAR,LLELQEMDSLLR,VAPGYYTLTADQDAR	http://www.uniprot.org/uniprot/E1B864	2.8208		0.487025	1.22526	1.22526	0.0322068	0.51977
1879	tr|Q148G0|Q148G0_BOVIN	LOC282685	5.30296e+08	2.4022e+09	8.41222e+08	1.39972e+09	1.04006e+09	1.32471e+09	2.33571e+09	4.5685e+08	3.78734e+08	1.38793e+09	2.09589e+09	1.0745e+08	1.07467e+09	9.86712e+08	1.66335e+08	1.68499e+09	2.63265e+09	1.99286e+09	554207360	3.55356e+09	7.42306e+08	2.32299e+08	6.55194e+07	1.98342e+09	3.10121e+08	3.4459e+08	2.18565e+09	9.26475e+08	3.88981e+08	3.53552e+08	1	1	46088.3	99.7	IHYFDDQSFWK	tr|Q148G0|Q148G0_BOVIN Rhesus-like protein OS=Bos taurus GN=LOC282685 PE=2 SV=1	tr|Q148G0|Q148G0_BOVIN	1484.67	IHYFDDQSFWK	http://www.uniprot.org/uniprot/Q148G0	2.63789		0.220201	0.471118	-2.12261	0.0324461	3.88629
1034	sp|Q56JZ1|RL13_BOVIN	RPL13	9.06943e+08	3.16854e+08	6.07673e+08	5.89363e+08	7.22183e+08	3.12125e+08	1.58708e+08	9.27024e+08	1.83393e+09	9.25007e+08	3.97636e+08	2.051e+09	1.90206e+09	4.01725e+08	1.79756e+09	7.76864e+08	6.39278e+08	5.88546e+08	6.93853e+07	2.45867e+08	1.20416e+09	1.4467e+08	2.1567e+09	2.11969e+07	1.44206e+09	8.2884e+08	3.7483e+07	5.52091e+08	1.40452e+09	1.59211e+09	2	2		99.7,99.7	CTESLQANVQR | Carbamidomethyl [C1],LATQLTGPVMPIR		sp|Q56JZ1|RL13_BOVIN,tr|F1MK30|F1MK30_BOVIN	1304.611942,1395.792366 : 1395.789084	CTESLQANVQR | Carbamidomethyl [C1],LATQLTGPVMPIR	http://www.uniprot.org/uniprot/Q56JZ1			0.546225	1.55079	1.55079	0.0328205	0.197189
951	sp|Q0VCU8|EIF3J_BOVIN	EIF3J	2.59431e+06	1.11805e+07	7.21977e+07	2.29899e+06	1.01427e+08	3.74805e+07	1.57093e+08	2.84278e+08	4.47009e+07	3.98419e+08	1.14575e+08	6.12997e+08	4.9611e+08	3.45014e+07	5.50562e+08	3.36592e+08	1.5951e+06	6.31019e+06	992728	2.56585e+07	2.58067e+08	1.07756e+08	6.02877e+08	430313	8.8815e+07	3.52674e+08	0	5.04955e+06	5.03465e+08	6.66422e+06	1	2		99.7,99.7	ITNSLTVLCSEK | Carbamidomethyl [C9] Deamidated [N3],LQEESDLELAK		sp|Q0VCU8|EIF3J_BOVIN	1364.688544,1273.644908	ITNSLTVLCSEK | Carbamidomethyl [C9] Deamidated [N3],LQEESDLELAK	http://www.uniprot.org/uniprot/Q0VCU8			0.778406	0.504897	-1.9806	0.0328745	0.0043507
724	sp|Q2HJH9|PDCD5_BOVIN	PDCD5	1.5647e+08	8.25434e+07	1.66018e+08	1.22759e+08	1.57036e+08	1.30903e+08	5.56782e+07	3.11681e+08	2.57322e+08	1.77022e+08	6.00392e+07	9.41907e+08	1.78141e+08	1.05969e+08	3.76373e+08	1.78683e+08	1.13901e+08	1.25826e+08	1.13198e+08	1.51162e+08	1.97222e+08	3.76051e+08	3.97961e+08	1.32042e+08	2.12888e+08	3.65615e+08	6.17431e+07	1.61537e+08	2.40453e+08	2.72357e+08	1	3		99.7,99.7,99.7	HGDPGDAAQQEAK,NSILAQVLDQSAR,VSEQGLIEILEK		sp|Q2HJH9|PDCD5_BOVIN	1322.580376,1413.750236,1356.739076	HGDPGDAAQQEAK,NSILAQVLDQSAR,VSEQGLIEILEK	http://www.uniprot.org/uniprot/Q2HJH9			0.395597	1.3774	1.3774	0.03302	0.432845
205	sp|P02584|PROF1_BOVIN	PFN1	2.85337e+10	1.8673e+10	2.21735e+10	2.5165e+10	3.10412e+10	3.32595e+10	3.52129e+10	5.15972e+10	4.45651e+10	2.38635e+10	2.04309e+10	4.16902e+10	4.49413e+10	2.13549e+10	4.60599e+10	3.47017e+10	2.60648e+10	3.19369e+10	13180542920	3.36978e+10	5.32422e+10	2.11888e+10	4.72574e+10	3.51553e+10	4.94719e+10	3.14142e+10	1.44563e+10	3.56415e+10	3.16838e+10	5.121e+10	1	9		99.7,99.7,99.7,99.7,99.7,99.7,99.7,99.7,99.7	CYEMASHLR | Carbamidomethyl [C1],DSLLQDGEFTMDLR | Oxidation [M11],DSPSVWAAVPGK,EGVHGGMINK,SSFFVNGLTLGGQK,SSFFVNGLTLGGQK | Deamidated [N6],STGGAPTFNITVTMTAK,STGGAPTFNITVTMTAK | Oxidation [M14],TFVNITPAEVGILVGK		sp|P02584|PROF1_BOVIN	1165.498746 : 1165.496488,1654.746384 : 1654.76179,1212.614166 : 1212.612926,1040.505194,1453.754968 : 1453.754496 : 1453.753696 : 1453.756848 : 1453.755662 : 1453.755584 : 1453.7499 : 1453.75335 : 1453.75719 : 1453.762454,1454.743394 : 1454.740442,1695.841128 : 1695.849116,1711.84482,1656.943286	SSFFVNGLTLGGQK,DSPSVWAAVPGK,EGVHGGMINK	http://www.uniprot.org/uniprot/P02584			0.179868	0.726408	-1.37664	0.0330385	0.592522
287	sp|P52556|BLVRB_BOVIN	BLVRB	8.00265e+10	2.62998e+11	6.79657e+10	1.47836e+11	1.41479e+11	9.19606e+10	1.32711e+11	7.84451e+10	7.35813e+10	1.06724e+11	1.10801e+11	5.28181e+10	1.11832e+11	7.84559e+10	5.3272e+10	1.16129e+11	2.80015e+11	1.76486e+11	158141006000	2.15465e+11	1.45756e+11	2.53223e+10	5.39823e+10	1.61989e+11	5.83683e+10	6.29312e+10	1.87515e+11	1.03623e+11	7.01828e+10	6.94371e+10	1	7		99.7,99.7,99.7,99.7,99.7,99.7,99.7	LPSEGPQPAHVVVGDVR,LQDVTDDHIR,NDLSPTTVMSEGAQNIVAAMK | Oxidation [M20],TVAGQDAVIVLLGTR,YDGHTTYPSHVYE,YVAVMPPHIGDHPLTGAYTVTLDGR,YVAVMPPHIGDHPLTGAYTVTLDGR | Oxidation [M5]		sp|P52556|BLVRB_BOVIN	1755.926919 : 1755.927048 : 1755.924826,1210.595319 : 1210.59089,2192.04575 : 2192.047068,1511.865922,1567.655964,2679.34872 : 2679.349448 : 2679.348764 : 2679.347445 : 2679.346239,2695.338752	LPSEGPQPAHVVVGDVR,LQDVTDDHIR,YVAVMPPHIGDHPLTGAYTVTLDGR	http://www.uniprot.org/uniprot/P52556			0.590891	0.844602	-1.18399	0.0331773	2.01484
108	tr|F1MX63|F1MX63_BOVIN	PRELP	1.30781e+11	1.15286e+11	3.03773e+11	2.72418e+11	1.14717e+11	2.03927e+11	5.53004e+10	2.73305e+11	3.47691e+11	1.51325e+11	7.64458e+10	1.06824e+11	1.26719e+11	1.59929e+11	2.51369e+11	5.75411e+10	1.93768e+11	1.40041e+11	125617919784	7.77178e+10	1.26574e+11	1.60932e+11	1.32292e+11	1.06887e+11	3.31566e+11	1.37501e+11	7.1948e+10	2.35811e+11	2.58266e+11	1.44745e+11	2	15	43730.3	99.7,99.7,99.7,99.7,99.7,99.7,99.7,99.7,99.7,99.7,99.7,99.7,99.7,99.7,99.7	ECYCPPDFPSALYCDSR | Carbamidomethyl [C2 C4 C14],IEAIPSGYFK,IHYLYLQNNFITELPVESFK,ISSVPAISSR,LDGNYLKPPIPLDLMMCFR | Carbamidomethyl [C17],LEHLYLNNNSIEK,LENLLLLDLQHNK,LNYNQLSDR,LPSLVFLYMEK,LPSLVFLYMEK | Oxidation [M9],LSDGVFKPDTFQGLK,NLMQLNLAHNTLR,NLMQLNLAHNTLR | Oxidation [M3],NQLEEVPAALPR,VPSAIHQLYLDSNR	tr|F1MX63|F1MX63_BOVIN Prolargin OS=Bos taurus GN=PRELP PE=4 SV=1	sp|Q9GKN8|PRELP_BOVIN,tr|F1MX63|F1MX63_BOVIN	2135.834478 : 2135.836042,1123.591466 : 1123.590822 : 1123.591426 : 1123.591122,2467.278675 : 2467.298166,1015.565624 : 1015.566198 : 1015.565862 : 1015.566752,2292.140703,1585.80759 : 1585.80948,1561.882131 : 1561.881213 : 1561.881609 : 1561.881051 : 1561.881429 : 1561.881042 : 1561.882404 : 1561.882449 : 1561.8822 : 1561.8713 : 1561.882768 : 1561.882644 : 1561.881026 : 1561.879836 : 1561.882044…	VPSAIHQLYLDSNR,LEHLYLNNNSIEK,LENLLLLDLQHNK	http://www.uniprot.org/uniprot/F1MX63	46.1942		0.0655824	1.73365	1.73365	0.0333201	0.525233
1093	tr|A6QQP4|A6QQP4_BOVIN	SCARB2	4.11718e+07	6.14184e+06	5.35616e+07	2.84942e+07	4.05748e+07	4.22391e+07	8.61847e+06	5.51845e+07	5.86429e+07	2.21236e+07	2.73168e+07	5.14046e+07	5.92379e+07	3.46895e+07	6.98221e+07	3.10862e+07	4.05009e+07	3.39247e+07	35324210	2.35972e+07	5.11434e+07	5.60871e+07	7.86429e+07	4.93204e+07	6.04898e+07	2.78644e+07	1.1613e+07	3.97317e+07	4.70956e+07	6.13592e+07	1	2	53984.3	99.7,99.7	EYHETFVDINPLTGIILR,TLNIPALTAMEWTQLPLLR	tr|A6QQP4|A6QQP4_BOVIN SCARB2 protein OS=Bos taurus GN=SCARB2 PE=2 SV=1	tr|A6QQP4|A6QQP4_BOVIN	2129.113659,2180.19145	EYHETFVDINPLTGIILR,TLNIPALTAMEWTQLPLLR	http://www.uniprot.org/uniprot/A6QQP4	7.74059		0.559944	1.23938	1.23938	0.0337196	0.441447
401	tr|Q32S38|Q32S38_BOVIN	GCLC	6.06679e+08	2.17429e+09	4.52089e+08	1.16641e+09	9.89875e+08	6.398e+08	4.70547e+08	5.95332e+08	4.46155e+08	5.22758e+08	1.19815e+09	3.60681e+08	9.11988e+08	5.88016e+08	2.70289e+08	1.1881e+09	2.25697e+09	1.40471e+09	1121468896	3.09862e+09	6.93858e+08	1.64718e+08	3.45693e+08	1.45874e+09	1.40201e+08	2.23806e+08	1.2871e+09	6.49298e+08	2.56627e+08	4.52744e+08	1	6	69021.9	99.7,99.7,99.7,99.7,99.7,99.7	AEPAAEEYALMTIDTIINGK,ASGELMTVAK,DPLTLFEEK,FKPPPPNSDIGWR,GLLSQGSPLSWEETQR,LDFLIPLSK	tr|Q32S38|Q32S38_BOVIN Glutamate-cysteine ligase catalytic subunit OS=Bos taurus GN=GCLC PE=4 SV=1	tr|Q32S38|Q32S38_BOVIN	2149.051942,1005.514772 : 1005.517924,1090.556198 : 1090.556722,1509.774609,1786.895498,1044.621486	DPLTLFEEK,ASGELMTVAK,FKPPPPNSDIGWR	http://www.uniprot.org/uniprot/Q32S38	12.7273		0.466719	0.719112	-1.3906	0.0343396	2.71927
549	sp|P35466|S10A4_BOVIN	S100A4	3.46454e+10	2.64856e+10	5.10998e+10	4.39307e+10	4.66687e+10	6.54006e+10	1.47431e+10	1.01984e+11	9.97933e+10	5.42135e+10	2.37032e+10	5.19471e+10	5.17252e+10	5.78096e+10	5.52832e+10	1.92771e+10	5.03754e+10	3.56594e+10	26945732236	4.30692e+10	7.15131e+10	2.99882e+10	5.07292e+10	6.11967e+10	8.43218e+10	6.40772e+10	2.66651e+10	9.46526e+10	7.04471e+10	8.91175e+10	1	4		99.7,99.7,99.7,99.7	ALDVMVSTFHK,ALDVMVSTFHK | Oxidation [M5],LMSNLDCNK | Carbamidomethyl [C7],RTDETAFQK		sp|P35466|S10A4_BOVIN	1246.636485,1262.632017 : 1262.633836 : 1262.632008,1093.48996 : 1093.48844,1094.533406	ALDVMVSTFHK,LMSNLDCNK | Carbamidomethyl [C7],ALDVMVSTFHK | Oxidation [M5]	http://www.uniprot.org/uniprot/P35466			0.600021	1.1799	1.1799	0.0343889	0.497436
1189	tr|G5E5L8|G5E5L8_BOVIN	LOC786073	1.0195e+08	2.24944e+07	3.77124e+07	2.71307e+07	6.50117e+07	9.12994e+07	1.73908e+07	1.45513e+08	8.42597e+07	8.04921e+07	6.5507e+07	2.20821e+08	2.40224e+08	4.42766e+07	3.30114e+08	1.85992e+08	1.11733e+08	5.95612e+07	71204880	2.87613e+08	1.53838e+08	2.23122e+08	2.56835e+08	6.76474e+07	1.26874e+08	2.13737e+08	1.81804e+07	1.34953e+08	1.70088e+08	1.29646e+08	1	2	15786.3	99.7,99.7	EEHEVAVLGAPQSQAPLTTTVINIR,TSQLLLTGAHGAVPPAYEVLK	tr|G5E5L8|G5E5L8_BOVIN Uncharacterized protein OS=Bos taurus GN=LOC786073 PE=4 SV=1	tr|G5E5L8|G5E5L8_BOVIN	2672.410701,2164.189869	EEHEVAVLGAPQSQAPLTTTVINIR,TSQLLLTGAHGAVPPAYEVLK	http://www.uniprot.org/uniprot/G5E5L8	31.5068		0.907394	0.942815	-1.06065	0.034484	0.325333
439	sp|Q0II59|PDXK_BOVIN	PDXK	1.20263e+09	1.37316e+08	3.50849e+08	4.03802e+08	7.6734e+08	7.05821e+08	7.79551e+07	2.7477e+09	2.67971e+08	7.78015e+08	3.89185e+08	2.41046e+09	2.18227e+09	3.95834e+08	9.72679e+08	6.42561e+08	1.05479e+08	2.47067e+08	37764636	1.30947e+08	1.58879e+09	6.36319e+08	2.68588e+09	2.05048e+08	7.70497e+08	1.28793e+09	3.64515e+07	1.79906e+08	2.23177e+09	9.36104e+08	1	5		99.7,99.7,99.7,99.7,99.7	GSDYLMALGSQR,KDIESPEIVVQATVL,LNSVNQYDYVLTGYTR,SGEGVKPSPAQLELR,TVSAMHHVLQR		sp|Q0II59|PDXK_BOVIN	1296.617276 : 1296.615084 : 1296.615334,1639.893522,1904.924172,1566.835449,1277.66727	SGEGVKPSPAQLELR,GSDYLMALGSQR,KDIESPEIVVQATVL	http://www.uniprot.org/uniprot/Q0II59			0.413023	1.89138	1.89138	0.0348509	0.180646
976	sp|Q2HJH1|DNPEP_BOVIN	DNPEP	5.70921e+08	8.86445e+07	1.02113e+08	6.21679e+08	3.84072e+08	5.7525e+08	2.33778e+08	7.25116e+08	2.16137e+08	8.17776e+08	1.98475e+08	6.27407e+08	6.85077e+08	6.79368e+07	1.10853e+09	4.55716e+08	1.03858e+09	9.85194e+07	1.10176e+09	1.95834e+08	7.66817e+08	3.75619e+08	8.6416e+08	2.02656e+07	1.28505e+09	6.9065e+08	3.80769e+08	8.3263e+08	3.89923e+08	9.17412e+08	1	2		99.7,99.7	NDSPCGTTIGPILASR | Carbamidomethyl [C5] Deamidated [N1],YASNAVSEALIR		sp|Q2HJH1|DNPEP_BOVIN	1658.792578,1292.679376	NDSPCGTTIGPILASR | Carbamidomethyl [C5] Deamidated [N1],YASNAVSEALIR	http://www.uniprot.org/uniprot/Q2HJH1			0.287856	1.8243	1.8243	0.0349358	0.290379
217	sp|Q3B7M5|LASP1_BOVIN	LASP1	5.42363e+09	3.80194e+09	5.97098e+09	5.70781e+09	7.05708e+09	7.7078e+09	3.29409e+09	8.34057e+09	1.07779e+10	5.94281e+09	4.32293e+09	6.41922e+09	6.71404e+09	4.46388e+09	8.7245e+09	5.67501e+09	4.56938e+09	5.81707e+09	3745893340	4.27077e+09	1.11592e+10	5.04468e+09	6.81094e+09	4.98007e+09	8.10027e+09	6.75504e+09	3.48684e+09	8.88198e+09	6.79413e+09	1.24783e+10	1	9		99.7,99.7,99.7,99.7,99.7,99.7,99.7,99.7,99.7	ACFHCETCK | Carbamidomethyl [C2 C5 C8],EPAAPASIQR,KPYCNAHYPK | Carbamidomethyl [C4],MGPSGGEGLECER | Carbamidomethyl [C11] Oxidation [M1],QQSELQSQVR,QSFTMVADTPENLR,QSFTMVADTPENLR | Deamidated [Q1],QSFTMVADTPENLR | Oxidation [M5],RDPQESSYR		sp|Q3B7M5|LASP1_BOVIN	1211.451082,1038.54666,1276.600644 : 1276.603758,1393.557502,1201.604694,1607.758438 : 1607.753024 : 1607.76657,1608.743564,1623.754296,1136.521296	QQSELQSQVR,EPAAPASIQR,QSFTMVADTPENLR | Deamidated [Q1]	http://www.uniprot.org/uniprot/Q3B7M5			0.97285	0.992496	-1.00756	0.0356974	0.614199
709	sp|Q08DM1|DEMA_BOVIN	DMTN	1.39635e+09	6.40077e+09	1.47532e+09	3.04181e+09	2.02696e+09	1.24536e+09	4.15524e+09	1.98263e+09	1.35197e+09	2.5919e+09	3.34743e+09	1.13677e+09	2.59268e+09	1.42939e+09	1.33491e+09	3.1949e+09	6.54915e+09	4.73692e+09	6311751310	4.72657e+09	2.14274e+09	6.56686e+08	1.52697e+09	2.55032e+09	1.07176e+09	1.53319e+09	6.31861e+09	1.9339e+09	1.82155e+09	1.05129e+09	1	3		99.7,99.7,99.7	HLSAEDFSR,HPIEDLIIESSK,QPLTSPGSVSSSR		sp|Q08DM1|DEMA_BOVIN	1060.493118,1379.731262,1301.654656	HLSAEDFSR,HPIEDLIIESSK,QPLTSPGSVSSSR	http://www.uniprot.org/uniprot/Q08DM1			0.709876	0.869107	-1.15061	0.0359921	2.28848
367	sp|Q5E9A3|PCBP1_BOVIN	PCBP1	8.72992e+09	1.26675e+09	4.20723e+09	5.47924e+09	2.79462e+09	2.22527e+09	1.96923e+09	3.32644e+09	7.26195e+09	3.06515e+09	1.48014e+09	9.03729e+09	3.86653e+09	3.95221e+09	8.27088e+09	3.15469e+09	1.89106e+09	4.96373e+09	1.57627e+09	2.28013e+09	4.502e+09	4.19558e+09	1.1087e+10	2.80809e+09	2.64925e+09	5.32197e+09	1.4332e+09	2.47928e+09	7.64698e+09	5.00844e+09	1	6		99.7,99.7,99.7,99.7,99.7,99.7	AITIAGVPQSVTECVK | Carbamidomethyl [C14],IANPVEGSSGR,IITLTGPTNAIFK,LEEDINSSMTNSTAASRPPVTLR | Deamidated [N11],LVVPATQCGSLIGK | Carbamidomethyl [C8],QGANINEIR		sp|Q5E9A3|PCBP1_BOVIN	1671.883948,1085.546774,1387.80633 : 1387.807798,2489.211531,1441.80219 : 1441.79667 : 1441.795342,1013.526046	IANPVEGSSGR,IITLTGPTNAIFK,QGANINEIR	http://www.uniprot.org/uniprot/Q5E9A3			0.165225	1.64997	1.64997	0.0368792	0.461526
90	sp|P81947|TBA1B_BOVIN		1.636e+11	5.68796e+10	1.1716e+11	1.11385e+11	1.25667e+11	1.00417e+11	6.4446e+10	1.75906e+11	1.72794e+11	9.99896e+10	6.72804e+10	1.22905e+11	1.43415e+11	8.62062e+10	1.15447e+11	9.80804e+10	9.8343e+10	9.42006e+10	54044724200	1.24878e+11	2.11774e+11	5.65825e+10	1.39599e+11	1.44344e+11	1.00728e+11	1.05138e+11	3.60581e+10	1.10536e+11	1.02278e+11	1.99678e+11	4	16		99.7,99.7,99.7,99.7,99.7,99.7,99.7,99.7,99.7,99.7,99.7,99.7,99.7,99.7,99.7,99.7	AFVHWYVGEGMEEGEFSEAR,AFVHWYVGEGMEEGEFSEAR | Oxidation [M11],AVFVDLEPTVIDEVR,AYHEQLSVAEITNACFEPANQMVK | Carbamidomethyl [C15],AYHEQLSVAEITNACFEPANQMVK | Carbamidomethyl [C15] Deamidated [N13],AYHEQLSVAEITNACFEPANQMVK | Carbamidomethyl [C15] Oxidation [M22],DVNAAIATIK,EDAANNYAR,FDGALNVDLTEFQTNLVPYPR,IHFPLATYAPVISAEK,LISQIVSSITASLR,NLDIERPTYTNLNR,QLFHPEQLITGK,SIQFVDWCPTGFK | Carbamidomethyl [C8],TIG…		sp|P81947|TBA1B_BOVIN,sp|P81948|TBA4A_BOVIN,sp|Q2HJ86|TBA1D_BOVIN,tr|F2Z4C1|F2Z4C1_BOVIN	2329.009245 : 2329.008444 : 2329.008495,2345.003127,1700.896832,2749.280061 : 2749.278483 : 2749.279653 : 2749.284345,2750.290671 : 2750.287023,2765.275125,1014.571298 : 1014.570428,1022.442278,2408.19784,1755.952995 : 1755.957015 : 1755.955226,1486.875678,1717.864776,1409.766537 : 1409.763888 : 1409.763052 : 1409.763746,1583.741888,2006.883434,1823.976078	IHFPLATYAPVISAEK,QLFHPEQLITGK,VGINYQPPTVVPGGDLAK	http://www.uniprot.org/uniprot/P81947			0.854993	0.953543	-1.04872	0.0371097	0.566437
1071	sp|Q9TVC8|HB21_BOVIN	BoLA	2.95594e+07	1.42983e+07	6.23874e+07	2.10417e+07	2.21808e+08	5.62559e+07	1.03317e+07	9.2436e+07	3.84158e+07	2.78865e+08	4.68605e+07	3.04209e+08	6.30031e+08	1.57712e+08	3.94286e+08	4.43841e+08	5.18598e+06	1.33119e+07	18882810	2.70766e+07	2.17963e+08	1.26471e+07	1.82527e+09	7.2936e+06	9.38321e+07	2.04245e+07	2.02037e+06	1.71736e+07	5.36121e+08	4.65507e+06	1	2		99.7,99.7	FDSDWDEYR,NDQEETAGVVATPLIR		sp|Q9TVC8|HB21_BOVIN	1231.47914,1711.873028	FDSDWDEYR,NDQEETAGVVATPLIR	http://www.uniprot.org/uniprot/Q9TVC8			0.560596	1.88683	1.88683	0.0372549	0.0932478
1710	tr|E1BKZ1|E1BKZ1_BOVIN	GSR	0	0	5.96555e+06	0	0	1.11982e+06	0	4.64631e+06	0	93194.4	0	9.85678e+07	1.01465e+07	683346	2.42564e+08	0	5.76422e+06	0	1.09591e+06	0	35297.8	0	2.28476e+08	2.88672e+06	1.18216e+07	1.11212e+08	373901	6.09211e+06	4.04947e+07	1.17609e+07	1	1	46237.7	99.7	ALLTPVAIAAGR	tr|E1BKZ1|E1BKZ1_BOVIN Uncharacterized protein (Fragment) OS=Bos taurus GN=GSR PE=4 SV=2	tr|E1BKZ1|E1BKZ1_BOVIN	1151.7	ALLTPVAIAAGR	http://www.uniprot.org/uniprot/E1BKZ1	2.85714		0.559473	14.791	14.791	0.0375112	4.43551e-05
235	sp|P09867|ROA1_BOVIN	HNRNPA1	5.9218e+09	3.02093e+09	3.80603e+09	3.84802e+09	5.53229e+09	4.97135e+09	1.4579e+09	6.23969e+09	7.30552e+09	4.76973e+09	2.43505e+09	8.15837e+09	8.15506e+09	3.64083e+09	9.81942e+09	5.71436e+09	3.52882e+09	3.54957e+09	4419341568	5.35099e+09	9.35162e+09	3.07243e+09	1.01986e+10	3.27e+09	4.64741e+09	4.48393e+09	4.56492e+09	4.61969e+09	8.8809e+09	7.93348e+09	2	8		99.7,99.7,99.7,99.7,99.7,99.7,99.7,99.7	EDSQRPGAHLTVK,EDTEEHHLR,GFAFVTFDDHDSVDK,IEVIEIMTDR,LFIGGLSFETTDESLR,NQGGYGGSSSSSSYGSGR,SHFEQWGTLTDCVVMR | Carbamidomethyl [C12] Deamidated [Q5],YHTVNGHNCEVR | Carbamidomethyl [C9]		sp|P09867|ROA1_BOVIN,sp|Q2HJ60|ROA2_BOVIN	1436.735811 : 1436.739364,1164.514766,1698.75348 : 1698.75327 : 1698.751304 : 1698.75642,1217.626258 : 1217.632342,1783.887464,1693.690496,1965.885027 : 1965.88947,1484.65767 : 1484.655352	EDSQRPGAHLTVK,NQGGYGGSSSSSSYGSGR,GFAFVTFDDHDSVDK	http://www.uniprot.org/uniprot/P09867			0.802311	1.07541	1.07541	0.0377823	0.531844
1168	tr|F1MZU2|F1MZU2_BOVIN	NSF	6.66084e+07	6.43196e+06	1.74992e+07	1.76943e+07	3.81675e+07	2.57311e+07	1.13792e+07	2.21395e+07	7.32569e+07	1.82201e+08	3.12951e+06	3.14498e+07	3.62788e+06	6.04049e+07	2.15024e+08	3.63257e+07	1.34202e+07	1.85164e+07	28958120	7.72299e+06	4.21735e+07	2.10004e+08	4.23908e+07	2.85771e+07	1.73864e+08	4.00508e+07	2.5843e+07	2.92974e+07	1.32076e+08	9.53756e+07	1	2	82990.9	99.7,99.7	DFQSGQHVIVR,LFADAEEEQR	tr|F1MZU2|F1MZU2_BOVIN Uncharacterized protein OS=Bos taurus GN=NSF PE=3 SV=1	tr|F1MZU2|F1MZU2_BOVIN	1284.657324,1206.546326	DFQSGQHVIVR,LFADAEEEQR	http://www.uniprot.org/uniprot/F1MZU2	2.81501		0.0830452	3.12018	3.12018	0.0377905	0.250782
1226	sp|A2VE13|MAL2_BOVIN	MAL2	4.23585e+09	1.92348e+08	1.76858e+09	3.84697e+09	7.01092e+09	7.52774e+09	5.1557e+09	7.72287e+09	3.70681e+09	4.29237e+09	4.46082e+09	5.71473e+09	4.81539e+09	2.6356e+09	1.40732e+10	2.56964e+09	4.89725e+08	2.62766e+09	242472416	5.3482e+08	1.45606e+10	1.74314e+09	6.43303e+09	3.88236e+09	7.24428e+09	6.85716e+09	6.83182e+07	9.46545e+09	2.03878e+09	1.19951e+10	1	1		99.7	VTLPAGPDILR		sp|A2VE13|MAL2_BOVIN	1150.670654 : 1150.671618 : 1150.672362 : 1150.672554	VTLPAGPDILR	http://www.uniprot.org/uniprot/A2VE13			0.955294	0.953555	-1.04871	0.0378536	0.158012
1633	tr|A5PJ88|A5PJ88_BOVIN	BOLA	2.8655e+08	0	1.97025e+08	2.02068e+06	1.81206e+08	1.50018e+08	0	1.23332e+07	3.56442e+06	1.19609e+08	1.00735e+08	1.02877e+09	3.25622e+08	1.6875e+08	6.9805e+08	6.59483e+08	1.17401e+06	2.4937e+06	1.76986e+06	5.03579e+06	3.55747e+08	2.94437e+06	1.46947e+07	0	1.07279e+07	2.97242e+07	655450	5.00558e+06	7.00428e+08	8.91698e+08	2	1	24224.8	99.7	VEHWGLDEPLLK	tr|A5PJ88|A5PJ88_BOVIN BOLA-DQA5 protein OS=Bos taurus GN=BOLA-DQA5 PE=2 SV=1	tr|A5PJ88|A5PJ88_BOVIN,tr|F1N0X9|F1N0X9_BOVIN	1434.75015 : 1434.749766 : 1434.751305	VEHWGLDEPLLK	http://www.uniprot.org/uniprot/A5PJ88	5.60748		0.443859	16.4874	16.4874	0.0380279	0.000369362
106	tr|A6QLL8|A6QLL8_BOVIN	ALDOA	1.42712e+11	5.7407e+10	1.4559e+11	1.14514e+11	1.02114e+11	9.2462e+10	5.09521e+10	1.20832e+11	1.81115e+11	9.42578e+10	5.07636e+10	1.21014e+11	1.11113e+11	9.08348e+10	1.0514e+11	8.24236e+10	7.69197e+10	9.411e+10	61447139600	7.10387e+10	1.32719e+11	6.7437e+10	1.22441e+11	8.06306e+10	1.20242e+11	1.01743e+11	5.11304e+10	1.21488e+11	1.02103e+11	1.64678e+11	2	15	39435.8	99.7,99.7,99.7,99.7,99.7,99.7,99.7,99.7,99.7,99.7,99.7,99.7,99.7,99.7,99.7	AGAAASESLFISNHAY,AGAAASESLFISNHAY | Deamidated [N13],ALANSLACQGK | Carbamidomethyl [C8],GILAADESTGSIAK,GVVPLAGTNGETTTQGLDGLSER,GVVPLAGTNGETTTQGLDGLSER | Deamidated [Q15],IGEHTPSSLAIMENANVLAR,IGEHTPSSLAIMENANVLAR | Oxidation [M12],KELCDIAHR | Carbamidomethyl [C4],LQSIGTENTEENR,PHQYPALTPEQK,QLLLTADDR,YASICQQNGIVPIVEPEILPDGDHDLK | Carbamidomethyl [C5],YSHEEIAMATVTALR,YSHEEIAMATVTALR | Oxidation [M8]	tr|A6QLL8|A6QLL8_BOVIN Fructose-bisphosphate aldolase OS=Bos taurus GN=ALDOA PE=2 SV=1	tr|A6QLL8|A6QLL8_BOVIN,tr|Q3ZBY4|Q3ZBY4_BOVIN	1607.758134 : 1607.743954 : 1607.754804 : 1607.770602,1608.738854,1131.56945,1331.693594 : 1331.69389 : 1331.704258,2271.1194 : 2271.118862,2272.120766,2122.085025 : 2122.084794 : 2122.080114 : 2122.088781 : 2122.087998 : 2122.081958 : 2122.08182 : 2122.084772,2138.066526 : 2138.080599,1140.570807 : 1140.565444,1489.699408,1407.713688 : 1407.715616,1043.559126,3019.480833,1690.831935 : 1690.83216…	QLLLTADDR,GILAADESTGSIAK,YSHEEIAMATVTALR	http://www.uniprot.org/uniprot/A6QLL8	46.4286		0.437976	1.18282	1.18282	0.0384055	0.627267
752	sp|Q3T0E7|PP1A_BOVIN	PPP1CA	6.4664e+08	2.31757e+08	4.41862e+08	4.57602e+08	5.67018e+08	4.76224e+08	9.39366e+08	2.14072e+09	7.90155e+08	1.47499e+09	7.7681e+08	2.55779e+09	2.10313e+09	3.72607e+08	1.82683e+09	1.27988e+09	4.84307e+08	5.88539e+08	7.29258e+07	5.48909e+08	1.10934e+09	8.00599e+08	2.53659e+09	4.25362e+08	8.55269e+08	1.70427e+09	7.05986e+07	4.50449e+08	1.62914e+09	1.84769e+09	1	3		99.7,99.7,99.7	AHQVVEDGYEFFAK,IYGFYDECK | Carbamidomethyl [C8],LNLDSIIGR		sp|Q3T0E7|PP1A_BOVIN	1638.760794 : 1638.776688 : 1638.772824 : 1638.768772,1193.505734 : 1193.50854,999.570664	AHQVVEDGYEFFAK,IYGFYDECK | Carbamidomethyl [C8],LNLDSIIGR	http://www.uniprot.org/uniprot/Q3T0E7			0.728581	0.827975	-1.20777	0.0391595	0.309435
1351	sp|P68401|PA1B2_BOVIN	PAFAH1B2	1.6387e+08	7.88964e+06	1.14247e+08	1.60805e+08	1.8131e+08	1.8862e+08	1.61205e+07	3.49177e+08	1.2178e+08	1.83896e+08	7.13258e+07	3.65042e+08	2.75109e+08	1.06926e+08	2.18717e+08	1.48902e+08	4.46773e+07	1.9232e+08	31776894	6.67589e+07	2.74525e+08	1.65088e+08	3.16636e+08	1.12861e+08	1.66175e+08	2.05003e+08	2.04602e+07	1.65439e+08	2.62981e+08	2.69175e+08	1	1		99.7	IIVLGLLPR		sp|P68401|PA1B2_BOVIN	992.674	IIVLGLLPR	http://www.uniprot.org/uniprot/P68401			0.411032	1.64414	1.64414	0.0396273	0.274401
1082	tr|A5D7P3|A5D7P3_BOVIN	PAFAH1B1	4.33133e+07	8.39696e+06	1.20357e+07	4.16102e+07	6.66912e+07	1.4891e+07	1.33651e+08	2.72166e+08	2.42187e+07	3.12279e+08	5.50722e+07	2.99845e+08	2.53778e+08	2.21347e+07	3.99159e+08	9.41593e+07	1.74598e+06	7.64156e+07	1.0352e+07	1.27506e+07	2.63155e+08	1.96955e+08	4.22054e+08	0	8.78555e+07	4.27861e+08	981599	8.90222e+06	3.9395e+08	1.03774e+08	1	2	46669.7	99.7,99.7	MVRPNQDGTLIASCSNDQTVR | Carbamidomethyl [C14],SNGYEEAYSVFK	tr|A5D7P3|A5D7P3_BOVIN Platelet-activating factor acetylhydrolase IB subunit alpha OS=Bos taurus GN=PAFAH1B1 PE=2 SV=1	tr|A5D7P3|A5D7P3_BOVIN	2361.109062 : 2361.113757,1392.616544	MVRPNQDGTLIASCSNDQTVR | Carbamidomethyl [C14],SNGYEEAYSVFK	http://www.uniprot.org/uniprot/A5D7P3	8.04878		0.969375	0.915872	-1.09186	0.039719	0.00725087
992	sp|Q2TBX5|SSRD_BOVIN	SSR4	2.19535e+07	1.39926e+06	1.3802e+07	2.4159e+07	2.04585e+07	4.59297e+07	1.70576e+08	8.02288e+07	1.63103e+07	4.16707e+08	7.57902e+06	6.67645e+08	1.99231e+08	2.03318e+07	2.86058e+08	1.22357e+08	967497	6.0651e+07	2.72547e+06	1.1877e+07	2.18974e+08	4.69985e+08	7.07218e+08	6.92552e+06	1.0469e+08	3.9955e+08	2.81757e+06	2.09854e+07	7.71528e+08	2.34187e+08	1	2		99.7,99.7	FFDEESYSLLR,NNEDVSVIPPLFTVSVDHR		sp|Q2TBX5|SSRD_BOVIN	1404.662132,2137.076247	FFDEESYSLLR,NNEDVSVIPPLFTVSVDHR	http://www.uniprot.org/uniprot/Q2TBX5			0.700595	0.635299	-1.57406	0.0397804	0.0792965
1712	tr|E1BLF0|E1BLF0_BOVIN	PRRC1	4.97747e+09	5.08523e+09	9.94779e+09	6.79071e+09	4.63566e+09	6.98906e+09	2.06481e+09	1.09171e+10	1.01321e+10	7.48335e+09	4.79637e+09	7.30359e+09	7.43152e+09	6.72898e+09	1.00621e+10	4.91044e+09	6.45534e+09	6.07491e+09	4015232770	3.47346e+09	4.39271e+09	6.35068e+09	6.49025e+09	4.74506e+09	1.09622e+10	6.40199e+09	1.66093e+09	5.89406e+09	8.67308e+09	1.01641e+10	1	1	46402.3	99.7	WSGLLVTVGEVLEK	tr|E1BLF0|E1BLF0_BOVIN Uncharacterized protein OS=Bos taurus GN=PRRC1 PE=4 SV=1	tr|E1BLF0|E1BLF0_BOVIN	1528.85	WSGLLVTVGEVLEK	http://www.uniprot.org/uniprot/E1BLF0	3.14607		0.311486	1.32375	1.32375	0.0401469	0.555105
403	sp|A5D989|EF1D_BOVIN	EEF1D	1.99479e+09	3.25274e+07	4.62449e+08	8.50666e+08	1.21627e+09	7.2709e+08	5.13749e+08	1.21843e+09	4.67578e+08	2.10924e+09	5.24077e+08	6.63912e+09	1.97255e+09	5.62113e+08	3.21295e+09	1.62817e+09	5.61199e+07	8.17233e+08	208663879	1.17492e+07	1.32175e+09	1.19292e+09	7.24481e+09	4.5112e+07	1.44438e+09	3.05763e+09	8.72282e+06	4.8006e+08	4.31564e+09	1.23266e+09	2	5		99.7,99.7,99.7,99.7,99.7	FEEHVQSVDIAAFNK,LQIQCVVEDDK | Carbamidomethyl [C5],QENGASVILR,SLAGSSGPGASSGPSGDHSELVTR,SVQLDGLVWGSSK		sp|A5D989|EF1D_BOVIN,sp|Q5E983|EF1B_BOVIN	1732.837035,1345.650734 : 1345.651656,1085.584392,2212.032021 : 2212.03638 : 2212.036122 : 2212.036854 : 2212.032846 : 2212.034145,1374.715964	LQIQCVVEDDK | Carbamidomethyl [C5],SLAGSSGPGASSGPSGDHSELVTR,QENGASVILR	http://www.uniprot.org/uniprot/A5D989			0.22185	3.68464	3.68464	0.0403877	0.105053
794	tr|A6QLZ0|A6QLZ0_BOVIN	LGALS3	1.16256e+10	5.43785e+09	1.41942e+10	9.46525e+09	1.32672e+10	1.77874e+10	2.10393e+09	9.94507e+09	2.66896e+10	8.01201e+09	5.09533e+09	1.11021e+10	8.40818e+09	2.0294e+10	1.89388e+10	6.36585e+09	1.29325e+10	8.21762e+09	11078175740	1.15342e+10	1.26131e+10	5.61892e+09	6.72157e+09	9.87383e+09	2.14255e+10	1.04446e+10	5.34559e+09	2.44709e+10	1.00183e+10	1.76557e+10	1	3	27645.9	99.7,99.7,99.7	IQVLVEPDHFK,MLITILGTVKPNANR,VAVNDAHLLQYNHR	tr|A6QLZ0|A6QLZ0_BOVIN Galectin OS=Bos taurus GN=LGALS3 PE=2 SV=1	tr|A6QLZ0|A6QLZ0_BOVIN	1323.719025 : 1323.719796 : 1323.719352,1639.9401 : 1639.940619 : 1639.940487 : 1639.939986 : 1639.942472,1648.845056	IQVLVEPDHFK,MLITILGTVKPNANR,VAVNDAHLLQYNHR	http://www.uniprot.org/uniprot/A6QLZ0	15.0943		0.50605	1.24376	1.24376	0.0406229	0.49695
193	tr|F1MBS3|F1MBS3_BOVIN	TGFBI	9.91822e+09	1.4867e+10	1.859e+10	1.60757e+10	9.1652e+09	1.75427e+10	5.67295e+09	2.50518e+10	3.13818e+10	9.83313e+09	6.08445e+09	1.37844e+10	9.33203e+09	1.88376e+10	2.17922e+10	1.0212e+10	2.90294e+10	1.13745e+10	13561887190	1.58997e+10	1.17335e+10	1.31179e+10	1.21686e+10	1.63613e+10	3.25168e+10	1.07591e+10	9.32415e+09	2.46812e+10	1.41735e+10	1.6227e+10	1	10	72251.2	99.7,99.7,99.7,99.7,99.7,99.7,99.7,99.7,99.7,99.7	ADHHATNGVVHLIDK,DLLNNHILK,DVLATNGVIHFIDELLIPDSAK,EGVYTVFAPTNEAFQALPR,ILGDPEALR,LTLLAPMNSVFK,QAGLSSHLSGNER,QHGPNVCAVQK | Carbamidomethyl [C7],VISTVTNNIQQIIEIEDTFETLR,YLYHGQTLDTLGGR	tr|F1MBS3|F1MBS3_BOVIN Transforming growth factor-beta-induced protein ig-h3 (Fragment) OS=Bos taurus GN=TGFBI PE=4 SV=2	tr|F1MBS3|F1MBS3_BOVIN	1625.826312 : 1625.824496 : 1625.823384 : 1625.826742,1078.613532 : 1078.613062 : 1078.6126,2379.273099 : 2379.268306,2109.054112,982.5441,1332.742474,1354.659694,1236.602673,2675.400986,1592.796936	ADHHATNGVVHLIDK,ILGDPEALR,YLYHGQTLDTLGGR	http://www.uniprot.org/uniprot/F1MBS3	22.239		0.406778	1.24549	1.24549	0.0408301	0.570069
623	tr|F1MMU4|F1MMU4_BOVIN	H1FX	6.61983e+08	4.99284e+08	1.92323e+09	4.95887e+08	2.16601e+09	2.07315e+09	7.10769e+08	2.61364e+09	4.06314e+09	3.40371e+09	1.21985e+09	6.12553e+09	3.79916e+09	1.08642e+09	1.03098e+10	2.22054e+09	1.31311e+09	1.39393e+09	663904364	1.05153e+09	2.90886e+09	1.80568e+09	2.16843e+09	1.16625e+09	7.40023e+09	5.93964e+09	3.58395e+08	3.32851e+09	5.47898e+09	4.21384e+09	1	4	22360.8	99.7,99.7,99.7,99.7	AGGSAALSPSK,ALVQNDTLLQVK,RGAPAPASAPAPAAHK,YSQLVVETIR	tr|F1MMU4|F1MMU4_BOVIN Uncharacterized protein OS=Bos taurus GN=H1FX PE=3 SV=2	tr|F1MMU4|F1MMU4_BOVIN	944.489286,1340.763884 : 1340.764406 : 1340.768728,1468.789752,1206.659294	ALVQNDTLLQVK,YSQLVVETIR,RGAPAPASAPAPAAHK	http://www.uniprot.org/uniprot/F1MMU4	22.8972		0.80951	0.877512	-1.13959	0.0414604	0.315063
1009	sp|Q3T0E0|ATOX1_BOVIN	ATOX1	1.31146e+09	2.40681e+06	4.64587e+08	3.01842e+08	5.14225e+08	3.42893e+08	5.62583e+07	5.61696e+08	9.74112e+08	3.7769e+08	1.17893e+08	1.83563e+08	8.59397e+08	4.34532e+08	9.02982e+07	9.29342e+08	1.24758e+07	4.77224e+08	3655715	8.5553e+06	7.77278e+08	1.19029e+08	3.2393e+08	2.76489e+06	2.63455e+07	2.84841e+08	525114	2.95411e+08	2.47551e+08	1.41762e+09	1	2		99.7,99.7	LGGVQFDIDLPNK,LGGVQFDIDLPNKK		sp|Q3T0E0|ATOX1_BOVIN	1414.744668,1542.827772 : 1542.837927	LGGVQFDIDLPNK,LGGVQFDIDLPNKK	http://www.uniprot.org/uniprot/Q3T0E0			0.753495	1.51561	1.51561	0.0415331	0.0596593
616	tr|A7E3S8|A7E3S8_BOVIN	ST13	1.35935e+09	4.42824e+06	8.92372e+08	1.12348e+08	3.7375e+09	2.35199e+09	1.6963e+09	6.89682e+09	1.74079e+09	1.83948e+09	2.93142e+09	2.08463e+09	3.11362e+09	8.09765e+08	1.71951e+09	3.83073e+09	1.35742e+07	5.89239e+08	2329792890	5.03897e+07	7.73014e+09	9.52021e+08	2.83051e+09	1.09736e+08	4.16724e+09	2.3101e+09	2.59038e+07	6.13841e+07	1.99443e+09	3.10846e+09	1	4	41444.5	99.7,99.7,99.7,99.7	AIDLFTDAIK,AIEINPDSAQPYK | Deamidated [N5],LDYDEDASAMLK,LLGHWEEAAHDLALACK | Carbamidomethyl [C16]	tr|A7E3S8|A7E3S8_BOVIN Heat shock 70kD protein binding protein OS=Bos taurus GN=ST13 PE=2 SV=1	tr|A7E3S8|A7E3S8_BOVIN	1105.601024 : 1105.599944 : 1105.600034,1445.718242,1369.608634 : 1369.607786,1932.948432	AIDLFTDAIK,AIEINPDSAQPYK | Deamidated [N5],LDYDEDASAMLK	http://www.uniprot.org/uniprot/A7E3S8	14.0921		0.648727	0.566744	-1.76446	0.0418492	0.0709033
417	sp|P02253|H12_BOVIN	HIST1H1C	3.24219e+10	2.96464e+10	4.69315e+10	2.84367e+10	6.32998e+10	5.05388e+10	5.08495e+10	5.02046e+10	2.02454e+11	4.70287e+10	4.05047e+10	9.40005e+10	7.77281e+10	3.60296e+10	2.56882e+11	5.45406e+10	3.62662e+10	4.51775e+10	34041862084	7.31481e+10	9.65511e+10	2.98882e+10	3.04717e+10	3.64706e+10	9.30898e+10	7.35082e+10	2.81623e+10	1.36001e+11	5.81509e+10	9.45939e+10	1	5		99.7,99.7,99.7,99.7,99.7	ALAAAGYDVEK,ASGPPVSELITK,GTGASGSFK,KATGAATPK,SGVSLAALK		sp|P02253|H12_BOVIN	1106.559116,1197.658574 : 1197.659964,810.385308,843.480044,844.500454 : 844.501432	ASGPPVSELITK,SGVSLAALK,ALAAAGYDVEK	http://www.uniprot.org/uniprot/P02253			0.0861452	0.53939	-1.85394	0.042048	0.476719
1089	tr|A6QLD6|A6QLD6_BOVIN	MYO1B	4.81956e+08	4.03958e+06	5.05096e+08	1.78657e+08	4.28548e+08	3.88735e+08	1.08198e+08	6.70346e+08	3.65793e+08	2.66515e+08	3.06148e+08	5.18429e+08	5.5654e+08	3.01741e+08	9.78685e+08	4.55719e+08	1.03307e+07	4.50337e+08	5940933	4.01937e+07	8.81282e+08	2.08226e+08	5.27913e+08	1.9595e+08	4.25412e+08	2.8919e+08	62866	1.4347e+08	2.01893e+08	1.81258e+09	1	2	131829	99.7,99.7	IIIAEVVNK,LEDLATLIQK	tr|A6QLD6|A6QLD6_BOVIN MYO1B protein OS=Bos taurus GN=MYO1B PE=2 SV=1	tr|A6QLD6|A6QLD6_BOVIN	997.60877,1142.651844	IIIAEVVNK,LEDLATLIQK	http://www.uniprot.org/uniprot/A6QLD6	1.67254		0.795321	0.706688	-1.41505	0.0423679	0.0585652
1838	tr|G3MXK8|G3MXK8_BOVIN	PRTN3	3.38703e+08	9.07513e+07	2.2746e+08	3.25424e+08	5.95073e+07	1.22849e+08	4.35904e+08	1.88956e+07	1.15245e+08	4.45047e+07	9.52229e+07	1.1274e+08	2.19145e+08	2.66377e+08	997611	1.45005e+08	1.0477e+09	5.5629e+08	285728128	1.44291e+09	1.11888e+08	4.7067e+06	1.05846e+08	5.6341e+08	2.92722e+07	5.89451e+07	4.72075e+08	1.85516e+08	2.56398e+07	2.20466e+07	1	1	26750.5	99.7	LFENNYNPQEK	tr|G3MXK8|G3MXK8_BOVIN Uncharacterized protein (Fragment) OS=Bos taurus GN=PRTN3 PE=3 SV=1	tr|G3MXK8|G3MXK8_BOVIN	1394.640222 : 1394.642106 : 1394.644294	LFENNYNPQEK	http://www.uniprot.org/uniprot/G3MXK8	4.45344		0.772642	0.759153	-1.31726	0.0427865	7.51881
1195	tr|Q0VCH9|Q0VCH9_BOVIN	GLIPR2	1.34702e+09	2.16654e+07	1.28763e+09	8.06156e+08	1.74704e+09	1.27955e+09	7.31311e+08	1.60514e+09	2.09213e+09	1.16164e+09	3.41378e+08	1.24842e+09	5.54421e+08	9.68749e+08	1.08828e+09	3.39357e+08	4.01043e+08	6.83614e+08	3.02434e+07	2.48495e+07	1.32155e+09	1.55176e+09	1.39108e+09	4.17468e+08	1.34843e+09	9.36973e+08	1.13116e+07	1.6525e+09	2.02059e+09	1.06759e+09	1	2	17209.3	99.7,99.7	ASASDGSSFVVAR,EAQQYSEALASTR	tr|Q0VCH9|Q0VCH9_BOVIN GLI pathogenesis-related 2 OS=Bos taurus GN=GLIPR2 PE=2 SV=1	tr|Q0VCH9|Q0VCH9_BOVIN	1252.604432 : 1252.604492 : 1252.603464,1452.682274 : 1452.683692 : 1452.681954	ASASDGSSFVVAR,EAQQYSEALASTR	http://www.uniprot.org/uniprot/Q0VCH9	16.8831		0.239201	2.89695	2.89695	0.0431189	0.152285
848	tr|F2Z4E7|F2Z4E7_BOVIN	ILF2	5.79935e+08	2.21139e+08	5.10577e+08	3.35693e+08	4.30495e+08	4.09091e+08	1.32339e+08	8.03336e+08	8.95638e+08	4.96929e+08	2.37403e+08	8.64935e+08	7.2607e+08	4.17712e+08	8.32143e+08	4.51646e+08	3.49411e+08	3.56213e+08	273819642	3.1971e+08	6.4999e+08	3.60654e+08	1.29091e+09	5.62084e+08	8.97021e+08	4.12954e+08	2.13504e+08	5.76884e+08	8.45652e+08	1.16971e+09	1	3	43061.8	99.7,99.7,99.7	ILPTLEAVAALGNK,KLDPELHLDIK,WFEENASQSTVK	tr|F2Z4E7|F2Z4E7_BOVIN Uncharacterized protein OS=Bos taurus GN=ILF2 PE=4 SV=1	tr|F2Z4E7|F2Z4E7_BOVIN	1408.822292,1319.741229 : 1319.741868 : 1319.742723,1424.655876	ILPTLEAVAALGNK,KLDPELHLDIK,WFEENASQSTVK	http://www.uniprot.org/uniprot/F2Z4E7	9.48718		0.639838	1.17603	1.17603	0.0431792	0.481711
1164	tr|F1MX83|F1MX83_BOVIN	S100A11	1.08537e+10	5.27554e+09	7.36388e+09	9.57628e+09	1.19275e+10	1.16247e+10	6.8106e+09	2.42951e+10	2.07804e+10	1.15163e+10	6.78013e+09	2.09844e+10	1.41132e+10	9.03712e+09	1.68425e+10	1.14955e+10	1.05657e+10	1.00165e+10	5350223952	7.98553e+09	1.47147e+10	1.03188e+10	2.12284e+10	1.55275e+10	1.78722e+10	1.28107e+10	5.13062e+09	1.76784e+10	1.01661e+10	2.08237e+10	1	2	11250.7	99.7,99.7	CIESLIAVFQK | Carbamidomethyl [C1],VSSPTETER	tr|F1MX83|F1MX83_BOVIN Uncharacterized protein (Fragment) OS=Bos taurus GN=S100A11 PE=4 SV=2	tr|F1MX83|F1MX83_BOVIN	1306.694846,1004.477082	CIESLIAVFQK | Carbamidomethyl [C1],VSSPTETER	http://www.uniprot.org/uniprot/F1MX83	19.6078		0.756527	1.09268	1.09268	0.0432765	0.547117
1084	tr|A5PJQ1|A5PJQ1_BOVIN	DEK	1.97468e+08	0	1.28748e+08	5.91943e+06	1.92701e+08	1.56949e+08	7.53269e+07	1.93706e+08	3.35999e+08	1.87347e+08	1.61544e+08	2.83315e+08	2.83057e+08	1.0357e+08	1.49817e+08	2.53016e+08	1.32111e+07	9.74344e+06	20094656	6.57774e+06	2.85356e+08	1.29118e+07	2.12101e+08	1.7432e+07	2.03877e+08	2.18223e+08	1.07757e+06	6.8764e+06	3.20024e+08	2.7856e+08	1	2	42641.8	99.7,99.7	EVYENYPAYDLTER,LLASANLEEVTMK	tr|A5PJQ1|A5PJQ1_BOVIN DEK protein OS=Bos taurus GN=DEK PE=2 SV=1	tr|A5PJQ1|A5PJQ1_BOVIN	1760.788392,1417.75166	EVYENYPAYDLTER,LLASANLEEVTMK	http://www.uniprot.org/uniprot/A5PJQ1	7.2		0.965318	0.904717	-1.10532	0.0436995	0.00780933
1571	sp|Q5E9D1|SUMO1_BOVIN	SUMO1	7.68289e+07	3.81084e+07	9.10641e+07	8.2857e+07	7.26753e+07	9.76252e+07	4.26297e+07	1.65079e+08	2.68353e+08	9.1703e+07	2.41758e+07	8.68498e+07	1.09061e+08	8.87393e+07	1.48287e+08	9.59122e+07	1.16325e+08	5.89568e+07	24999612	1.62867e+07	9.55096e+07	7.36188e+07	1.21942e+08	1.12911e+08	1.65617e+08	5.7238e+07	6.41321e+07	1.25071e+08	1.29411e+08	1.07965e+08	2	1		99.7	VIGQDSSEIHFK		sp|Q5E9D1|SUMO1_BOVIN,sp|SUMO1_HUMAN|	1358.69	VIGQDSSEIHFK	http://www.uniprot.org/uniprot/Q5E9D1			0.180974	1.65133	1.65133	0.043741	0.460733
819	tr|E1BNQ9|E1BNQ9_BOVIN	HNRNPUL2	9.77875e+08	4.21632e+08	7.29289e+08	1.12535e+08	6.99307e+08	6.62832e+08	2.21548e+08	9.67439e+08	1.13865e+09	7.45986e+08	4.91878e+08	4.78225e+08	9.80705e+08	5.84318e+08	7.01824e+08	7.74104e+08	2.1056e+08	6.6237e+07	6.82428e+07	2.0249e+08	1.03682e+09	2.02898e+08	4.86058e+08	6.84924e+07	5.23979e+08	2.53594e+08	3.46525e+08	2.74847e+08	8.00345e+08	1.3886e+09	1	3	85191	99.7,99.7,99.7	FPTLWSGAR,NFILDQCNVYNSGQR | Carbamidomethyl [C7],VVVVVPNEEDWK	tr|E1BNQ9|E1BNQ9_BOVIN Uncharacterized protein OS=Bos taurus GN=HNRNPUL2 PE=4 SV=1	tr|E1BNQ9|E1BNQ9_BOVIN	1033.534638,1826.830802,1411.734302	FPTLWSGAR,NFILDQCNVYNSGQR | Carbamidomethyl [C7],VVVVVPNEEDWK	http://www.uniprot.org/uniprot/E1BNQ9	4.80641		0.560142	0.72153	-1.38594	0.0437848	0.30863
281	sp|P04896|GNAS2_BOVIN	GNAS	7.34668e+09	3.44949e+09	6.70233e+09	2.97687e+09	7.30486e+09	5.57855e+09	4.25691e+09	9.56258e+09	1.09956e+10	5.86474e+09	4.24267e+09	6.28714e+09	7.55941e+09	4.88051e+09	5.78301e+09	5.29938e+09	4.6137e+09	3.20776e+09	2.22786e+09	4.1951e+09	1.08668e+10	2.43691e+09	8.35183e+09	5.05352e+09	3.7943e+09	4.69606e+09	2.0269e+09	4.0181e+09	4.67567e+09	1.46844e+10	1	7		99.7,99.7,99.7,99.7,99.7,99.7,99.7	ALWEDEGVR,IEDYFPEFAR,ILHVNGFNGEGGEEDPQAAR,ISTASGDGR,LQEALNLFK,QDDYVPSDQDLLR,TISVILFLNK		sp|P04896|GNAS2_BOVIN	1073.507672 : 1073.516308,1285.60419,2108.981025,862.415086,1074.607496,1562.720452 : 1562.719478 : 1562.719218 : 1562.718704,1146.703518	IEDYFPEFAR,LQEALNLFK,ALWEDEGVR	http://www.uniprot.org/uniprot/P04896			0.46332	0.800415	-1.24935	0.0439239	0.529804
772	sp|Q6EWQ7|IF5A1_BOVIN	EIF5A	9.09064e+09	1.7605e+09	4.11655e+09	9.17761e+09	6.01858e+09	8.34526e+09	4.02955e+09	1.65139e+10	7.55342e+09	2.46893e+09	3.75622e+09	1.38706e+10	1.49578e+10	4.10662e+09	1.14332e+10	6.84014e+09	3.46818e+09	6.87996e+09	332848499	3.76242e+09	1.0878e+10	1.0166e+09	2.01513e+10	1.84186e+09	8.27916e+09	1.18136e+10	5.16798e+08	6.91147e+09	9.19072e+09	1.34181e+10	1	3		99.7,99.7,99.7	KYEDICPSTHNMDVPNIK | Carbamidomethyl [C6],VHLVGIDIFTGK,YEDICPSTHNMDVPNIK | Carbamidomethyl [C5]		sp|Q6EWQ7|IF5A1_BOVIN	2160.001875,1297.738551 : 1297.735068 : 1297.735732 : 1297.73705 : 1297.738284 : 1297.73717 : 1297.738218,2031.919188	KYEDICPSTHNMDVPNIK | Carbamidomethyl [C6],VHLVGIDIFTGK,YEDICPSTHNMDVPNIK | Carbamidomethyl [C5]	http://www.uniprot.org/uniprot/Q6EWQ7			0.997246	1.00219	1.00219	0.0440109	0.263731
34	tr|F1MYG5|F1MYG5_BOVIN	LMNA	5.49273e+10	7.78327e+10	7.7088e+10	5.58729e+10	7.46315e+10	1.03391e+11	4.49346e+10	1.28848e+11	1.60342e+11	8.43605e+10	5.9541e+10	8.01658e+10	7.72818e+10	6.89732e+10	1.25103e+11	5.70234e+10	1.34383e+11	6.69572e+10	106977854500	8.11371e+10	1.16211e+11	3.82095e+10	8.55073e+10	7.16168e+10	1.07479e+11	1.09056e+11	5.27822e+10	7.90581e+10	7.84585e+10	1.31273e+11	3	30	74125.7	99.7,99.7,99.7,99.7,99.7,99.7,99.7,99.7,99.7,99.7,99.7,99.7,99.7,99.7,99.7,99.7,99.7,99.7,99.7,99.7,99.7,99.7,99.7,99.7,99.7,99.7,99.7,99.7,99.7,99.7	AAYEAELGDAR,AQHEDQVEQYK,AQHEDQVEQYKK,AQNTWGCGNSLR | Carbamidomethyl [C7],ASASSGAQVGGSISSGSSASSVTVTR,ASSHSSQTQSGSSVTK,DLEALLNSK,EAALSTALSEK,EDLQELNDR,EGDLMAAQAR,IDSLSAQLSQLQK,ITESEEVVSR,KLLEGEEER,KQLQDEMLR,LADALQELR,LALDMEIHAYR,LEAALGEAK,LSPSPTSQR,MQQQLDEYQELLDIK,NSNLAGAAHEELQQSR,QNGDDPLLTYR,SGAQASSTPLSPTR,SLETENAGLR,SNEDQSMGNWQIK,SNEDQSMGNWQIK | Oxidation [M7],SVGGSGGGSFGDSLVTR,TALINSTGEEVAMR,TLE…	tr|F1MYG5|F1MYG5_BOVIN Uncharacterized protein OS=Bos taurus GN=LMNA PE=3 SV=1	tr|E1B8N6|E1B8N6_BOVIN,tr|F1MJI7|F1MJI7_BOVIN,tr|F1MYG5|F1MYG5_BOVIN	1164.542238 : 1164.540678 : 1164.539184 : 1164.539196,1373.618724,1501.713105 : 1501.715044,1362.607938 : 1362.60606,2297.108634 : 2297.112602 : 2297.10899 : 2297.111648,1577.728828,1001.539446 : 1001.54101,1118.580504,1130.51539 : 1130.51245,1060.497162,1429.777448 : 1429.777878,1147.572052,1101.568374,1159.602414,1027.565718 : 1027.566714 : 1027.564362,1330.664991 : 1330.666614 : 1330.670454,90…	LEAALGEAK,TLEGELHDLR,SLETENAGLR	http://www.uniprot.org/uniprot/F1MYG5	51.0542		0.784914	1.06294	1.06294	0.0440546	0.625002
542	sp|P11116|LEG1_BOVIN	LGALS1	8.61584e+10	4.8285e+10	6.86362e+10	8.37122e+10	1.10352e+11	1.13621e+11	7.07607e+10	1.71324e+11	1.99833e+11	1.3286e+11	6.3862e+10	1.44224e+11	1.1705e+11	5.75744e+10	2.11458e+11	9.55135e+10	1.00317e+11	8.01531e+10	30894799390	7.25707e+10	1.71515e+11	7.81219e+10	1.64152e+11	1.12442e+11	1.51955e+11	1.59833e+11	3.27821e+10	1.87305e+11	1.16528e+11	2.30296e+11	1	4		99.7,99.7,99.7,99.7	DAGAWGAEQR,DDNNLCLHFNPR | Carbamidomethyl [C6],FNAHGDVNTIVCNSK | Carbamidomethyl [C12],LNLEAINYLSAGGDFK		sp|P11116|LEG1_BOVIN	1059.474196,1513.672455 : 1513.672344 : 1513.671396 : 1513.67082 : 1513.671568,1674.778254 : 1674.775326,1723.87682 : 1723.878842	DAGAWGAEQR,DDNNLCLHFNPR | Carbamidomethyl [C6],FNAHGDVNTIVCNSK | Carbamidomethyl [C12]	http://www.uniprot.org/uniprot/P11116			0.827577	1.07562	1.07562	0.044616	0.495823
1568	sp|Q5E9A6|VPS25_BOVIN	VPS25	2.25428e+07	8.39132e+06	1.47631e+07	1.03413e+07	1.56882e+07	1.35013e+07	7.1101e+06	2.4195e+07	2.68255e+07	1.49149e+07	8.21341e+06	4.01832e+07	3.33319e+07	1.51037e+07	3.12187e+07	2.39131e+07	1.50155e+07	1.90436e+07	9384422	1.29672e+07	2.94112e+07	7.83553e+06	5.24495e+07	2.04279e+07	2.32651e+07	1.5496e+07	2.21648e+06	1.85176e+07	1.72484e+07	5.90665e+07	1	1		99.7	LPVESIQVVLEELR		sp|Q5E9A6|VPS25_BOVIN	1622.93	LPVESIQVVLEELR	http://www.uniprot.org/uniprot/Q5E9A6			0.814501	0.9048	-1.10522	0.0454457	0.410671
1125	tr|F1MD73|F1MD73_BOVIN	DMBT1	1.56491e+06	2.02561e+06	4.95358e+06	1.28969e+07	0	75466.9	744964	7.80341e+06	4.65856e+06	2.0056e+06	5.01043e+06	1.50493e+07	2.65903e+07	3.86163e+07	1.46695e+06	1.87898e+06	1.11287e+06	1.4416e+07	2.37609e+06	4.49716e+06	3.09159e+07	3.56865e+06	8.68407e+06	230762	2.93559e+07	498796	0	5.38713e+08	0	3.27575e+06	1	2	190098	99.7,99.7	GSWGTVCDDSWDTNDANVVCR | Carbamidomethyl [C7 C20],QLGCGWAISAPGDAR | Carbamidomethyl [C4]	tr|F1MD73|F1MD73_BOVIN Uncharacterized protein (Fragment) OS=Bos taurus GN=DMBT1 PE=4 SV=2	tr|F1MD73|F1MD73_BOVIN	2412.964068,1557.731872 : 1557.73153	GSWGTVCDDSWDTNDANVVCR | Carbamidomethyl [C7 C20],QLGCGWAISAPGDAR | Carbamidomethyl [C4]	http://www.uniprot.org/uniprot/F1MD73	6.85323		0.860159	0.582695	-1.71616	0.0454788	0.00166275
288	sp|P61157|ARP3_BOVIN	ACTR3	3.19762e+09	8.54358e+08	2.16386e+09	3.00912e+09	4.39748e+09	3.24356e+09	1.08932e+09	5.3124e+09	4.76407e+09	2.53382e+09	1.86643e+09	4.8545e+09	4.30627e+09	2.27111e+09	4.82785e+09	3.56614e+09	1.29767e+09	3.11733e+09	1336411076	1.69429e+09	5.20686e+09	3.72962e+09	6.34222e+09	3.0595e+09	1.75201e+09	2.97579e+09	8.97166e+08	3.09544e+09	4.19199e+09	6.05317e+09	1	7		99.7,99.7,99.7,99.7,99.7,99.7,99.7	DITYFIQQLLR,GVDDLDFFIGDEAIEKPTYATK,HGIVEDWDLMER,HNPVFGVMS,LPACVVDCGTGYTK | Carbamidomethyl [C4 C8],LSEELSGGR,QYTGINAISK		sp|P61157|ARP3_BOVIN	1408.769994,2443.17948,1498.686958,986.465986 : 986.46554,1539.701602,946.47337 : 946.473714,1093.575684 : 1093.574592	HGIVEDWDLMER,QYTGINAISK,LSEELSGGR	http://www.uniprot.org/uniprot/P61157			0.786314	1.10184	1.10184	0.0455089	0.474128
155	sp|P10096|G3P_BOVIN	GAPDH	4.71412e+10	5.3398e+10	5.24551e+10	3.56874e+10	4.26022e+10	3.60544e+10	4.30923e+10	7.18516e+10	8.27757e+10	4.93505e+10	3.88339e+10	8.3846e+10	7.36826e+10	3.89266e+10	6.11556e+10	5.29395e+10	5.80268e+10	3.81752e+10	35985565300	1.02503e+11	6.47997e+10	5.81768e+10	7.89497e+10	4.52127e+10	5.84084e+10	5.61241e+10	2.27123e+10	4.89188e+10	5.9183e+10	8.50922e+10	1	11		99.7,99.7,99.7,99.7,99.7,99.7,99.7,99.7,99.7,99.7,99.7	GAAQNIIPASTGAAK,GILGYTEDQVVSCDFNSDTHSSTFDAGAGIALNDHFVK | Carbamidomethyl [C13],IVSNASCTTNCLAPLAK | Carbamidomethyl [C7 C11],LISWYDNEFGYSNR,VIHDHFGIVEGLMTTVHAITATQK,VIISAPSADAPMFVMGVNHEK,VIISAPSADAPMFVMGVNHEK | Deamidated [N18],VIISAPSADAPMFVMGVNHEK | Oxidation [M12 M15],VPTPNVSVVDLTCR | Carbamidomethyl [C13],VVDLMVHMASK,WGDAGAEYVVESTGVFTTMEK		sp|P10096|G3P_BOVIN	1368.73861,4086.845504,1818.894904 : 1818.900182 : 1818.895274,1762.793428 : 1762.794722 : 1762.790196 : 1762.794074 : 1762.793364 : 1762.791922 : 1762.792114 : 1762.792198 : 1762.78771,2617.365772,2212.096653 : 2212.10226 : 2212.099346 : 2212.103844 : 2212.102776,2213.106316,2244.09261 : 2244.093939,1555.803252,1228.628313 : 1228.629837 : 1228.631103,2276.033338	GAAQNIIPASTGAAK,VIISAPSADAPMFVMGVNHEK,LISWYDNEFGYSNR	http://www.uniprot.org/uniprot/P10096			0.100743	0.726036	-1.37734	0.0461859	0.674123
618	tr|E1BBI8|E1BBI8_BOVIN	DCTN4	2.30917e+08	6.00672e+07	1.19812e+08	1.40738e+08	1.34664e+08	1.69424e+08	4.84314e+07	3.63238e+08	3.99561e+08	1.23813e+08	8.01247e+07	3.82353e+08	2.30965e+08	5.76571e+07	3.56555e+08	2.39848e+08	1.37419e+08	1.16474e+08	3.26983e+08	2.36109e+08	2.97691e+08	1.8895e+08	2.66323e+08	2.45468e+08	2.78738e+08	1.47297e+08	8.61202e+06	1.44378e+08	1.10902e+08	7.47965e+08	1	4	53222.7	99.7,99.7,99.7,99.7	ATSISTQLPDDPAK,ATSISTQLPDDPAK | Deamidated [Q7],LIEYYQQLAQK,VLYLVQGEK	tr|E1BBI8|E1BBI8_BOVIN Uncharacterized protein OS=Bos taurus GN=DCTN4 PE=4 SV=2	tr|E1BBI8|E1BBI8_BOVIN	1442.738078,1443.72253,1395.737776 : 1395.73812,1047.596666	LIEYYQQLAQK,VLYLVQGEK,ATSISTQLPDDPAK | Deamidated [Q7]	http://www.uniprot.org/uniprot/E1BBI8	7.28051		0.655355	0.792132	-1.26242	0.0467042	0.33918
1170	tr|F1N1T3|F1N1T3_BOVIN	AKAP2	2.6e+08	8.43856e+07	2.2306e+08	1.69807e+08	2.90325e+08	3.40027e+08	1.59466e+08	5.56621e+08	6.02903e+08	1.5622e+08	8.46765e+07	6.60249e+08	4.80766e+08	2.47257e+08	5.31734e+08	2.71194e+08	2.17858e+08	2.00242e+08	61492628	8.43265e+07	3.77943e+08	1.72616e+08	5.85305e+08	3.92191e+08	6.03443e+08	2.8504e+08	1.02332e+08	4.17345e+08	2.24264e+08	7.62318e+08	1	2	94025.9	99.7,99.7	AHCAPESQSSGGGGQGSTAPQGK | Carbamidomethyl [C3],QVLQSTQSPK	tr|F1N1T3|F1N1T3_BOVIN Uncharacterized protein OS=Bos taurus GN=AKAP2 PE=4 SV=2	tr|F1N1T3|F1N1T3_BOVIN	2154.932616,1114.600574	AHCAPESQSSGGGGQGSTAPQGK | Carbamidomethyl [C3],QVLQSTQSPK	http://www.uniprot.org/uniprot/F1N1T3	3.85965		0.905446	0.947717	-1.05517	0.0470013	0.391928
267	tr|F1MLX9|F1MLX9_BOVIN	GDA	4.46249e+09	5.53557e+08	1.86998e+09	1.3586e+09	3.60767e+09	2.86805e+09	1.42004e+08	7.72694e+09	3.52673e+09	1.60142e+09	1.25884e+09	3.38737e+09	4.75697e+09	1.7832e+09	3.46163e+09	2.8863e+09	7.29813e+08	1.55397e+09	426080308	8.87438e+08	7.28141e+09	2.46675e+09	7.87e+09	1.33079e+09	3.18543e+09	3.18295e+09	9.14347e+08	2.96321e+09	1.51299e+09	4.58107e+09	1	8	51058.7	99.7,99.7,99.7,99.7,99.7,99.7,99.7,99.7	EFDALLINPK,EIGNFEVGK,ETTEESITETER,IVFLEEASQQEK,LATLGGSQVLGLDR,SLTLNEVFR,TGLGTDVAGGYSSSMLDAIR,VCMDLNETVPEYK | Carbamidomethyl [C2]	tr|F1MLX9|F1MLX9_BOVIN Graves disease carrier protein OS=Bos taurus GN=GDA PE=4 SV=2	tr|F1MLX9|F1MLX9_BOVIN	1158.633814 : 1158.633444,991.49455,1423.629636 : 1423.629422,1419.725868,1398.781252 : 1398.782566 : 1398.78284 : 1398.782118 : 1398.782754,1077.579888 : 1077.581046 : 1077.58104 : 1077.580662 : 1077.581946,1969.94341,1596.722118 : 1596.71571 : 1596.717066	EIGNFEVGK,EFDALLINPK,SLTLNEVFR	http://www.uniprot.org/uniprot/F1MLX9	21.8062		0.298661	1.84154	1.84154	0.0471448	0.300373
745	sp|Q3SZH7|LKHA4_BOVIN	LTA4H	1.13251e+08	1.99816e+07	1.77006e+08	1.48162e+08	4.11543e+08	4.86772e+08	2.2736e+08	1.69663e+08	3.33788e+08	3.76435e+07	2.59217e+08	2.5517e+07	8.83299e+07	8.57432e+07	2.86813e+08	4.09341e+08	5.39645e+07	2.75641e+07	5.95682e+06	1.79988e+07	5.11858e+08	8.51807e+07	2.13204e+08	40588.5	5.77186e+07	8.14777e+07	2.28721e+07	3.92137e+07	1.44202e+08	2.57083e+08	1	3		99.7,99.7,99.7	ELVALMSAIR,LVVDLTNTDPDVAYSSVPYEK,WEEAIPLALK		sp|Q3SZH7|LKHA4_BOVIN	1101.61904 : 1101.621598,2324.144774 : 2324.141174 : 2324.145416,1168.647698	ELVALMSAIR,LVVDLTNTDPDVAYSSVPYEK,WEEAIPLALK	http://www.uniprot.org/uniprot/Q3SZH7			0.95259	0.933327	-1.07144	0.0472969	0.0905897
757	sp|Q3ZBH3|CD151_BOVIN	CD151	5.72245e+09	5.67092e+09	6.02321e+09	8.33261e+09	1.37391e+10	1.16935e+10	9.07348e+09	1.83666e+10	1.93998e+10	1.00746e+10	7.6311e+09	1.02931e+10	1.02151e+10	6.01993e+09	1.75637e+10	7.85113e+09	9.64718e+09	7.89719e+09	5256791466	8.82348e+09	1.80252e+10	4.49599e+09	1.34542e+10	1.01381e+10	9.52725e+09	1.55115e+10	4.57192e+09	1.22341e+10	7.60328e+09	1.56823e+10	2	3		99.7,99.7,99.7	DWQDSEWIHSGEAGGR,LETFIQEHLR,YHQPGHEGVTSAVDK		sp|Q3ZBH3|CD151_BOVIN,tr|A7E3T1|A7E3T1_BOVIN	1828.775814 : 1828.777974 : 1828.773918 : 1828.778334 : 1828.772298,1284.681501,1623.763335 : 1623.763026	DWQDSEWIHSGEAGGR,LETFIQEHLR,YHQPGHEGVTSAVDK	http://www.uniprot.org/uniprot/Q3ZBH3			0.805094	0.934476	-1.07012	0.0474985	0.567012
1111	tr|E1BJW3|E1BJW3_BOVIN	MMRN2	1.40959e+08	8.70689e+07	9.2888e+07	9.34371e+07	2.03404e+08	2.5217e+08	5.26297e+07	3.32599e+08	3.64738e+08	9.6949e+07	8.4126e+07	2.38924e+08	1.50241e+08	9.62883e+07	3.15469e+08	1.48835e+08	1.06089e+08	1.70882e+08	6.22164e+07	4.58799e+07	4.20225e+08	1.59978e+08	1.87658e+08	1.36619e+08	2.24025e+08	2.08703e+08	2.53231e+07	2.12188e+08	8.71711e+07	6.66975e+08	1	2	103625	99.7,99.7	AASPEEVGGLAQELQR,AEAEDSSGDPVR	tr|E1BJW3|E1BJW3_BOVIN Uncharacterized protein OS=Bos taurus GN=MMRN2 PE=4 SV=1	tr|E1BJW3|E1BJW3_BOVIN	1653.836274,1231.530886	AASPEEVGGLAQELQR,AEAEDSSGDPVR	http://www.uniprot.org/uniprot/E1BJW3	3.00429		0.901782	1.05889	1.05889	0.0475029	0.383557
364	sp|Q3T0K2|TCPG_BOVIN	CCT3	1.25004e+09	4.03507e+08	5.09182e+08	6.71135e+08	7.25621e+08	8.87295e+08	9.23501e+08	1.1526e+09	1.16716e+09	1.33355e+09	7.41583e+08	1.78818e+09	2.10185e+09	9.74068e+08	1.03133e+09	1.35605e+09	4.94121e+08	6.0917e+08	302217268	5.29588e+08	1.23799e+09	4.22558e+08	1.7849e+09	8.77057e+08	6.89658e+08	7.18632e+08	2.32315e+08	5.58044e+08	1.17321e+09	1.76904e+09	1	6		99.7,99.7,99.7,99.7,99.7,99.7	AMTGVEQWPYR,EEDVGTGAGLLEIK,GISDLAQHYLMR,IDDIVSGHK,IPGGIIEDSCVLR | Carbamidomethyl [C10],WSSLACNIALDAVK | Carbamidomethyl [C6] Deamidated [N7]		sp|Q3T0K2|TCPG_BOVIN	1336.62223,1429.73619,1402.711416,982.510448,1427.752206,1547.772836	IDDIVSGHK,AMTGVEQWPYR,IPGGIIEDSCVLR | Carbamidomethyl [C10]	http://www.uniprot.org/uniprot/Q3T0K2			0.538789	0.813181	-1.22974	0.0476293	0.500417
1095	tr|A7MBC5|A7MBC5_BOVIN	IARS	5.59604e+08	1.94527e+07	1.86869e+08	2.84186e+08	1.65138e+08	7.26367e+07	1.53846e+07	4.19527e+08	2.67907e+08	9.93377e+07	1.32305e+08	1.73167e+08	6.36459e+08	7.81532e+07	2.04968e+08	3.59763e+08	2.36906e+07	7.55166e+07	8791424	2.92615e+07	4.24331e+08	9.27989e+07	1.97983e+08	5.60707e+07	8.5514e+07	1.33514e+08	3.93779e+06	1.85661e+08	1.51301e+08	5.17874e+08	1	2	144641	99.7,99.7	NVVTSIFGVK,SPLKPYPVPISDEILIQEK	tr|A7MBC5|A7MBC5_BOVIN IARS protein OS=Bos taurus GN=IARS PE=2 SV=1	tr|A7MBC5|A7MBC5_BOVIN	1062.603828 : 1062.607124,2165.200497	NVVTSIFGVK,SPLKPYPVPISDEILIQEK	http://www.uniprot.org/uniprot/A7MBC5	2.29794		0.725466	1.32753	1.32753	0.0478836	0.189655
97	sp|P21793|PGS2_BOVIN	DCN	4.87592e+11	4.13784e+11	1.61714e+12	5.91766e+11	6.02131e+11	9.33033e+11	1.89262e+11	9.77994e+11	1.28838e+12	7.35529e+11	3.512e+11	7.41165e+11	7.22148e+11	1.03546e+12	1.9207e+12	2.06887e+11	7.84091e+11	4.79463e+11	418615394000	2.69381e+11	5.49394e+11	6.88374e+11	1.28509e+12	8.6418e+11	1.88574e+12	1.08904e+12	2.35576e+11	9.93899e+11	2.14044e+12	9.26226e+11	1	15		99.7,99.7,99.7,99.7,99.7,99.7,99.7,99.7,99.7,99.7,99.7,99.7,99.7,99.7,99.7	AAVQLGNYK,AAVQLGNYK | Deamidated [N7],DLPPDTALLDLQNNK,ISPGAFAPLVK,ITEIKDGDFK,NLHTLILINNK,NLHTLILINNK | Deamidated [N1],SSGIENGAFQGMK,SSGIENGAFQGMK | Deamidated [N6],SSGIENGAFQGMK | Deamidated [Q10],SSGIENGAFQGMK | Oxidation [M12],SVFNGLNQMIVVELGTNPLK,SVFNGLNQMIVVELGTNPLK | Oxidation [M9],VPGGLADHK,VVQCSDLGLEK | Carbamidomethyl [C4]		sp|P21793|PGS2_BOVIN	962.518988 : 962.518374 : 962.51046,963.502836,1665.85161 : 1665.862158,1098.642246 : 1098.64271 : 1098.64272 : 1098.641292 : 1098.643108 : 1098.642142,1164.602972,1291.760964 : 1291.761021 : 1291.76004 : 1291.761813 : 1291.760766 : 1291.761636 : 1291.761644 : 1291.760732 : 1291.759574 : 1291.76048 : 1291.759936 : 1291.75889 : 1291.761524 : 1291.76158 : 1291.764142 : 1291.75982,1292.743911 : 1292…	ISPGAFAPLVK,NLHTLILINNK,VVQCSDLGLEK | Carbamidomethyl [C4]	http://www.uniprot.org/uniprot/P21793			0.135236	1.82529	1.82529	0.0481922	0.444681
964	sp|Q1JPH6|IF4H_BOVIN	EIF4H	5.54312e+08	8.94654e+07	3.55599e+08	9.09674e+08	1.08382e+09	5.93677e+08	4.47443e+08	2.04861e+09	2.79335e+08	1.46907e+09	7.57711e+08	1.71036e+09	1.80649e+09	2.38621e+08	1.81635e+09	8.06798e+08	2.79184e+08	7.99695e+08	3.72856e+08	2.17073e+08	2.02491e+09	2.13555e+08	2.1259e+09	3.68425e+08	1.39583e+09	1.2135e+09	6.48219e+07	1.32035e+09	1.41022e+09	8.07747e+08	2	2		99.7,99.7	EALTYDGALLGDR,GFCYVEFDEVDSLK | Carbamidomethyl [C3]		sp|Q1JPH6|IF4H_BOVIN,tr|A7MBG9|A7MBG9_BOVIN	1392.693442 : 1392.691498,1706.745578	EALTYDGALLGDR,GFCYVEFDEVDSLK | Carbamidomethyl [C3]	http://www.uniprot.org/uniprot/Q1JPH6			0.526289	1.46778	1.46778	0.0483395	0.288952
178	sp|P17690|APOH_BOVIN	APOH	3.84046e+10	6.27752e+10	5.00956e+10	2.93772e+10	2.15257e+10	2.15994e+10	1.75057e+10	1.48148e+10	3.77453e+10	2.85981e+10	3.72081e+10	1.4756e+10	2.1695e+10	4.88229e+10	1.53062e+10	2.75002e+10	5.17212e+10	3.65506e+10	57250210692	1.84729e+10	2.18711e+10	1.23985e+10	1.53886e+10	4.00918e+10	2.05793e+10	1.31857e+10	7.8888e+10	2.2317e+10	2.34213e+10	2.73494e+10	1	10		99.7,99.7,99.7,99.7,99.7,99.7,99.7,99.7,99.7,99.7	ATVIYEGER,CSYTEDAQCIDGTIEIPK | Carbamidomethyl [C1 C9],CSYTEDAQCIDGTIEIPK | Carbamidomethyl [C1 C9] Deamidated [Q8],DTATFGCHETYSLDGPEEVECSK | Carbamidomethyl [C7 C21],EHSSLAFWK,FTCPLTGLWPINTLK | Carbamidomethyl [C3],TCPKPDELPFSTVVPLK | Carbamidomethyl [C2],TCPKPDELPFSTVVPLKR | Carbamidomethyl [C2],TDASDVKPC | Carbamidomethyl [C9],TYEPGEQIVFSCQPGYVSR | Carbamidomethyl [C12]		sp|P17690|APOH_BOVIN	1036.518534,2098.91256,2099.918786,2631.07218,1103.540306 : 1103.540124 : 1103.54019,1759.93111,1927.010307,2083.114902,991.427956,2216.021196 : 2216.02115	ATVIYEGER,EHSSLAFWK,TDASDVKPC | Carbamidomethyl [C9]	http://www.uniprot.org/uniprot/P17690			0.463504	1.26143	1.26143	0.0485395	1.91151
543	sp|P17694|NDUS2_BOVIN	NDUFS2	6.82512e+09	2.43011e+08	4.34791e+09	6.08429e+08	1.08443e+09	4.50634e+09	2.33702e+08	1.36165e+09	1.05372e+10	5.09518e+08	8.70914e+08	1.93303e+09	3.76853e+09	4.31948e+09	1.0736e+10	2.99228e+09	1.20814e+08	8.37884e+08	1.35446e+08	4.71658e+08	1.79571e+09	3.01521e+08	1.66247e+09	1.17018e+09	6.81254e+09	3.04676e+09	3.83796e+07	2.70266e+08	4.13263e+09	1.16638e+10	1	4		99.7,99.7,99.7,99.7	APGFAHLAGLDK,LVMELSGEMVR,TSMESLIHHFK,TYLQALPYFDR		sp|P17694|NDUS2_BOVIN	1195.634634,1262.641858,1328.650026,1385.698978	LVMELSGEMVR,TYLQALPYFDR,TSMESLIHHFK	http://www.uniprot.org/uniprot/P17694			0.714722	0.703676	-1.42111	0.0485485	0.138807
221	sp|Q9N179|41_BOVIN	EPB41	5.76202e+09	1.10211e+10	5.12e+09	8.57972e+09	5.40733e+09	4.24587e+09	1.34098e+10	4.55127e+09	5.33244e+09	9.59344e+09	1.12725e+10	2.43255e+09	7.04398e+09	5.78959e+09	2.36623e+09	1.10888e+10	9.95496e+09	1.33276e+10	11920784900	1.32628e+10	5.26045e+09	1.25727e+09	3.78554e+09	7.34029e+09	2.83811e+09	3.02213e+09	7.69975e+09	5.33747e+09	3.64836e+09	4.23637e+09	2	9		99.7,99.7,99.7,99.7,99.7,99.7,99.7,99.7,99.7	FYPPDPAQLTEDITR,HSNLMLEDLDK,IVITGDADIDHDQVLVQAIK,LDGENIYIR,LSMYGVDLHK,SLDGAAAVEPADR,SMTPAQADLEFLENAK,TQTVTISDTANAVK,TQTVTISDTANAVK | Deamidated [N11]		sp|Q9N179|41_BOVIN,tr|E1BDB0|E1BDB0_BOVIN	1761.844178,1313.627262 : 1313.628908,2162.15799,1091.561288 : 1091.560752 : 1091.561128,1161.583929 : 1161.584073 : 1161.582798 : 1161.581382,1270.614508 : 1270.613982 : 1270.611854,1763.845754,1447.750562,1448.739266 : 1448.72609	LSMYGVDLHK,LDGENIYIR,HSNLMLEDLDK	http://www.uniprot.org/uniprot/Q9N179			0.366813	0.720334	-1.38825	0.0486489	2.09763
1506	sp|Q3T0S6|RL8_BOVIN	RPL8	1.43116e+08	1.22269e+07	4.19382e+07	3.55764e+07	1.29688e+08	9.22015e+07	2.60798e+08	7.79135e+08	2.03573e+08	2.21379e+08	1.25475e+08	2.67444e+09	1.63069e+09	5.62443e+07	1.09078e+09	8.20182e+08	2.74672e+07	1.30901e+08	10892785	8.02492e+07	6.2988e+08	9.4064e+07	2.30355e+09	1.35285e+08	1.12872e+09	9.3713e+08	3.00901e+06	4.56064e+08	5.31696e+08	2.90292e+08	1	1		99.7	ASGNYATVISHNPETK		sp|Q3T0S6|RL8_BOVIN	1687.809087 : 1687.803396 : 1687.813791 : 1687.811727 : 1687.812266 : 1687.81024 : 1687.803956 : 1687.81344 : 1687.813448 : 1687.813356	ASGNYATVISHNPETK	http://www.uniprot.org/uniprot/Q3T0S6			0.673701	0.638526	-1.56611	0.0487757	0.112519
852	tr|F6QLM5|F6QLM5_BOVIN	GYG1	1.08316e+09	1.16636e+06	5.51226e+08	4.43544e+08	1.65849e+08	2.09596e+08	4.34199e+07	3.67632e+08	1.29417e+09	2.70976e+08	7.62297e+07	1.93391e+09	5.60508e+08	9.80598e+08	4.76169e+09	1.19865e+08	2.62275e+06	5.94541e+08	869647	1.85388e+07	2.29026e+08	1.51149e+09	3.30681e+09	2.10202e+08	1.60979e+09	1.35385e+09	0	6.04618e+08	1.22947e+09	2.98707e+09	1	3	37297.8	99.7,99.7,99.7	GALVLGLSLK,RPELGVTLTK,WEQGQADYMGADSFDNIK	tr|F6QLM5|F6QLM5_BOVIN Uncharacterized protein (Fragment) OS=Bos taurus GN=GYG1 PE=4 SV=1	tr|F6QLM5|F6QLM5_BOVIN	969.622616,1112.654898,2073.873812 : 2073.871362	GALVLGLSLK,RPELGVTLTK,WEQGQADYMGADSFDNIK	http://www.uniprot.org/uniprot/F6QLM5	11.4804		0.829065	1.7714	1.7714	0.0494302	0.00442192
1369	sp|Q0III3|DC1I2_BOVIN	DYNC1I2	3.92594e+08	5.78094e+06	2.43127e+08	3.45388e+08	5.06732e+08	3.48394e+08	7.99247e+07	6.00625e+08	4.41825e+08	4.55201e+08	3.35757e+08	7.57623e+08	6.86599e+08	1.38073e+08	6.29475e+08	4.65737e+08	4.35586e+07	3.27737e+08	65466552	4.05102e+07	7.3493e+08	2.92801e+08	1.02693e+09	1.86267e+08	4.67409e+08	6.52086e+08	1.20021e+06	3.83882e+08	4.71589e+08	5.85352e+08	1	1		99.7	EAVAPVQEESDLEK		sp|Q0III3|DC1I2_BOVIN	1542.74	EAVAPVQEESDLEK	http://www.uniprot.org/uniprot/Q0III3			0.520112	1.83641	1.83641	0.0495591	0.145759
207	sp|P13214|ANXA4_BOVIN	ANXA4	1.18086e+10	2.97556e+09	1.10319e+10	7.9999e+09	9.90383e+09	1.20147e+10	4.65926e+09	1.40334e+10	1.96115e+10	6.44873e+09	5.23332e+09	6.88721e+09	1.00705e+10	8.38509e+09	7.2751e+09	4.20195e+09	3.24029e+09	5.52364e+09	1714679356	3.5086e+09	1.14109e+10	6.18931e+09	7.31385e+09	5.40257e+09	9.71046e+09	5.58491e+09	1.57311e+09	9.46436e+09	4.79135e+09	1.79211e+10	1	9		99.7,99.7,99.7,99.7,99.7,99.7,99.7,99.7,99.7	AASGFNAAEDAQTLR,AEIDMLDIR,GLGTDDDTLIR,INQTYQLQYGR,NHLLHVFDEYK,QDAQDLYEAGEK,SDTSFMFQR,SETSGSFEDALLAIVK,VLVSLSAGGR		sp|P13214|ANXA4_BOVIN	1520.720898,1074.537662,1174.581216,1382.694686,1413.705717,1365.60558,1117.488738 : 1117.48691,1665.845712,957.561258 : 957.560632	VLVSLSAGGR,NHLLHVFDEYK,SDTSFMFQR	http://www.uniprot.org/uniprot/P13214			0.774313	0.891835	-1.12128	0.0497992	0.442418
234	sp|P00435|GPX1_BOVIN	GPX1	1.43045e+10	3.38582e+10	1.27203e+10	2.04924e+10	1.75883e+10	1.09292e+10	2.02113e+10	1.36946e+10	1.50492e+10	1.49724e+10	1.71291e+10	6.87927e+09	1.47848e+10	1.43074e+10	1.00224e+10	1.60408e+10	3.61244e+10	2.69475e+10	31844091880	3.23247e+10	1.77502e+10	4.64451e+09	1.01163e+10	2.76524e+10	8.89183e+09	7.15945e+09	3.39244e+10	1.36455e+10	1.05648e+10	1.22124e+10	1	8		99.7,99.7,99.7,99.7,99.7,99.7,99.7,99.7	DYTQMNDLQR,DYTQMNDLQR | Oxidation [M5],EVLPTPSDDATALMTDPK,EVLPTPSDDATALMTDPK | Oxidation [M14],FITWSPVCR | Carbamidomethyl [C8],FLVGPDGVPVR,GLVVLGFPCNQFGHQENAK | Carbamidomethyl [C9],SAAALAAAAPR		sp|P00435|GPX1_BOVIN	1282.568688 : 1282.559664,1298.552484 : 1298.553846,1899.912,1915.906584,1164.573936 : 1164.572976,1154.643584 : 1154.641478 : 1154.643364,2114.027043 : 2114.028783 : 2114.031554 : 2114.033416 : 2114.03389,968.539356 : 968.537994	SAAALAAAAPR,FLVGPDGVPVR,DYTQMNDLQR	http://www.uniprot.org/uniprot/P00435			0.486756	0.810476	-1.23384	0.0502529	1.8464
1412	sp|Q28050|S10A7_BOVIN	S100A7	1.46647e+07	1.24687e+07	2.54841e+07	1.34225e+07	1.95224e+07	1.8277e+07	1.29415e+07	1.97856e+07	1.33142e+07	1.20882e+07	4.13439e+07	287549	5.8038e+06	1.72139e+07	0	3.36406e+08	1.89896e+07	2.21436e+07	77122744	1.06352e+07	1.75014e+07	4.50967e+06	7.29296e+06	1.25224e+07	6.59741e+08	173806	9.81898e+07	5.98869e+07	2.17696e+06	2.69988e+07	1	1		99.7	DNFPNFLGACEK | Carbamidomethyl [C10]		sp|Q28050|S10A7_BOVIN	1410.62	DNFPNFLGACEK | Carbamidomethyl [C10]	http://www.uniprot.org/uniprot/Q28050			0.76314	0.512326	-1.95188	0.0504569	91.7212
1044	sp|Q5E966|EIF3I_BOVIN	EIF3I	6.0008e+09	3.23879e+06	5.35343e+09	1.07618e+08	3.04413e+09	4.35465e+09	2.52738e+09	4.76953e+09	3.32376e+09	5.77989e+09	3.84165e+09	9.72647e+08	4.89284e+09	4.28036e+09	8.96497e+08	5.25259e+09	474180	2.06999e+07	376090	4.3772e+06	4.57458e+09	5.46169e+08	6.81588e+08	1.4687e+07	7.9673e+08	6.04757e+08	920738	8.59328e+06	1.19641e+09	4.32265e+09	1	2		99.7,99.7	EGDLLFTVAK,GHFGPINSVAFHPDGK		sp|Q5E966|EIF3I_BOVIN	1091.590908,1678.827894	EGDLLFTVAK,GHFGPINSVAFHPDGK	http://www.uniprot.org/uniprot/Q5E966			0.681942	0.431402	-2.31802	0.050785	0.0154948
1585	sp|Q6B855|TKT_BOVIN	TKT	7.24131e+09	2.94881e+07	2.01111e+09	6.54008e+08	2.34321e+09	1.24382e+09	0	0	1.0053e+06	4.67342e+09	2.89111e+09	0	226151	1.49111e+07	0	0	8.06337e+06	0	715719	9.16362e+06	0	0	0	2.72646e+09	0	0	7.35489e+06	0	0	0	1	1		99.7	SIPMSTVFYPSDGVATEK		sp|Q6B855|TKT_BOVIN	1927.92	SIPMSTVFYPSDGVATEK	http://www.uniprot.org/uniprot/Q6B855			0.290908	625.377	625.377	0.0514736	202802
1683	tr|E1BDM8|E1BDM8_BOVIN	DDX6	5.04131e+07	0	0	1.8554e+07	2.61511e+06	4.10993e+07	0	1.08303e+07	3.73756e+07	7.58741e+06	0	1.13586e+08	5.04879e+07	6.19985e+06	4.79857e+07	1.67649e+07	1.70338e+07	4.97675e+06	0	0	1.45053e+07	2.94521e+07	1.7952e+08	4.11553e+06	0	6.88811e+07	0	0	6.50429e+07	3.1155e+07	1	1	54376.3	99.7	GPVKPSGGPGGGGTQTQQQMNQLK	tr|E1BDM8|E1BDM8_BOVIN Uncharacterized protein OS=Bos taurus GN=DDX6 PE=3 SV=1	tr|E1BDM8|E1BDM8_BOVIN	2351.163363 : 2351.163393	GPVKPSGGPGGGGTQTQQQMNQLK	http://www.uniprot.org/uniprot/E1BDM8	4.96894		0.0604551	5369.34	5369.34	0.0515348	0.000132047
731	sp|Q2TA49|VASP_BOVIN	VASP	1.46036e+09	4.42065e+08	1.44947e+09	1.25762e+09	6.48332e+08	1.27565e+09	7.97797e+08	1.49671e+09	1.82762e+09	6.47155e+08	4.8761e+08	6.77946e+08	1.20112e+09	1.14126e+09	7.38476e+08	1.05964e+09	8.86801e+08	7.06904e+08	2049650180	1.20182e+09	1.51848e+09	2.57452e+08	6.0192e+08	1.08457e+09	5.22183e+08	6.73954e+08	5.19217e+08	7.2119e+08	5.60359e+08	2.37094e+09	1	3		99.7,99.7,99.7	QEEASAGPVAPK,QVWGLNFGSK,YNQATPNFHQWR		sp|Q2TA49|VASP_BOVIN	1182.585228,1134.579072,1560.710736 : 1560.718785	QEEASAGPVAPK,QVWGLNFGSK,YNQATPNFHQWR	http://www.uniprot.org/uniprot/Q2TA49			0.224303	0.675216	-1.48101	0.0519271	0.525196
1410	sp|Q28024|GBG12_BOVIN	GNG12	7.57589e+07	5.24853e+07	1.12769e+08	6.06541e+07	7.73808e+07	1.43093e+08	1.23684e+08	2.16254e+08	1.45554e+08	2.03797e+08	1.19341e+08	3.2734e+08	2.10972e+08	6.3281e+07	3.21546e+08	1.05125e+08	3.84521e+07	9.52431e+07	25979064	3.27802e+07	1.58712e+08	2.18888e+08	2.62631e+08	4.92327e+07	1.39517e+08	2.06683e+08	3.12762e+07	6.70037e+07	2.00545e+08	1.7793e+08	1	1		99.7	NDPLLMGIPTSENPFK		sp|Q28024|GBG12_BOVIN	1771.88	NDPLLMGIPTSENPFK	http://www.uniprot.org/uniprot/Q28024			0.988342	1.00672	1.00672	0.0523712	0.395918
1026	sp|Q3ZC10|SMD1_BOVIN	SNRPD1	1.45864e+09	7.15183e+08	2.19956e+09	7.46847e+08	1.33749e+09	1.64798e+09	2.44397e+08	1.47144e+09	2.82481e+09	5.87641e+08	5.66747e+08	1.35602e+09	1.02074e+09	1.55573e+09	3.41573e+09	6.99331e+08	5.23599e+08	7.52201e+08	540629492	4.73547e+08	1.03067e+09	8.76886e+08	9.77339e+08	8.11349e+08	1.42049e+09	6.35219e+08	8.40636e+08	2.2757e+09	9.78078e+08	2.55041e+09	2	2		99.7,99.7	LSHETVTIELK,YFILPDSLPLDTLLVDVEPK		sp|Q3ZC10|SMD1_BOVIN,tr|E1BCC9|E1BCC9_BOVIN	1268.694315,2286.23974	LSHETVTIELK,YFILPDSLPLDTLLVDVEPK	http://www.uniprot.org/uniprot/Q3ZC10			0.916244	1.03904	1.03904	0.0525196	0.479518
236	sp|P12624|MARCS_BOVIN	MARCKS	6.42241e+09	1.59671e+09	3.03021e+09	2.8839e+09	4.97306e+09	3.5351e+09	1.18764e+09	6.57214e+09	5.72988e+09	3.09245e+09	2.34416e+09	9.14032e+09	4.57919e+09	2.7574e+09	7.4748e+09	4.2464e+09	2.11848e+09	3.01754e+09	1238400832	3.24641e+09	9.26577e+09	3.35634e+09	1.32342e+10	4.05577e+09	4.66238e+09	3.99555e+09	2.08993e+09	3.72861e+09	5.2893e+09	6.88407e+09	1	8		99.7,99.7,99.7,99.7,99.7,99.7,99.7,99.7	AEDGATPSPSNETPK,DEPAAAAPDAGASPVEK,EAGEGGEAEGAAGASAEGGK,EELQANGSAPAADKEEPAAAGSGAASPAAAEK,EEPAAAGSGAASPAAAEK,GEATAERPGEAAVASSPSK,VNGDASPAAAEPGAK,VNGDASPAAAEPGAK | Deamidated [N2]		sp|P12624|MARCS_BOVIN	1499.673442,1594.744886 : 1594.744572 : 1594.747568,1703.719196,2965.374519 : 2965.386633,1583.750488,1813.879572,1353.652048,1354.648232	EAGEGGEAEGAAGASAEGGK,GEATAERPGEAAVASSPSK,AEDGATPSPSNETPK	http://www.uniprot.org/uniprot/P12624			0.488371	1.29827	1.29827	0.052661	0.469473
1787	tr|F1MY84|F1MY84_BOVIN	CSPG4	3.08246e+07	0	1.30236e+07	2.14401e+06	6.31461e+07	1.41441e+07	3.03867e+07	3.07786e+07	1.02283e+07	1.11399e+07	1.2857e+07	3.08551e+06	5.5378e+07	1.7461e+06	1.95553e+07	1.45822e+07	0	101397	0	33816	6.65565e+07	2.59286e+06	3.57418e+06	0	8.44327e+07	2.18377e+06	4044.44	2.47797e+07	3.51636e+06	1.40598e+08	1	1	250533	99.7	VSDGLQASPPVTLK	tr|F1MY84|F1MY84_BOVIN Uncharacterized protein OS=Bos taurus GN=CSPG4 PE=4 SV=2	tr|F1MY84|F1MY84_BOVIN	1410.77	VSDGLQASPPVTLK	http://www.uniprot.org/uniprot/F1MY84	0.603708		0.412425	0.0447487	-22.347	0.0530933	0.000511941
1392	sp|Q17QQ2|TPMT_BOVIN	TPMT	0	0	0	203591	2.45075e+06	0	0	6.49666e+06	0	0	0	0	3.08651e+06	0	2.2135e+06	0	0	0	1.66187e+06	0	2.44238e+06	0	5.6081e+07	0	0	0	0	334073	0	0	1	1		99.7	ALLDSEEYPNTEAQK		sp|Q17QQ2|TPMT_BOVIN	1706.78	ALLDSEEYPNTEAQK	http://www.uniprot.org/uniprot/Q17QQ2			0.770826	3.5801	3.5801	0.0532986	0.00015083
1288	sp|P02720|PPCT_BOVIN	PCTP	1.82193e+07	3.14478e+08	2.28897e+07	1.05394e+08	7.5244e+07	3.16801e+07	4.8064e+08	9.82133e+07	3.39722e+06	1.57476e+08	1.77356e+08	6.37814e+07	6.14629e+07	4.01681e+06	2.39105e+07	1.64688e+08	2.92677e+08	2.97247e+08	138942320	2.89163e+08	1.02752e+08	2.70042e+07	5.89736e+07	1.12262e+08	3.35371e+07	3.37864e+07	4.01831e+07	9.16278e+07	2.63716e+07	4.78963e+07	1	1		99.7	LLDQQTGLYAYK		sp|P02720|PPCT_BOVIN	1411.731982 : 1411.731906	LLDQQTGLYAYK	http://www.uniprot.org/uniprot/P02720			0.377718	0.526529	-1.89923	0.0538581	4.25052
1623	tr|A3KMY8|A3KMY8_BOVIN	GUSB	3.71049e+07	1.82368e+06	4.46034e+07	2.17265e+07	2.56289e+07	1.94774e+07	4.29827e+07	2.71958e+07	6.73432e+07	2.33029e+07	1.09546e+07	7.26526e+06	1.60214e+07	2.85087e+07	2.6193e+07	2.08178e+07	9.19401e+06	2.41612e+07	1.82597e+06	1.01133e+07	2.84845e+07	2.39591e+07	4.74673e+07	1.56507e+07	2.14456e+07	3.60135e+07	1.54832e+06	9.80051e+06	1.51044e+07	1.18255e+08	1	1	74469.2	99.7	ELDGLWSFR	tr|A3KMY8|A3KMY8_BOVIN GUSB protein OS=Bos taurus GN=GUSB PE=2 SV=1	tr|A3KMY8|A3KMY8_BOVIN	1121.55	ELDGLWSFR	http://www.uniprot.org/uniprot/A3KMY8	1.38037		0.798428	0.85659	-1.16742	0.0538796	0.29664
238	sp|P19803|GDIR1_BOVIN	ARHGDIA	1.82233e+10	1.14002e+10	1.13629e+10	1.3524e+10	1.57398e+10	1.50179e+10	9.91632e+09	2.66229e+10	2.2744e+10	1.30089e+10	1.0944e+10	2.27895e+10	2.11236e+10	1.07715e+10	2.15615e+10	1.44063e+10	1.40117e+10	1.74139e+10	10102636550	1.14445e+10	2.58284e+10	1.2334e+10	2.67876e+10	1.47057e+10	1.59477e+10	1.96629e+10	9.18371e+09	1.33711e+10	1.71245e+10	3.07795e+10	1	8		99.7,99.7,99.7,99.7,99.7,99.7,99.7,99.7	AEEYEFLTPMEEAPK,AEEYEFLTPMEEAPK | Oxidation [M10],LTLVCSTAPGPLELDLTGDLESFK | Carbamidomethyl [C5],SIQEIQELDK,TDHLSWEWNLTIK,TDYMVGSYGPR,TDYMVGSYGPR | Oxidation [M4],VAVSADPNVPNVVVTR		sp|P19803|GDIR1_BOVIN	1782.801458 : 1782.803686,1798.784484,2575.311176,1201.616278,1641.81663,1244.549186,1260.544482 : 1260.545368 : 1260.546352,1635.89265 : 1635.893512 : 1635.892386 : 1635.889816 : 1635.892614 : 1635.89287 : 1635.890656	SIQEIQELDK,VAVSADPNVPNVVVTR,TDYMVGSYGPR	http://www.uniprot.org/uniprot/P19803			0.899272	1.02805	1.02805	0.0542259	0.645538
1064	sp|Q95122|CD14_BOVIN	CD14	3.90852e+08	7.52259e+07	7.26563e+08	1.26183e+08	3.68131e+08	1.95107e+08	8.89009e+06	5.82627e+08	6.79101e+08	1.11479e+08	1.67878e+08	4.25288e+08	2.20099e+08	8.7195e+08	4.93796e+08	2.28736e+08	1.107e+08	1.80051e+08	248128452	3.94543e+08	7.85855e+08	4.01082e+08	7.43413e+08	3.39401e+08	4.81395e+08	7.41543e+07	1.95438e+08	3.15527e+08	1.83808e+08	1.15652e+09	2	2		99.7,99.7	LGAAQVPAQLLVAVLR,VQPQSLDLSHNSLR		sp|Q95122|CD14_BOVIN,tr|A6QNL0|A6QNL0_BOVIN	1617.990452,1592.822376	LGAAQVPAQLLVAVLR,VQPQSLDLSHNSLR	http://www.uniprot.org/uniprot/Q95122			0.950274	1.03895	1.03895	0.054247	0.293125
1212	tr|Q3ZBH5|Q3ZBH5_BOVIN	PA2G4	8.19485e+08	1.97327e+08	4.05369e+08	1.16665e+09	1.504e+09	1.72128e+09	3.38078e+08	2.88705e+09	3.16994e+08	1.4917e+09	1.28995e+09	1.35483e+09	3.28197e+09	7.32035e+08	2.05805e+09	2.70025e+09	3.10705e+08	1.42427e+09	687035700	3.31249e+08	2.6766e+09	7.7143e+08	1.33671e+09	8.36435e+08	1.07318e+09	8.42856e+08	1.25973e+08	1.67832e+09	1.1548e+09	1.58024e+09	1	2	43802.7	99.7,99.7	ITSGPFEPDLYK,TIIQNPTDQQK	tr|Q3ZBH5|Q3ZBH5_BOVIN Proliferation-associated 2G4, 38kDa OS=Bos taurus GN=PA2G4 PE=2 SV=1	tr|Q3ZBH5|Q3ZBH5_BOVIN	1365.67714 : 1365.681966,1284.667218	ITSGPFEPDLYK,TIIQNPTDQQK	http://www.uniprot.org/uniprot/Q3ZBH5	5.83756		0.970611	1.02026	1.02026	0.0543505	0.336289
1557	sp|Q59HJ6|LONM_BOVIN	LONP1	0	4.07719e+07	0	1.10287e+06	5.19581e+06	1.50128e+06	3.82032e+07	0	2.93476e+06	337738	3.84034e+07	1.85895e+07	0	848814	0	5.43629e+07	3.57685e+07	9.7915e+07	0	1.08368e+08	216090	0	0	1.56703e+08	0	0	186244	0	0	0	1	1		99.7	LGLLDNHSSEFNVTR		sp|Q59HJ6|LONM_BOVIN	1700.85	LGLLDNHSSEFNVTR	http://www.uniprot.org/uniprot/Q59HJ6			0.74532	0.191948	-5.20973	0.0544182	25814.9
1796	tr|F1N117|F1N117_BOVIN	LOC519366	3.19134e+07	1.43553e+07	4.42008e+07	1.18933e+07	4.03518e+07	3.27738e+07	1.33474e+07	2.78192e+08	2.28303e+08	4.90622e+07	4.54387e+07	1.36183e+08	9.59992e+07	3.47716e+07	3.42979e+08	2.19191e+07	7.93e+07	4.78893e+07	16373116	2.48542e+07	9.90403e+07	6.28203e+07	1.32583e+08	6.82104e+07	1.46165e+08	4.437e+07	2.33225e+07	1.98878e+07	2.03959e+08	6.29154e+08	1	1	49822.9	99.7	LVGVPPPPK	tr|F1N117|F1N117_BOVIN Uncharacterized protein OS=Bos taurus GN=LOC519366 PE=4 SV=1	tr|F1N117|F1N117_BOVIN	902.559	LVGVPPPPK	http://www.uniprot.org/uniprot/F1N117	1.95228		0.561062	0.677678	-1.47563	0.0547815	0.263754
1795	tr|F1N0W1|F1N0W1_BOVIN	DIAPH1	2.21878e+08	1.06335e+06	1.26672e+08	6.27748e+07	2.21951e+08	1.7127e+08	4.92202e+07	1.95818e+08	1.66504e+08	1.37785e+08	9.00331e+07	2.89727e+08	2.06669e+08	1.48509e+08	1.73075e+07	2.2211e+08	2.20286e+06	1.64311e+07	818608	3.51952e+06	2.79039e+08	1.08123e+08	2.2012e+08	2.39378e+06	2.55837e+07	1.84451e+08	0	3.02828e+07	4.2812e+06	3.61218e+08	1	1	143032	99.7	LGLHQVLQDLR	tr|F1N0W1|F1N0W1_BOVIN Uncharacterized protein OS=Bos taurus GN=DIAPH1 PE=4 SV=2	tr|F1N0W1|F1N0W1_BOVIN	1290.737754 : 1290.741585 : 1290.73956	LGLHQVLQDLR	http://www.uniprot.org/uniprot/F1N0W1	0.862745		0.926652	1.24314	1.24314	0.0549558	0.00891536
393	tr|F1N3L5|F1N3L5_BOVIN	ABI3BP	3.88783e+09	4.31059e+09	1.86412e+10	7.33353e+09	1.06257e+10	1.699e+10	3.56981e+09	1.54095e+10	1.81778e+10	1.37038e+10	6.53603e+09	8.63489e+09	9.14702e+09	1.11862e+10	2.64106e+10	3.80363e+09	1.05285e+10	8.03414e+09	5160541644	2.46823e+09	6.25722e+09	6.98551e+09	8.82521e+09	8.10285e+09	2.10489e+10	1.56281e+10	2.1377e+09	2.00835e+10	1.63913e+10	1.09107e+10	1	6	113901	99.7,99.7,99.7,99.7,99.7,99.7	FVGVQLCNSLR | Carbamidomethyl [C7] Deamidated [N8],GHGEDHCQFVDSFLDGR | Carbamidomethyl [C7],IYLSDSLTGK,TGQQLSSDQLPTK,VSEPVSAGR,YIQKPDNSPCSITDSVK | Carbamidomethyl [C10]	tr|F1N3L5|F1N3L5_BOVIN Uncharacterized protein (Fragment) OS=Bos taurus PE=4 SV=2	tr|F1N3L5|F1N3L5_BOVIN	1292.642196,1974.827724 : 1974.8398,1095.57993 : 1095.58197,1401.71087,900.466254,1950.936662	VSEPVSAGR,TGQQLSSDQLPTK,GHGEDHCQFVDSFLDGR | Carbamidomethyl [C7]	http://www.uniprot.org/uniprot/F1N3L5	7.40385		0.203129	1.67085	1.67085	0.0549951	0.453208
830	tr|F1MLV3|F1MLV3_BOVIN	TXNL1	5.85986e+08	1.23253e+08	2.45979e+08	4.28658e+08	3.34403e+08	4.23199e+08	2.24419e+08	4.52086e+08	5.49598e+08	3.92429e+08	1.90155e+08	8.04045e+08	5.29647e+08	2.88211e+08	5.67969e+08	3.35601e+08	2.10859e+08	2.10092e+08	1.67605e+08	2.73065e+08	5.16515e+08	1.52228e+09	7.95877e+08	4.28752e+08	4.69832e+08	3.8349e+08	2.14015e+08	6.64755e+08	4.86585e+08	6.1063e+08	1	3	32281.2	99.7,99.7,99.7	FQGPDNGQGPK,IDQYQGADAVGLEEK,SEPTQALELTEDDIK	tr|F1MLV3|F1MLV3_BOVIN Uncharacterized protein OS=Bos taurus GN=TXNL1 PE=4 SV=1	tr|F1MLV3|F1MLV3_BOVIN	1143.532928,1634.781134,1687.814792	FQGPDNGQGPK,IDQYQGADAVGLEEK,SEPTQALELTEDDIK	http://www.uniprot.org/uniprot/F1MLV3	14.1869		0.674838	1.14671	1.14671	0.0549955	0.521941
402	sp|A0JN39|COPB_BOVIN	COPB1	4.05974e+08	4.43767e+07	1.76396e+08	3.63196e+08	5.48647e+08	4.40789e+08	5.65737e+07	1.16292e+09	3.1256e+08	5.84701e+08	1.84768e+08	1.00586e+09	1.92109e+09	1.97968e+08	8.56102e+08	6.29779e+08	1.05651e+08	2.37115e+08	1.15759e+08	2.84997e+08	8.27201e+08	2.71784e+08	1.90907e+09	2.88815e+08	3.8438e+08	8.35327e+08	7.3289e+07	5.02229e+07	1.59747e+09	5.93191e+08	1	5		99.7,99.7,99.7,99.7,99.7	KPITDDDVDR,MLEVFHAIK,SLGEIPIVESEIK,VLQDLVMDILR,YEAAGTLVTLSSAPTAIK		sp|A0JN39|COPB_BOVIN	1172.565134,1086.588228 : 1086.587289,1412.776016 : 1412.77383,1313.737238,1791.962684	KPITDDDVDR,SLGEIPIVESEIK,VLQDLVMDILR	http://www.uniprot.org/uniprot/A0JN39			0.659695	1.34165	1.34165	0.0549992	0.264573
1343	sp|P61955|SUMO2_BOVIN	SUMO2	2.60274e+09	8.53467e+08	2.76631e+09	2.2889e+09	2.48263e+09	2.36543e+09	1.10491e+09	3.40941e+09	4.81003e+09	2.47121e+09	1.31861e+09	4.87169e+09	3.05714e+09	2.57164e+09	4.74647e+09	2.12275e+09	7.83308e+08	2.56088e+09	98432056	1.33815e+09	3.19816e+09	2.31925e+09	4.20261e+09	1.34793e+09	3.35253e+09	4.15917e+09	1.03204e+08	2.69944e+09	3.55897e+09	4.68881e+09	1	1		99.7	VAGQDGSVVQFK		sp|P61955|SUMO2_BOVIN	1233.64	VAGQDGSVVQFK	http://www.uniprot.org/uniprot/P61955			0.843724	1.12854	1.12854	0.055096	0.294185
753	sp|Q3T0L2|ERP44_BOVIN	ERP44	5.2993e+08	9.63962e+07	4.75837e+08	3.21183e+08	2.89383e+08	2.92853e+08	1.55219e+08	7.58877e+08	5.51655e+08	4.85417e+08	2.62613e+08	8.638e+08	9.35301e+08	3.66787e+08	6.27814e+08	7.57859e+08	2.45804e+08	2.71122e+08	133344230	3.76843e+08	5.76166e+08	2.51315e+08	1.07408e+09	6.12975e+08	7.39676e+08	4.16416e+08	2.16632e+08	5.32356e+08	1.02444e+09	9.88853e+08	1	3		99.7,99.7,99.7	EDTESLEIFQNEVAR,HMYVFGDFR,VDCDQHSDIAQR | Carbamidomethyl [C3]		sp|Q3T0L2|ERP44_BOVIN	1778.829064 : 1778.830746,1170.521856 : 1170.524314 : 1170.525404,1442.619178	EDTESLEIFQNEVAR,HMYVFGDFR,VDCDQHSDIAQR | Carbamidomethyl [C3]	http://www.uniprot.org/uniprot/Q3T0L2			0.892279	0.947129	-1.05582	0.0553057	0.449561
93	sp|Q9XSJ4|ENOA_BOVIN	ENO1	6.94709e+10	3.05531e+10	4.52395e+10	3.66e+10	4.139e+10	4.02347e+10	2.61656e+10	6.09557e+10	7.73816e+10	3.4491e+10	2.24922e+10	6.14005e+10	5.35015e+10	3.55922e+10	5.91774e+10	3.88466e+10	3.54585e+10	4.20497e+10	26941456180	5.04869e+10	7.16295e+10	4.18096e+10	6.41731e+10	5.76903e+10	4.89073e+10	4.1722e+10	2.26471e+10	5.16171e+10	3.66338e+10	1.1071e+11	3	16		99.7,99.7,99.7,99.7,99.7,99.7,99.7,99.7,99.7,99.7,99.7,99.7,99.7,99.7,99.7,99.7	AAVPSGASTGIYEALELR,DATNVGDEGGFAPNILENK,FTASAGIQVVGDDLTVTNPK,FTASAGIQVVGDDLTVTNPK | Deamidated [Q8],GNPTVEVDLFTAK,HIADLAGNAEVILPVPAFNVINGGSHAGNK,IGAEVYHNLK,LAMQEFMILPVGAENFR,LAQSNGWGVMVSHR,LAQSNGWGVMVSHR | Deamidated [N5],LAQSNGWGVMVSHR | Oxidation [M10],LMIEMDGTENK,LMIEMDGTENK | Oxidation [M2],LMIEMDGTENK | Oxidation [M5],TIAPALVSK,VVIGMDVAASEFYR		sp|Q3ZC09|ENOB_BOVIN,sp|Q9XSJ4|ENOA_BOVIN,tr|F1MB08|F1MB08_BOVIN	1803.933812 : 1803.934532,1959.913398 : 1959.916258,2032.04531 : 2032.047018 : 2032.045992 : 2032.043046 : 2032.044164 : 2032.0438 : 2032.04639 : 2032.046894 : 2032.03997 : 2032.040714 : 2032.043524,2033.047372,1389.714326,2994.563424 : 2994.561573,1142.607554 : 1142.607694,1964.966186,1540.757763 : 1540.757097 : 1540.756809,1541.740014 : 1541.740884,1556.752146,1279.580014 : 1279.57206,1295.5691…	TIAPALVSK,GNPTVEVDLFTAK,LMIEMDGTENK	http://www.uniprot.org/uniprot/Q9XSJ4			0.505835	0.851215	-1.17479	0.0553533	0.618594
374	tr|E1B9H1|E1B9H1_BOVIN	TINAGL1	1.26558e+09	8.14793e+08	6.93491e+08	1.56901e+09	1.83053e+09	1.73469e+09	3.31684e+09	3.11712e+09	3.32327e+09	2.51833e+09	1.93088e+09	3.55053e+09	4.0942e+09	1.19577e+09	6.18306e+09	2.90133e+09	2.22013e+09	1.69668e+09	5.99228e+08	2.17908e+09	4.19404e+09	7.1093e+08	5.12527e+09	1.98089e+09	2.6607e+09	7.25784e+09	5.55776e+08	3.65944e+09	8.83095e+08	3.78825e+09	1	6	52902.6	99.7,99.7,99.7,99.7,99.7,99.7	CPNSYVHANDIYQVTPAYR | Carbamidomethyl [C1],GANECDIESFVLGVWGR | Carbamidomethyl [C5],IYPVLGTYWDNCNR | Carbamidomethyl [C12],LDGAWWFLR,VGMEDMGHH,YCQEQDLCCR | Carbamidomethyl [C2 C8 C9]	tr|E1B9H1|E1B9H1_BOVIN Uncharacterized protein OS=Bos taurus GN=TINAGL1 PE=3 SV=1	tr|E1B9H1|E1B9H1_BOVIN	2267.042967,1907.882262,1769.824046,1162.59174,1011.390142,1430.53593	VGMEDMGHH,YCQEQDLCCR | Carbamidomethyl [C2 C8 C9],IYPVLGTYWDNCNR | Carbamidomethyl [C12]	http://www.uniprot.org/uniprot/E1B9H1	16.6311		0.685233	0.838662	-1.19238	0.0556954	0.422164
1094	tr|A7MAZ2|A7MAZ2_BOVIN	STX12	1.99993e+08	1.70113e+08	1.95326e+08	1.53977e+08	2.85343e+08	2.99892e+08	8.41357e+07	3.22161e+08	2.81028e+08	1.53948e+08	1.4995e+08	3.59231e+08	2.64932e+08	1.98192e+08	4.22056e+08	1.58545e+08	2.17964e+08	2.7172e+08	2.0136e+08	2.40115e+08	3.95414e+08	1.35694e+08	2.85437e+08	2.17123e+08	1.75289e+08	1.24474e+08	1.40126e+08	2.24624e+08	1.98821e+08	4.25311e+08	1	2	31355.2	99.7,99.7	ELGSLPLPLSTSEQR,ISQATAQIK	tr|A7MAZ2|A7MAZ2_BOVIN STX12 protein OS=Bos taurus GN=STX12 PE=2 SV=1	tr|A7MAZ2|A7MAZ2_BOVIN	1625.867812,958.546222	ELGSLPLPLSTSEQR,ISQATAQIK	http://www.uniprot.org/uniprot/A7MAZ2	8.75912		0.460322	0.834627	-1.19814	0.0557638	0.616128
503	tr|F1MMR6|F1MMR6_BOVIN	CTSD	6.74123e+09	1.41833e+08	2.87047e+09	3.3596e+09	3.41594e+09	3.33702e+09	3.78197e+09	5.73794e+09	6.70915e+09	4.83454e+09	1.95611e+09	7.8615e+09	7.18102e+09	2.70912e+09	5.23381e+09	6.39188e+09	2.12534e+08	2.91539e+09	2935038050	1.44945e+09	8.86235e+09	2.61861e+09	8.87416e+09	3.7781e+09	3.33052e+09	4.2542e+09	1.37686e+09	5.09596e+09	2.71752e+09	5.30527e+09	1	5	44704.3	99.7,99.7,99.7,99.7,99.7	AQPGGELMLGGTDSK | Deamidated [Q2],FDGILGMAYPR,LLDIACWTHR | Carbamidomethyl [C6],QPGVVFIAAK,VSSLPQVTVK	tr|F1MMR6|F1MMR6_BOVIN Cathepsin D OS=Bos taurus GN=CTSD PE=3 SV=1	tr|F1MMR6|F1MMR6_BOVIN	1460.695742,1238.609144 : 1238.610646 : 1238.610104 : 1238.609624,1283.644266 : 1283.644101,1028.603642,1056.618584	VSSLPQVTVK,FDGILGMAYPR,LLDIACWTHR | Carbamidomethyl [C6]	http://www.uniprot.org/uniprot/F1MMR6	13.5922		0.733635	0.814089	-1.22837	0.0557832	0.30091
1130	tr|F1MF76|F1MF76_BOVIN	NOMO1	1.23961e+08	3.43111e+06	9.41039e+06	5.41656e+07	1.29823e+08	3.19326e+07	6.52862e+07	9.68768e+07	2.58646e+07	8.38146e+07	8.41178e+07	3.82183e+08	2.94695e+08	1.17965e+07	4.20493e+08	2.17842e+08	6.44414e+06	5.82343e+06	3.67341e+06	1.24405e+07	2.85289e+08	4.87053e+07	6.44826e+08	1.16614e+07	4.79817e+07	5.69682e+07	0	1.24419e+06	5.96356e+07	2.55117e+08	1	2	134068	99.7,99.7	GQPLGPAGVQVSLR,SSIDSEPALVLGPLK	tr|F1MF76|F1MF76_BOVIN Uncharacterized protein OS=Bos taurus GN=NOMO1 PE=4 SV=2	tr|F1MF76|F1MF76_BOVIN	1377.769284 : 1377.771982,1524.838012 : 1524.839534	GQPLGPAGVQVSLR,SSIDSEPALVLGPLK	http://www.uniprot.org/uniprot/F1MF76	2.37316		0.925682	0.808448	-1.23694	0.056089	0.0107981
1380	sp|Q0VCM5|ITIH1_BOVIN	ITIH1	0	0	0	0	0	0	5.6742e+07	4.27722e+07	6.25808e+07	0	0	0	9.93161e+07	7.54861e+07	0	0	0	0	0	0	0	0	0	0	0	6.00033e+06	0	655648	0	3.62823e+07	1	1		99.7	AHGEGQEFMTTCLVDK | Carbamidomethyl [C12]		sp|Q0VCM5|ITIH1_BOVIN	1821.8	AHGEGQEFMTTCLVDK | Carbamidomethyl [C12]	http://www.uniprot.org/uniprot/Q0VCM5			0.023612	2.00466e-05	-49883.7	0.0575423	0.000132661
1728	tr|F1MC45|F1MC45_BOVIN	CFH	0	9.37433e+07	422740	0	0	0	2.86421e+07	0	1.09607e+07	549899	1.89571e+06	9.14693e+06	554872	1.16718e+06	0	0	1.63962e+08	1.08704e+07	0	0	0	530954	1.33282e+07	3.47733e+06	5.88415e+06	0	1.5709e+08	0	4.45034e+06	0	1	1	96592.1	99.7	NVVCQNGEWSQLPK | Carbamidomethyl [C4]	tr|F1MC45|F1MC45_BOVIN Complement factor H (Fragment) OS=Bos taurus GN=CFH PE=4 SV=2	tr|F1MC45|F1MC45_BOVIN	1657.78	NVVCQNGEWSQLPK | Carbamidomethyl [C4]	http://www.uniprot.org/uniprot/F1MC45	1.64512		0.925384	1.63305	1.63305	0.0576587	30697.8
246	sp|P79132|CAV1_BOVIN	CAV1	4.47124e+10	3.61566e+10	4.10048e+10	5.36245e+10	6.86811e+10	7.9761e+10	3.32715e+10	8.67206e+10	1.481e+11	5.84941e+10	5.2011e+10	5.33277e+10	6.15894e+10	4.81289e+10	1.19426e+11	4.21428e+10	7.6662e+10	5.09051e+10	36992024620	4.4223e+10	9.13823e+10	2.33762e+10	5.44939e+10	5.7797e+10	6.88991e+10	7.61559e+10	1.72513e+10	8.5278e+10	2.41272e+10	1.45022e+11	1	8		99.7,99.7,99.7,99.7,99.7,99.7,99.7,99.7	AMAEEMNEK,AMAEEMNEK | Deamidated [N7],EIDLVNRDPK,EQGNIYKPNNK,EQGNIYKPNNK | Deamidated [N9 N10],IDFEDVIAEPEGTHSFDGIWK,SFLIEIQCISR | Carbamidomethyl [C8],YVDSEGHLYTVPIR		sp|P79132|CAV1_BOVIN	1051.431846 : 1051.431999,1052.414606 : 1052.414786,1197.634414 : 1197.634092 : 1197.633886,1303.650048,1305.617342,2404.122519,1364.709182,1647.823095 : 1647.825114 : 1647.825786 : 1647.82285 : 1647.813478	YVDSEGHLYTVPIR,AMAEEMNEK,EIDLVNRDPK	http://www.uniprot.org/uniprot/P79132			0.973211	0.989139	-1.01098	0.0577777	0.526598
129	sp|P62261|1433E_BOVIN	YWHAE	2.29304e+10	1.78585e+10	1.72702e+10	1.8236e+10	2.31467e+10	2.38378e+10	1.27809e+10	3.3446e+10	3.25458e+10	2.59925e+10	1.55658e+10	4.21643e+10	3.20042e+10	1.5896e+10	4.23771e+10	2.38936e+10	2.02669e+10	2.30622e+10	17182499630	1.90057e+10	3.38174e+10	1.68334e+10	4.47329e+10	2.20821e+10	2.72914e+10	2.7321e+10	1.37408e+10	2.46703e+10	2.82979e+10	4.16057e+10	6	13		99.7,99.7,99.7,99.7,99.7,99.7,99.7,99.7,99.7,99.7,99.7,99.7,99.7	AAFDDAIAELDTLSEESYK,AASDIAMTELPPTHPIR,DNLTLWTSDMQGDGEEQNK,DNLTLWTSDMQGDGEEQNK | Deamidated [Q11],DSTLIMQLLR,DSTLIMQLLR | Oxidation [M6],EAAENSLVAYK,HLIPAANTGESK,KEAAENSLVAYK,LICCDILDVLDK | Carbamidomethyl [C3 C4],VAGMDVELTVEER,YDEMVESMK,YLAEFATGNDR		sp|P62261|1433E_BOVIN,sp|P63103|1433Z_BOVIN,sp|P68250|1433B_BOVIN,sp|P68509|1433F_BOVIN,sp|Q3SZI4|1433T_BOVIN,tr|A7Z057|A7Z057_BOVIN	2086.95786,1818.922689 : 1818.917739 : 1818.936105,2179.933818 : 2179.93099,2180.933578 : 2180.931286,1188.650592,1204.63953,1193.591368,1236.645054,1321.687738,1475.736608,1446.68884,1130.462884 : 1130.460618 : 1130.459454,1255.585002	HLIPAANTGESK,EAAENSLVAYK,DSTLIMQLLR	http://www.uniprot.org/uniprot/P62261			0.780675	1.06553	1.06553	0.0579942	0.638411
680	sp|P23805|CONG_BOVIN	CGN1	3.44285e+09	5.74521e+08	1.23639e+08	4.90936e+09	2.47881e+09	8.37345e+07	1.16414e+09	1.17702e+08	7.76575e+07	2.61368e+09	8.64545e+08	1.38534e+09	6.03525e+09	2.58436e+08	1.22693e+08	5.23951e+09	3.90124e+08	1.34709e+09	1.40891e+09	1.45686e+09	6.87019e+08	5.07421e+08	2.01922e+09	4.21522e+08	1.31637e+08	9.30641e+08	1.22753e+09	1.42238e+08	4.34431e+09	6.79105e+08	1	3		99.7,99.7,99.7	AGVTGPSGAIGPQGPSGAR,AVLFPDGQAVGEK,SSAENEAVTQMVR		sp|P23805|CONG_BOVIN	1635.82697 : 1635.829608,1329.693464,1420.666388	AGVTGPSGAIGPQGPSGAR,AVLFPDGQAVGEK,SSAENEAVTQMVR	http://www.uniprot.org/uniprot/P23805			0.89854	1.09954	1.09954	0.0580042	4.33212
179	sp|P19879|MIME_BOVIN	OGN	4.38547e+11	5.19221e+11	1.38163e+12	5.92774e+11	4.99333e+11	7.22043e+11	1.69485e+11	9.05172e+11	1.07482e+12	6.57624e+11	3.38406e+11	5.63531e+11	6.34557e+11	8.25728e+11	1.22944e+12	1.85893e+11	8.66454e+11	5.08278e+11	498727237100	2.98231e+11	5.23011e+11	4.63673e+11	8.24051e+11	6.40743e+11	1.01351e+12	6.73491e+11	2.67931e+11	7.15202e+11	1.22848e+12	8.30385e+11	3	10		99.7,99.7,99.7,99.7,99.7,99.7,99.7,99.7,99.7,99.7	DFADIPNLR,DFADIPNLR | Deamidated [N7],EKETMIIVPDEK,ETMIIVPDEK,HPNSFICLK | Carbamidomethyl [C7],LDFTGNLIEDIEDGTFSK,LEGNPVILGK,LHNLSFLYLDHNALESVPLNLPESLR,LSLLEELTLAENQLLK,RLDFTGNLIEDIEDGTFSK		sp|P19879|MIME_BOVIN,tr|A5D9E8|A5D9E8_BOVIN,tr|G3N088|G3N088_BOVIN	1059.53498 : 1059.536312 : 1059.534018 : 1059.534872 : 1059.534356,1060.521346 : 1060.51478 : 1060.52692,1430.730136,1173.594732,1114.559604 : 1114.55542 : 1114.558586 : 1114.558802 : 1114.559236,2012.957814 : 2012.957744 : 2012.956072 : 2012.962008 : 2012.959584 : 2012.961214,1038.606898,3003.58268,1826.039608 : 1826.044994 : 1826.03989 : 1826.034814 : 1826.036584 : 1826.042316 : 1826.03468 : 18…	LEGNPVILGK,DFADIPNLR,HPNSFICLK | Carbamidomethyl [C7]	http://www.uniprot.org/uniprot/P19879			0.134643	1.63228	1.63228	0.0584321	0.533194
1040	sp|Q58DU7|SH3L1_BOVIN	SH3BGRL	1.05494e+09	5.07852e+08	5.22753e+08	8.15413e+08	2.23919e+09	1.64338e+09	2.02871e+09	3.62477e+09	1.50355e+09	2.2152e+09	9.90462e+08	3.09537e+09	3.81633e+09	4.67859e+08	2.3074e+09	2.03128e+09	6.52247e+08	6.83786e+08	238912148	8.66155e+08	4.06184e+09	8.89387e+08	2.78074e+09	9.05082e+08	1.02604e+09	2.92935e+09	3.25733e+08	8.77079e+08	2.18e+09	1.81705e+09	2	2		99.7,99.7	GDYDAFFEAR,QQDVLGFLEANK		sp|Q58DU7|SH3L1_BOVIN,tr|G3X6U5|G3X6U5_BOVIN	1189.504376 : 1189.503808,1360.69065 : 1360.700756 : 1360.695444	GDYDAFFEAR,QQDVLGFLEANK	http://www.uniprot.org/uniprot/Q58DU7			0.617489	0.787233	-1.27027	0.0586733	0.391182
1194	tr|Q0VC97|Q0VC97_BOVIN	CBR3	4.22397e+08	3.05108e+07	4.81877e+08	1.89012e+08	1.51816e+08	2.63729e+08	1.69947e+07	3.69984e+08	5.73554e+08	1.32549e+08	3.74448e+07	2.09966e+08	1.06587e+08	2.79134e+08	2.04598e+08	4.83681e+07	1.2806e+08	1.01228e+08	71506048	6.11073e+08	3.04192e+08	6.98815e+08	2.64825e+08	1.9336e+08	4.62892e+08	1.2472e+08	1.3459e+08	3.23967e+08	2.23968e+08	6.15551e+08	1	2	30761.7	99.7,99.7	AAVQQLQAEGLSPR,FHQLDIDDLQSIR	tr|Q0VC97|Q0VC97_BOVIN Carbonyl reductase 3 OS=Bos taurus GN=CBR3 PE=2 SV=1	tr|Q0VC97|Q0VC97_BOVIN	1466.78458 : 1466.78494,1598.806092	AAVQQLQAEGLSPR,FHQLDIDDLQSIR	http://www.uniprot.org/uniprot/Q0VC97	9.74729		0.796741	1.16629	1.16629	0.0588973	0.309953
394	tr|F1N5H8|F1N5H8_BOVIN	DDX31	1.22649e+09	4.83132e+08	1.43725e+09	7.06532e+08	8.83e+08	9.25195e+08	2.97969e+08	1.80721e+09	1.93582e+09	1.16002e+09	4.45131e+08	1.17335e+09	1.97847e+09	8.93224e+08	2.51304e+09	1.08655e+09	1.09101e+09	1.13206e+09	251742822	1.48268e+09	1.77913e+09	2.38899e+08	1.05788e+09	1.40201e+09	2.0057e+09	9.74814e+08	3.92765e+08	7.24052e+08	1.79539e+09	2.84639e+09	1	6	80997.5	99.7,99.7,99.7,99.7,99.7,99.7	ATVLQTLFEDYVHSSEETVSGAK,ELALQSFDTVQK,MEDILSVLTK,QSIPVLLEGR,SEYASGMETGGTK,TAVFQDFTHSK	tr|F1N5H8|F1N5H8_BOVIN Uncharacterized protein OS=Bos taurus GN=DDX31 PE=3 SV=1	tr|F1N5H8|F1N5H8_BOVIN	2510.22234,1377.71341 : 1377.714538 : 1377.713894,1147.61434,1110.635442,1316.552492,1279.622022	QSIPVLLEGR,ELALQSFDTVQK,SEYASGMETGGTK	http://www.uniprot.org/uniprot/F1N5H8	10.7337		0.633422	0.812733	-1.23042	0.0593138	0.427514
730	sp|Q2TA40|NP1L4_BOVIN	NAP1L4	1.53918e+09	3.5411e+08	9.57132e+08	1.02031e+09	1.69217e+09	1.28049e+09	6.11911e+08	2.3866e+09	1.76242e+09	1.35853e+09	7.80928e+08	2.41267e+09	2.18911e+09	6.84831e+08	1.91067e+09	1.18603e+09	8.10469e+08	1.2342e+09	4.43114e+08	1.31836e+09	2.56792e+09	7.5752e+08	3.17343e+09	1.21883e+09	1.48101e+09	1.94783e+09	3.66223e+08	9.96058e+08	1.87401e+09	3.34637e+09	3	3		99.7,99.7,99.7	EAAAAEEPAPR,FYEEVHDLER,LTDQVMQNPQVLAALQER		sp|A6H767|NP1L1_BOVIN,sp|Q2TA40|NP1L4_BOVIN,tr|F1N7X3|F1N7X3_BOVIN	1110.532314,1335.606591 : 1335.607053,2053.053698	EAAAAEEPAPR,FYEEVHDLER,LTDQVMQNPQVLAALQER	http://www.uniprot.org/uniprot/Q2TA40			0.897177	0.951904	-1.05053	0.0595594	0.474073
1635	tr|A5PK67|A5PK67_BOVIN	MGC165862	2.38395e+06	5.83466e+06	5.48824e+07	7.07914e+06	1.31616e+06	2.54706e+07	1.21506e+07	2.22301e+08	3.19861e+07	1.9904e+08	3.09621e+08	5.98115e+08	4.22577e+08	9.27491e+06	5.73005e+08	5.87015e+08	6.8301e+06	0	18666288	1.14936e+08	3.21348e+08	1.94501e+08	2.2455e+08	1.11845e+08	2.64155e+08	1.21844e+08	2.3631e+07	2.007e+08	1.53907e+08	4.28851e+06	1	1	9607.27	99.7	NPEPWETVDPTVPTK	tr|A5PK67|A5PK67_BOVIN MGC165862 protein OS=Bos taurus GN=MGC165862 PE=2 SV=1	tr|A5PK67|A5PK67_BOVIN	1708.83	NPEPWETVDPTVPTK	http://www.uniprot.org/uniprot/A5PK67	18.0723		0.895932	0.73363	-1.36308	0.0596405	0.00973185
597	sp|Q58DS9|RAB5C_BOVIN	RAB5C	8.45228e+09	3.92753e+09	5.24963e+09	5.71215e+09	7.08387e+09	5.83216e+09	4.20069e+09	1.01053e+10	9.99296e+09	6.07474e+09	4.26673e+09	9.38338e+09	8.85632e+09	4.91907e+09	9.6381e+09	7.26151e+09	6.35045e+09	6.81884e+09	2265027712	5.53023e+09	9.16207e+09	3.79302e+09	1.05262e+10	6.87594e+09	7.6575e+09	5.63389e+09	2.06157e+09	4.44735e+09	5.48291e+09	1.25584e+10	2	4		99.7,99.7,99.7,99.7	FEIWDTAGQER,LVLLGESAVGK,NEPQNAAGAPGR,QASPNIVIALAGNK		sp|Q58DS9|RAB5C_BOVIN,tr|F1MNI4|F1MNI4_BOVIN	1350.620408,1084.648682 : 1084.649288,1180.55904,1394.784146 : 1394.784842 : 1394.78569 : 1394.786132	LVLLGESAVGK,FEIWDTAGQER,NEPQNAAGAPGR	http://www.uniprot.org/uniprot/Q58DS9			0.916568	0.971555	-1.02928	0.0596919	0.583468
1690	tr|E1BFX2|E1BFX2_BOVIN	SAMD7	8.6602e+09	1.18948e+11	2.18895e+09	9.98414e+10	6.53064e+10	4.56204e+10	1.27276e+11	4.35359e+10	3.28334e+09	6.11319e+10	6.33258e+10	1.7773e+10	4.84049e+10	1.41817e+09	1.88704e+10	6.12107e+10	1.21957e+11	7.66002e+10	92320326000	1.08911e+11	5.72186e+10	1.12156e+10	1.89715e+10	9.04762e+10	4.67721e+09	2.87163e+10	1.02467e+11	6.61773e+10	3.40135e+10	2.61495e+09	2	1	52333.3	99.7	VLDSDTESSK	tr|E1BFX2|E1BFX2_BOVIN Uncharacterized protein OS=Bos taurus GN=SAMD7 PE=4 SV=2	tr|E1BFX2|E1BFX2_BOVIN,tr|E1BHF0|E1BHF0_BOVIN	1079.49	VLDSDTESSK	http://www.uniprot.org/uniprot/E1BFX2	2.12766		0.935163	1.07123	1.07123	0.0598738	5.22276
1601	sp|Q95M12|LGMN_BOVIN	LGMN	164847	155573	0	375671	0	0	0	0	0	0	0	0	0	0	0	0	207648	0	1.36236e+06	28016.9	0	0	0	2.77459e+07	0	0	6.07848e+06	0	0	0	1	1		99.7	ESSYACYYDEQR | Carbamidomethyl [C6]		sp|Q95M12|LGMN_BOVIN	1569.6	ESSYACYYDEQR | Carbamidomethyl [C6]	http://www.uniprot.org/uniprot/Q95M12			0.347227	37.4121	37.4121	0.0601548	1723.81
1065	sp|Q95KV7|NDUAD_BOVIN	NDUFA13	3.0014e+08	5.54037e+07	0	5.86056e+06	9.29435e+06	6.71244e+06	5.44654e+07	0	1.39152e+06	7.58169e+06	2.72646e+07	1.62275e+07	3.4111e+06	1.28978e+06	1.90944e+06	1.83456e+07	1.18859e+07	724835	0	6.81123e+07	537107	5.09743e+06	1.11483e+07	3.63794e+07	0	1.66069e+07	1.64166e+07	0	4.76509e+07	6.87849e+07	1	2		99.7,99.7	ENLEEEATVMK,ENLEEEATVMK | Deamidated [N2] Oxidation [M10]		sp|Q95KV7|NDUAD_BOVIN	1291.595038,1308.573222	ENLEEEATVMK,ENLEEEATVMK | Deamidated [N2] Oxidation [M10]	http://www.uniprot.org/uniprot/Q95KV7			0.856854	0.574989	-1.73916	0.0601614	398.338
1453	sp|Q2YDJ9|GMPPB_BOVIN	GMPPB	2.40697e+08	2.43352e+07	1.33034e+08	2.90752e+08	3.2283e+08	2.06292e+08	7.37079e+07	5.09777e+08	1.9707e+08	5.02126e+08	1.19996e+08	1.08388e+09	4.20202e+08	7.04111e+07	1.28334e+09	3.94225e+08	1.06466e+08	1.62725e+08	23918504	1.1847e+08	5.43802e+08	2.2363e+08	1.9693e+09	1.97734e+08	4.56068e+08	7.7527e+08	3.55165e+07	2.32767e+08	1.14167e+09	5.85386e+08	2	1		99.7	ALILVGGYGTR		sp|Q2YDJ9|GMPPB_BOVIN,tr|F1N7H5|F1N7H5_BOVIN	1118.64	ALILVGGYGTR	http://www.uniprot.org/uniprot/Q2YDJ9			0.342143	1.96392	1.96392	0.0611007	0.254501
413	sp|O46414|FRIH_BOVIN	FTH1	4.46142e+09	1.6557e+09	7.06662e+09	2.64945e+09	4.62202e+09	6.11891e+09	4.66655e+08	5.36606e+09	1.37229e+10	1.6733e+09	1.04804e+09	5.80649e+09	2.66508e+09	3.08421e+09	2.84542e+10	3.40901e+09	1.34048e+09	3.69603e+09	1764405446	1.45219e+09	4.38733e+09	3.90885e+09	3.77151e+09	2.24985e+09	6.05987e+09	9.45917e+08	2.76074e+09	1.79709e+10	3.41857e+09	1.31331e+10	1	5		99.7,99.7,99.7,99.7,99.7	ELGDHITNLR,MGAPGSGMAEYLFDK,NDPHLCDFIETHYLNEQVEAIK | Carbamidomethyl [C6],QNYHQDSEAAINR,SVNQSLLELHK		sp|O46414|FRIH_BOVIN	1166.600982,1572.692326 : 1572.696264,2684.254539,1544.698251 : 1544.686868,1266.692349	QNYHQDSEAAINR,SVNQSLLELHK,MGAPGSGMAEYLFDK	http://www.uniprot.org/uniprot/O46414			0.950344	0.967233	-1.03388	0.0613766	0.353779
456	sp|Q3MHP3|S10AE_BOVIN	S100A14	2.58948e+09	1.58591e+09	2.48312e+09	2.76152e+09	3.5519e+09	2.82196e+09	8.41613e+08	5.15713e+09	5.36385e+09	3.78241e+09	2.50279e+09	4.26011e+09	3.9001e+09	2.654e+09	8.19977e+09	2.60975e+09	3.04069e+09	3.21262e+09	1467065348	2.49227e+09	4.30434e+09	1.09349e+09	7.94886e+09	2.85866e+09	4.25945e+09	6.66544e+09	1.04664e+09	4.45232e+09	4.50106e+09	7.43124e+09	1	5		99.7,99.7,99.7,99.7,99.7	ETLTPSELR,IANLGNCNDSK | Carbamidomethyl [C7],LEFGSFWELIGEAAK,NFHQYSVEGGK,SANAEDAQELSDVER		sp|Q3MHP3|S10AE_BOVIN	1044.543224,1204.54992,1695.851422,1264.582032,1632.722356 : 1632.72188 : 1632.719852	ETLTPSELR,SANAEDAQELSDVER,NFHQYSVEGGK	http://www.uniprot.org/uniprot/Q3MHP3			0.328219	1.44736	1.44736	0.0614599	0.483422
498	tr|E1BFV0|E1BFV0_BOVIN	KPNB1	2.10194e+09	8.60369e+08	1.28789e+09	1.08757e+09	1.20819e+09	7.46784e+08	1.01139e+09	1.49021e+09	2.18702e+09	1.20792e+09	9.62122e+08	2.06141e+09	1.65498e+09	1.65325e+09	1.56146e+09	1.40983e+09	9.29747e+08	1.23759e+09	659196604	9.88672e+08	1.77312e+09	1.19815e+09	2.36453e+09	1.33079e+09	1.54144e+09	1.24934e+09	6.02813e+08	7.72333e+08	1.42063e+09	3.46005e+09	1	5	97226.3	99.7,99.7,99.7,99.7,99.7	GALQYLVPILTQTLTK,GDQENVHPDVMLVQPR,HFIMQVVCEATQCPDTR | Carbamidomethyl [C8 C13],SSAYESLMEIVK,VLANPGNSQVAR	tr|E1BFV0|E1BFV0_BOVIN Uncharacterized protein OS=Bos taurus GN=KPNB1 PE=4 SV=2	tr|E1BFV0|E1BFV0_BOVIN	1758.029066,1832.886393,2090.925048,1355.66491,1224.658574	VLANPGNSQVAR,GDQENVHPDVMLVQPR,SSAYESLMEIVK	http://www.uniprot.org/uniprot/E1BFV0	8.33333		0.691368	0.90613	-1.10359	0.0615175	0.618048
1878	tr|Q0VCW2|Q0VCW2_BOVIN	ABI1	1.23238e+09	2.48206e+08	1.05532e+09	1.04658e+09	1.71421e+09	9.72111e+08	4.31812e+08	2.37943e+09	6.78882e+08	1.29083e+09	9.45033e+08	1.56258e+09	1.78184e+09	7.70054e+08	1.94975e+09	1.21812e+09	1.88713e+08	1.51569e+09	389784576	1.67458e+08	2.79386e+09	7.01942e+08	2.07536e+09	9.64385e+08	1.99866e+09	1.32369e+09	5.84832e+07	7.60289e+08	6.32003e+08	2.13116e+09	1	1	38830.4	99.7	KPIDYTVLDDVGHGVK	tr|Q0VCW2|Q0VCW2_BOVIN Abl-interactor 1 OS=Bos taurus GN=ABI1 PE=2 SV=1	tr|Q0VCW2|Q0VCW2_BOVIN	1754.92	KPIDYTVLDDVGHGVK	http://www.uniprot.org/uniprot/Q0VCW2	4.50704		0.611427	1.34795	1.34795	0.0616968	0.320805
328	tr|Q3ZCJ6|Q3ZCJ6_BOVIN	EPHX1	3.43143e+09	2.78204e+09	3.40198e+09	3.32173e+09	3.92542e+09	5.88242e+09	2.72774e+09	6.04413e+09	5.62674e+09	5.93657e+09	4.85679e+09	1.59278e+10	1.23838e+10	5.34587e+09	1.0118e+10	3.51694e+09	5.6003e+09	4.74594e+09	2045762402	3.46457e+09	8.68888e+09	6.88234e+09	1.0123e+10	5.11437e+09	1.05745e+10	1.20646e+10	1.91184e+09	5.3343e+09	3.1205e+09	7.52121e+09	1	7	52196.7	99.7,99.7,99.7,99.7,99.7,99.7,99.7	CFGGLFGYTER | Carbamidomethyl [C1],DMELIYPFK,FHYGFNSNYLK,FSTWTNSEFR,GGHFAAFEEPELLAQDIR,NFYTLTLPLGR,VETSDEEINDLHQR	tr|Q3ZCJ6|Q3ZCJ6_BOVIN Epoxide hydrolase 1, microsomal (Xenobiotic) OS=Bos taurus GN=EPHX1 PE=2 SV=1	tr|Q3ZCJ6|Q3ZCJ6_BOVIN	1305.582626,1154.569442,1388.645054 : 1388.645292,1273.57134,1998.995277,1293.705646,1683.760305 : 1683.77166 : 1683.769612 : 1683.769038 : 1683.767562	VETSDEEINDLHQR,FSTWTNSEFR,GGHFAAFEEPELLAQDIR	http://www.uniprot.org/uniprot/Q3ZCJ6	18.6253		0.788284	1.10007	1.10007	0.0623481	0.503317
197	tr|F1N2L9|F1N2L9_BOVIN	ALDH9A1	9.71507e+09	4.65134e+09	7.81882e+09	7.65868e+09	8.29637e+09	8.27802e+09	2.52782e+09	1.03255e+10	1.89938e+10	1.48919e+10	3.41909e+09	1.096e+10	6.9382e+09	6.16489e+09	1.84232e+10	5.33799e+09	7.85049e+09	1.01518e+10	3730011160	6.705e+09	1.56293e+10	8.53436e+09	1.4347e+10	1.09161e+10	7.05292e+09	2.94774e+10	3.35442e+09	8.05985e+09	1.44153e+10	1.30639e+10	1	10	53990.7	99.7,99.7,99.7,99.7,99.7,99.7,99.7,99.7,99.7,99.7	ANDTTFGLAAGVFTR,ANDTTFGLAAGVFTR | Deamidated [N2],EILDQFTEEVVK,EVNLAVQDAK,GIKPVTLELGGK,RDEIATMETINNGK,SPLIIFSDCDMK | Carbamidomethyl [C9],SPLIIFSDCDMK | Carbamidomethyl [C9] Oxidation [M11],VLCGGDVFVPEDPK | Carbamidomethyl [C3],VSFTGSVPTGSK	tr|F1N2L9|F1N2L9_BOVIN 4-trimethylaminobutyraldehyde dehydrogenase OS=Bos taurus GN=ALDH9A1 PE=3 SV=2	tr|F1N2L9|F1N2L9_BOVIN	1539.767714 : 1539.769326,1540.766028,1448.73869 : 1448.73907,1085.574632,1210.727721 : 1210.727358 : 1210.727709 : 1210.729496 : 1210.72864,1590.7662 : 1590.760394 : 1590.766858,1424.664834 : 1424.671428 : 1424.667064 : 1424.666986 : 1424.667176 : 1424.665982,1440.65821 : 1440.661302 : 1440.653736,1530.729416,1165.597838 : 1165.598682	EILDQFTEEVVK,VSFTGSVPTGSK,GIKPVTLELGGK	http://www.uniprot.org/uniprot/F1N2L9	20.4453		0.0517707	1.98457	1.98457	0.0625722	0.519975
1342	sp|P61356|RL27_BOVIN	RPL27	1.47555e+08	0	2.36223e+07	3.20906e+07	5.238e+07	7.47712e+07	1.91363e+06	3.37628e+07	2.44501e+08	1.02996e+07	4.94071e+06	7.74878e+07	6.2432e+07	2.31054e+07	1.17264e+08	3.81345e+07	44177	0	121464696	0	2.12882e+08	2.98741e+06	1.82066e+07	1.28528e+07	5.60123e+07	1.98766e+06	9.60102e+07	7.9028e+06	2.19531e+07	1.52105e+08	1	1		99.7	VYNYNHLMPTR		sp|P61356|RL27_BOVIN	1406.66	VYNYNHLMPTR	http://www.uniprot.org/uniprot/P61356			0.409503	17.802	17.802	0.0629348	0.00124456
1023	sp|Q3T168|CYBP_BOVIN	CACYBP	4.98426e+08	2.44532e+07	7.00767e+07	4.22953e+07	1.66633e+08	8.10811e+07	3.298e+07	1.44452e+08	2.14168e+08	1.28015e+08	5.28877e+07	9.49821e+08	3.47846e+08	8.90134e+07	2.60646e+08	2.05579e+08	4.82894e+06	2.87645e+07	5036557	7.34916e+06	2.2096e+08	6.66202e+07	2.2707e+08	5.86095e+06	1.90676e+08	6.62351e+07	0	1.61912e+06	2.10089e+08	2.75112e+08	1	2		99.7,99.7	AELTENEKPAAVVAPITTGYTVK,ISNYGWDQSDK		sp|Q3T168|CYBP_BOVIN	2401.267122,1311.57326 : 1311.571936 : 1311.571604 : 1311.572888	AELTENEKPAAVVAPITTGYTVK,ISNYGWDQSDK	http://www.uniprot.org/uniprot/Q3T168			0.968	1.09824	1.09824	0.0629858	0.0110321
746	sp|Q3SZJ0|ARLY_BOVIN	ASL	3.06491e+08	1.18124e+08	8.08615e+07	2.09628e+08	4.07028e+08	2.30785e+08	1.17474e+08	6.81638e+08	3.96649e+08	2.25681e+08	1.58588e+08	7.28896e+08	5.89117e+08	1.02603e+08	6.98297e+08	4.08562e+08	2.6494e+08	2.19026e+08	7.95776e+07	1.68125e+08	9.45592e+08	3.06046e+08	1.07193e+09	2.69989e+08	3.56356e+08	4.91378e+08	1.02867e+08	3.28505e+08	3.13354e+08	4.62667e+08	1	3		99.7,99.7,99.7	LNPNDEDIHTANER,SSVDWQIGQLR,VAEEWAQGTFK		sp|Q3SZJ0|ARLY_BOVIN	1636.731843,1287.65666,1264.602982 : 1264.602286 : 1264.602954 : 1264.603352 : 1264.609562	LNPNDEDIHTANER,SSVDWQIGQLR,VAEEWAQGTFK	http://www.uniprot.org/uniprot/Q3SZJ0			0.558409	1.31297	1.31297	0.0630498	0.408895
220	sp|Q5E956|TPIS_BOVIN	TPI1	2.11686e+10	1.20756e+10	1.2689e+10	1.54464e+10	1.93295e+10	2.03434e+10	6.7896e+09	2.57167e+10	2.35288e+10	1.80867e+10	1.05124e+10	3.72108e+10	2.61567e+10	1.29964e+10	2.92591e+10	2.19187e+10	1.29792e+10	1.84511e+10	12158090760	1.46324e+10	3.32354e+10	1.7796e+10	4.02223e+10	1.8558e+10	2.19865e+10	2.26538e+10	9.16139e+09	1.74146e+10	2.58393e+10	3.36171e+10	1	9		99.7,99.7,99.7,99.7,99.7,99.7,99.7,99.7,99.7	DLGATWVVLGHSER,HVFGESDELIGQK,IIYGGSVTGATCK | Carbamidomethyl [C12],NNLGELINTLNAAK,SNVSDAVAQSAR,TATPQQAQEVHEK,VANGAFTGEISPGMIK,VANGAFTGEISPGMIK | Oxidation [M14],VVLAYEPVWAIGTGK		sp|Q5E956|TPIS_BOVIN	1538.783373 : 1538.784144 : 1538.783252 : 1538.782122,1457.715634,1325.664562 : 1325.664414 : 1325.665912,1483.798154 : 1483.798614 : 1483.801,1203.583218,1465.71492 : 1465.714634,1590.80708 : 1590.806388 : 1590.807152 : 1590.80662,1606.799076,1601.877916	TATPQQAQEVHEK,SNVSDAVAQSAR,HVFGESDELIGQK	http://www.uniprot.org/uniprot/Q5E956			0.547894	1.18067	1.18067	0.063488	0.588504
1273	sp|O19116|SFRP1_BOVIN	SFRP1	2.35541e+06	1.15262e+06	751564	0	1.5123e+06	818325	0	0	224453	0	0	8.25421e+06	0	3.85036e+06	0	0	4.69559e+06	868433	9641982	2.07862e+06	0	1.2983e+07	1.8369e+07	5.58651e+06	1.02824e+06	591628	3.63298e+06	557483	7.22297e+07	230405	2	1		99.7	QQASSWVPLLNK		sp|O19116|SFRP1_BOVIN,tr|F1MDU5|F1MDU5_BOVIN	1369.74	QQASSWVPLLNK	http://www.uniprot.org/uniprot/O19116			0.448832	26.7043	26.7043	0.0637271	3995.17
1740	tr|F1MHC2|F1MHC2_BOVIN	STXBP2	0	0	0	0	0	0	7.04086e+06	0	0	0	0	0	0	0	12750	0	0	0	0	0	6.55197e+06	0	2.37387e+07	0	0	0	0	0	0	0	1	1	66355.6	99.7	NLEQLGGTVTNPGSSGTTSR	tr|F1MHC2|F1MHC2_BOVIN Uncharacterized protein OS=Bos taurus GN=STXBP2 PE=4 SV=1	tr|F1MHC2|F1MHC2_BOVIN	1974.96	NLEQLGGTVTNPGSSGTTSR	http://www.uniprot.org/uniprot/F1MHC2	3.37268		0.734515	0.329106	-3.03853	0.064101	0.00186003
1867	tr|Q08DG9|Q08DG9_BOVIN	ANTXR2	0	0	0	653339	0	0	0	1.34926e+06	171280	0	0	2.3047e+06	0	0	4.35367e+06	0	0	0	2.08028e+06	0	207409	0	1.23945e+08	2080.84	0	2.8232e+07	0	0	2.37471e+06	1.06789e+07	1	1	53597.3	99.7	TSSIIIALTDGK	tr|Q08DG9|Q08DG9_BOVIN Anthrax toxin receptor 2 OS=Bos taurus GN=ANTXR2 PE=2 SV=1	tr|Q08DG9|Q08DG9_BOVIN	1217.68	TSSIIIALTDGK	http://www.uniprot.org/uniprot/Q08DG9	2.45902		0.387001	63.4922	63.4922	0.0642704	0.000107554
162	sp|Q3B7N0|CAD13_BOVIN	CDH13	2.68444e+10	2.56136e+10	2.445e+10	4.49908e+10	5.46032e+10	5.89452e+10	5.84067e+10	7.23521e+10	8.06702e+10	5.53887e+10	5.5766e+10	3.84724e+10	4.13315e+10	2.80919e+10	7.18953e+10	2.75565e+10	6.19266e+10	3.89397e+10	26271148760	4.10847e+10	1.06409e+11	1.25504e+10	4.71364e+10	3.67883e+10	5.8947e+10	5.769e+10	1.36738e+10	6.82274e+10	2.21198e+10	6.75784e+10	2	11		99.7,99.7,99.7,99.7,99.7,99.7,99.7,99.7,99.7,99.7,99.7	DLHPNTDPFK,GDIVTVVSPALLDR,INENTGSVSVTR,LHYEVSSPYFR,MTAFDADDPATDNALLR | Deamidated [N13],SIVVSPILIPENQR,TLEGPVPLEVIVIDQNDNRPIFR,TPHAEDMAELVIVGGK,TPHAEDMAELVIVGGK | Oxidation [M7],VNTDGSLVALR,VVDSDRPEGSK		sp|Q3B7N0|CAD13_BOVIN,tr|F1MKP6|F1MKP6_BOVIN	1182.56546,1453.813324,1275.641628,1396.679721,1836.83622,1563.890902 : 1563.892428 : 1563.893328 : 1563.892358 : 1563.896032 : 1563.896606 : 1563.896458 : 1563.894768 : 1563.89444,2633.414019,1665.837489 : 1665.836544 : 1665.83244 : 1665.839628 : 1665.838928 : 1665.840676 : 1665.838932,1681.835451,1143.624912,1187.577234 : 1187.57705	DLHPNTDPFK,SIVVSPILIPENQR,INENTGSVSVTR	http://www.uniprot.org/uniprot/Q3B7N0			0.822737	0.930532	-1.07465	0.0647564	0.540439
846	tr|F1N6W6|F1N6W6_BOVIN	SNX9	2.67927e+08	8.37169e+07	2.79902e+08	2.36572e+08	5.21203e+08	5.87788e+08	3.42735e+07	4.13155e+08	6.2318e+08	3.68904e+08	9.85167e+07	4.4757e+08	3.67076e+08	2.55315e+08	7.49452e+08	2.31159e+08	1.47217e+08	2.16818e+08	2.74467e+07	3.07758e+08	6.081e+08	6.1962e+08	4.76247e+08	1.49024e+08	6.95703e+08	2.53778e+08	1.24e+08	2.97066e+08	4.17134e+08	1.06974e+09	2	3	66114.7	99.7,99.7,99.7	DPESAEAGGAQR,SYIEYQLTPTNTNR,TYEEIASLVAEQPK	tr|F1N6W6|F1N6W6_BOVIN Uncharacterized protein (Fragment) OS=Bos taurus GN=SNX9 PE=4 SV=2	tr|F1N6W6|F1N6W6_BOVIN,tr|G3MZ54|G3MZ54_BOVIN	1186.513576,1698.825628,1576.794532	DPESAEAGGAQR,SYIEYQLTPTNTNR,TYEEIASLVAEQPK	http://www.uniprot.org/uniprot/F1N6W6	6.75676		0.894321	1.07702	1.07702	0.0648415	0.343195
723	sp|Q2HJH2|RAB1B_BOVIN	RAB1B	1.34258e+10	3.94766e+09	7.83987e+09	1.40738e+10	1.44387e+10	1.18561e+10	7.06078e+09	1.20417e+10	1.48868e+10	9.04762e+09	6.14914e+09	1.25267e+10	1.38199e+10	7.89957e+09	1.41957e+10	9.6141e+09	6.86965e+09	1.21716e+10	6514828588	1.11494e+10	1.88545e+10	5.89451e+09	1.51523e+10	1.31136e+10	1.18647e+10	8.86566e+09	2.03743e+09	1.12265e+10	8.27553e+09	2.19221e+10	6	3		99.7,99.7,99.7	GAHGIIVVYDVTDQESYANVK,LLLIGDSGVGK,MGPGAASGGERPNLK		sp|A4FV54|RAB8A_BOVIN,sp|Q2HJH2|RAB1B_BOVIN,sp|Q2HJI8|RAB8B_BOVIN,tr|A1L528|A1L528_BOVIN,tr|A6QLS9|A6QLS9_BOVIN,tr|F1N2J9|F1N2J9_BOVIN	2277.117645,1070.631846 : 1070.633618 : 1070.633826,1440.7097	GAHGIIVVYDVTDQESYANVK,LLLIGDSGVGK,MGPGAASGGERPNLK	http://www.uniprot.org/uniprot/Q2HJH2			0.650642	0.868218	-1.15178	0.0651329	0.551239
576	sp|Q2NL22|IF4A3_BOVIN	EIF4A3	1.0488e+09	3.03535e+08	6.31506e+08	6.04475e+08	8.09135e+08	6.61127e+08	1.37096e+08	8.91114e+08	1.23518e+09	4.33487e+08	2.2781e+08	1.53059e+09	9.70799e+08	5.59539e+08	1.18997e+09	6.07691e+08	4.55608e+08	4.39054e+08	559580544	5.47003e+08	9.95827e+08	4.81234e+08	1.55015e+09	7.55186e+08	8.63016e+08	1.0677e+09	3.97631e+08	4.85072e+08	1.00215e+09	1.27109e+09	2	4		99.7,99.7,99.7,99.7	DVIAQSQSGTGK,GIYAYGFEKPSAIQQR,LDYGQHVVAGTPGR,VLISTDVWAR		sp|Q2NL22|IF4A3_BOVIN,sp|Q3SZ54|IF4A1_BOVIN	1189.595798,1826.922261 : 1826.929804,1468.74342,1158.63717	GIYAYGFEKPSAIQQR,DVIAQSQSGTGK,VLISTDVWAR	http://www.uniprot.org/uniprot/Q2NL22			0.358676	1.39475	1.39475	0.065314	0.503236
35	tr|G3MWT9|G3MWT9_BOVIN	AKAP12	4.81227e+09	1.46173e+09	5.67985e+09	4.53536e+09	6.46424e+09	4.82554e+09	2.58309e+09	6.09638e+09	5.76675e+09	4.79441e+09	2.69684e+09	5.80871e+09	5.00653e+09	3.41016e+09	6.13282e+09	3.33661e+09	2.01005e+09	4.08348e+09	1.02434e+09	3.15713e+09	8.11946e+09	3.8276e+09	8.31e+09	5.25207e+09	3.70359e+09	5.44993e+09	1.06557e+09	4.08552e+09	5.55415e+09	7.24657e+09	1	30	176780	99.7,99.7,99.7,99.7,99.7,99.7,99.7,99.7,99.7,99.7,99.7,99.7,99.7,99.7,99.7,99.7,99.7,99.7,99.7,99.7,99.7,99.7,99.7,99.7,99.7,99.7,99.7,99.7,99.7,99.7	EAEMLSSQER,EESKPQACLVDETQAVEAK | Carbamidomethyl [C8],EESQLPDDAIQTTQK,ELPAASSDFQLQEER,EMAANSAVVQDITK,EVVAEETPIVTK,GDAAGDPGNQTSIPEDAEASGGSTK,GIDADLEGDETTSQK,GNGEEPKPEEPK,GNGEEPKPEEPK | Deamidated [N2],GVAEAPGQDGEAEEGTTSDGEK,GVESSASSPEEPEEITCLEK | Carbamidomethyl [C17],IVETTEALK,KDESEGAGESDGAGDHPEPSR,KVEFQENNIELQSPAK,LVESVIQTAVDR,QLVQTVNVTIIDGEK,QSTEKPEEAPQR,SDSVQLLTVK,SEDSVAGSGAEHAASEAEPGK,SLVHTVS…	tr|G3MWT9|G3MWT9_BOVIN Uncharacterized protein (Fragment) OS=Bos taurus GN=AKAP12 PE=4 SV=1	tr|G3MWT9|G3MWT9_BOVIN	1178.520184,2131.009014 : 2131.00893,1701.799226,1718.811728,1475.724664,1313.704946 : 1313.706786,2331.007618 : 2331.007246 : 2331.01011 : 2331.008188,1577.704926,1309.61418,1310.598204 : 1310.597368,2132.897176,2176.967874,1002.559758,2125.876167,1872.956607,1328.724322 : 1328.727428 : 1328.736658,1655.908072 : 1655.907638,1398.672862,1088.608654 : 1088.60702,1984.847356 : 1984.853704,1538.8425…	IVETTEALK,SDSVQLLTVK,SPSTPPEGTVR	http://www.uniprot.org/uniprot/G3MWT9	25.182		0.767623	1.11013	1.11013	0.0656188	0.509454
105	sp|Q9TTK6|AOC3_BOVIN	AOC3	5.55243e+10	5.7688e+10	5.09881e+10	7.39701e+10	9.09518e+10	1.11307e+11	5.12163e+10	1.05931e+11	1.2839e+11	5.81673e+10	5.82261e+10	9.35882e+10	7.6959e+10	5.44789e+10	1.99639e+11	4.55041e+10	8.75427e+10	6.00477e+10	53466845200	5.7857e+10	1.10991e+11	3.57794e+10	9.50659e+10	8.61092e+10	1.26574e+11	9.85554e+10	3.57372e+10	9.3896e+10	4.54744e+10	1.95394e+11	4	15		99.7,99.7,99.7,99.7,99.7,99.7,99.7,99.7,99.7,99.7,99.7,99.7,99.7,99.7,99.7	AAALAHLDR,ALDPAQWTIQK,EELTAVMSFLTQK,EELTAVMSFLTQK | Oxidation [M7],ELPQAAGVLHHCCSYK | Carbamidomethyl [C12 C13],ENTLGTVHTHSAHYK,EYLDIDQMIFNR,EYLDIDQMIFNR | Oxidation [M8],HQDAGSCEVNSLACLPK | Carbamidomethyl [C7 C14],QGGGNLVTMTTAPR,QGGGNLVTMTTAPR | Oxidation [M9],QLETEEQAAFPLGGASPR,SQVPPGPTPPLQFHPQGTR,TLHDAFCVFEQNK | Carbamidomethyl [C7],YMDGCFGMGK | Carbamidomethyl [C5]		sp|Q29437|AOCX_BOVIN,sp|Q9TTK6|AOC3_BOVIN,tr|E1BC10|E1BC10_BOVIN,tr|E1BJN3|E1BJN3_BOVIN	936.513267 : 936.51363 : 936.513882 : 936.516198,1269.669764 : 1269.671294,1495.759014,1511.752498 : 1511.753914 : 1511.7538 : 1511.752076 : 1511.75244 : 1511.753462,1868.863212 : 1868.867608,1693.812252 : 1693.814178,1555.731646,1571.728064 : 1571.72922,1884.846564 : 1884.840624,1401.70054,1417.697822,1899.93328 : 1899.929306,2040.054489 : 2040.052606,1607.738802,1164.439466	AAALAHLDR,ALDPAQWTIQK,SQVPPGPTPPLQFHPQGTR	http://www.uniprot.org/uniprot/Q9TTK6			0.806075	0.932804	-1.07204	0.0656601	0.582439
204	sp|O77834|PRDX6_BOVIN	PRDX6	3.43227e+10	1.75451e+10	2.12958e+10	2.86072e+10	4.61084e+10	3.17328e+10	1.99727e+10	6.00084e+10	3.86875e+10	2.54527e+10	3.26571e+10	3.65329e+10	4.12774e+10	1.67902e+10	3.23798e+10	3.9586e+10	2.4754e+10	2.7187e+10	6587583372	1.50929e+10	7.78714e+10	1.33353e+10	3.6269e+10	1.00193e+10	2.94104e+10	2.79944e+10	8.5538e+09	2.98668e+10	2.50893e+10	5.00444e+10	1	9		99.7,99.7,99.7,99.7,99.7,99.7,99.7,99.7,99.7	DFTPVCTTELGR | Carbamidomethyl [C6],DINAYNGEEPTEK,DLAIQLGMLDPAEK | Oxidation [M8],FHDYLGDSWGILFSHPR,LPFPIIDDK,LSILYPATTGR,VIISLQLTAEK,VVFIFGPDK,VVFIFGPDKK		sp|O77834|PRDX6_BOVIN	1394.64855 : 1394.64938 : 1394.64861 : 1394.648638 : 1394.647732 : 1394.64805 : 1394.648968,1478.64968 : 1478.65041 : 1478.65704,1528.78179,2045.974776,1056.586324 : 1056.58599 : 1056.586386 : 1056.58589,1190.664606,1213.73375 : 1213.728274 : 1213.727168 : 1213.72684 : 1213.727626,1020.560896 : 1020.564106 : 1020.564206 : 1020.564164 : 1020.563762 : 1020.563874 : 1020.564748 : 1020.564234 : 1020.…	LPFPIIDDK,VVFIFGPDK,DFTPVCTTELGR | Carbamidomethyl [C6]	http://www.uniprot.org/uniprot/O77834			0.910978	1.04177	1.04177	0.0659434	0.497716
1717	tr|E1BMW9|E1BMW9_BOVIN	PURA	1.75747e+06	4.09012e+08	1.09649e+06	5.31014e+06	1.37003e+07	3.00613e+07	0	0	97608	0	7.45973e+07	0	0	6.12705e+06	0	5.9443e+06	6.41425e+08	3.39494e+07	5470918	6.57703e+08	2.02224e+07	0	2.04585e+07	6.73984e+06	4.00082e+07	0	1.25728e+08	790547	0	1.84964e+07	1	1	34880.6	99.7	FFFDVGSNK	tr|E1BMW9|E1BMW9_BOVIN Uncharacterized protein OS=Bos taurus GN=PURA PE=4 SV=2	tr|E1BMW9|E1BMW9_BOVIN	1059.5	FFFDVGSNK	http://www.uniprot.org/uniprot/E1BMW9	2.79503		0.705247	6.71	6.71	0.0662075	14346.5
303	sp|Q58DQ3|RL6_BOVIN	RPL6	1.60479e+09	3.02898e+08	9.2617e+08	9.37093e+08	1.31633e+09	6.46298e+08	7.53163e+07	1.24894e+09	3.56173e+09	8.36191e+08	2.30989e+08	1.13236e+09	1.71314e+09	6.74632e+08	6.14355e+09	5.4728e+08	4.51834e+08	5.61579e+08	1330352004	8.44252e+08	2.2108e+09	3.31602e+08	1.44904e+09	1.27241e+09	2.98454e+09	9.59011e+08	7.89656e+08	1.96471e+09	1.5626e+09	2.87945e+09	1	7		99.7,99.7,99.7,99.7,99.7,99.7,99.7	ASITPGTILIILTGR,AVPQLQGYLR,EKYEITEQR,QLGSGLLLVTGPLSLNR,SVFALTNGIYPHK,VLATVTKPVGGDK,YYPTEDVPR		sp|Q58DQ3|RL6_BOVIN	1524.927962,1143.637228,1194.588742,1737.012666,1445.766638,1283.744676 : 1283.747122,1138.52482 : 1138.527098 : 1138.525076	VLATVTKPVGGDK,YYPTEDVPR,ASITPGTILIILTGR	http://www.uniprot.org/uniprot/Q58DQ3			0.666399	1.28464	1.28464	0.0667335	0.332132
557	sp|P80109|PHLD_BOVIN	GPLD1	2.57904e+09	7.63238e+08	2.46685e+09	1.93506e+09	3.75437e+09	2.47525e+09	1.64496e+09	3.11101e+09	2.39329e+09	2.97303e+09	2.69546e+09	3.45611e+09	3.79202e+09	3.19332e+09	4.06835e+09	3.0726e+09	8.29743e+08	1.87069e+09	1.16275e+09	3.62329e+08	4.26391e+09	1.29258e+09	3.82315e+09	1.62817e+09	4.00127e+09	3.03897e+09	1.29398e+09	1.9218e+09	3.4124e+09	3.25802e+09	2	4		99.7,99.7,99.7,99.7	FGSSVITVR,LNVEAANWMVK,LSGVLHIYR,TQVLLVGAPTQDVVSK		sp|P80109|PHLD_BOVIN,tr|F1MNM2|F1MNM2_BOVIN	964.534772,1273.652752,1056.606036,1653.926506	LNVEAANWMVK,FGSSVITVR,LSGVLHIYR	http://www.uniprot.org/uniprot/P80109			0.390725	1.38826	1.38826	0.0677095	0.487697
69	tr|F1MC48|F1MC48_BOVIN	IQGAP1	5.80315e+09	3.69324e+09	7.70444e+09	5.64465e+09	6.09873e+09	7.45466e+09	1.8481e+09	1.6691e+10	7.23159e+09	3.41164e+09	6.87615e+09	5.00946e+09	1.16911e+10	6.33323e+09	7.75684e+09	9.05088e+09	5.08701e+09	4.93835e+09	2990697436	3.58816e+09	9.39966e+09	3.81279e+09	6.24475e+09	7.36799e+09	1.15675e+10	5.16887e+09	3.98191e+09	9.46918e+09	4.17974e+09	9.38366e+09	2	20	182780	99.7,99.7,99.7,99.7,99.7,99.7,99.7,99.7,99.7,99.7,99.7,99.7,99.7,99.7,99.7,99.7,99.7,99.7,99.7,99.7	ALESGDMNTVWK,EQLSDMMMLNK,EQLWLANEGLITK,FDVPGDENAEMDAR,FFQTACDVPELQDK | Carbamidomethyl [C6],FVHLLDQSDQDFQEELDLMK,HTDNVIQWLNAMGEIGLPK,IFYPETTDIYDR,LAAVAAINAAIQK,LGLAPQIQDLYGK,LIFQMPQNK,LPYDVTPEQALSHEEVR,LQQTYAALNSK,LTELGTVDPK,SNQQLENDLNLMDIK,SWVNQMESQTGEASK,TLINAEDPPMIVVR,TLQALQIPAAK,VNLLAALTNIDLALEQGSAPALFK,YQELINDIAR	tr|F1MC48|F1MC48_BOVIN Uncharacterized protein OS=Bos taurus GN=IQGAP1 PE=4 SV=2	tr|F1MC48|F1MC48_BOVIN,tr|F1MTR1|F1MTR1_BOVIN	1349.626536 : 1349.627034 : 1349.629142,1338.594996,1513.810612 : 1513.810918 : 1513.810822,1564.644828 : 1564.642344 : 1564.644902,1696.771038,2449.151517,2135.081145,1531.722482,1252.748644 : 1252.74967,1414.779234 : 1414.772852 : 1414.773262 : 1414.781378 : 1414.78114,1117.592818 : 1117.593202 : 1117.593694,1981.979757,1235.6472,1071.574404,1773.85807,1680.73675,1566.844396 : 1566.844632 : 156…	LPYDVTPEQALSHEEVR,LGLAPQIQDLYGK,FFQTACDVPELQDK | Carbamidomethyl [C6]	http://www.uniprot.org/uniprot/F1MC48	17.3125		0.970346	0.988896	-1.01123	0.0681809	0.566817
1631	tr|A5D7Q4|A5D7Q4_BOVIN	CSDA	4.70789e+07	9.26847e+06	2.79345e+07	2.28875e+07	5.44289e+07	4.94076e+07	8.99131e+06	1.35181e+08	6.63937e+07	5.31055e+07	1.3713e+07	1.19285e+08	8.24367e+07	1.18748e+07	9.42321e+07	3.76746e+07	2.5756e+07	4.66784e+07	5233753	3.87312e+07	7.35936e+07	1.10432e+07	1.23157e+08	2.0733e+07	5.1214e+07	5.13374e+07	4.52718e+06	2.19799e+07	1.31678e+08	9.19631e+07	1	1	39958.5	99.7	ENQQAANGPNQPPAR	tr|A5D7Q4|A5D7Q4_BOVIN CSDA protein OS=Bos taurus GN=CSDA PE=2 SV=1	tr|A5D7Q4|A5D7Q4_BOVIN	1590.75	ENQQAANGPNQPPAR	http://www.uniprot.org/uniprot/A5D7Q4	3.98936		0.836953	1.13803	1.13803	0.0685602	0.305692
1096	tr|A7YWQ4|A7YWQ4_BOVIN	SNTB2	9.37129e+08	4.19218e+07	5.22085e+08	6.98732e+08	8.87619e+08	6.97717e+08	3.1234e+08	1.29524e+09	1.15614e+09	6.8411e+08	5.13431e+08	1.30282e+09	1.27345e+09	4.78495e+08	7.87147e+08	6.91512e+08	5.10819e+07	7.64491e+08	8.58208e+07	5.57404e+07	1.21137e+09	4.66183e+08	1.24099e+09	2.22657e+08	8.27839e+08	6.21532e+08	4.51316e+07	2.89647e+08	8.90104e+08	1.24528e+09	1	2	57955.9	99.7,99.7	LIELHSPDSR,QATHDQAVQALK	tr|A7YWQ4|A7YWQ4_BOVIN SNTB2 protein OS=Bos taurus GN=SNTB2 PE=2 SV=1	tr|A7YWQ4|A7YWQ4_BOVIN	1165.607943 : 1165.607046 : 1165.608048,1308.67757	LIELHSPDSR,QATHDQAVQALK	http://www.uniprot.org/uniprot/A7YWQ4	4.07407		0.752097	1.25178	1.25178	0.0686886	0.261949
801	tr|C1JZ67|C1JZ67_BOVIN	KPNA4	3.00328e+08	2.00346e+07	2.37334e+08	2.86022e+08	1.11699e+08	9.25586e+07	1.3875e+08	1.18764e+09	4.98796e+08	7.78764e+08	6.37655e+08	9.73187e+08	1.23174e+09	1.59179e+08	4.56586e+08	1.14864e+09	3.64691e+07	2.00284e+08	1.02584e+08	9.17926e+07	1.53329e+08	9.41998e+07	1.05325e+09	4.52448e+07	6.3753e+08	6.43066e+08	2.2001e+07	3.42182e+08	5.09171e+08	9.49352e+08	1	3	57900.3	99.7,99.7,99.7	DAQVVQVVLDGLSNILK,EAAWAISNLTISGR,NPPIDDLIK	tr|C1JZ67|C1JZ67_BOVIN Importin subunit alpha OS=Bos taurus GN=KPNA4 PE=2 SV=1	tr|C1JZ67|C1JZ67_BOVIN	1810.0199,1487.767126,1023.561134	DAQVVQVVLDGLSNILK,EAAWAISNLTISGR,NPPIDDLIK	http://www.uniprot.org/uniprot/C1JZ67	7.67754		0.983311	0.984249	-1.016	0.068835	0.239102
1519	sp|Q3ZBH8|RS20_BOVIN	RPS20	1.59423e+09	1.01243e+07	8.13692e+08	1.21834e+09	1.63143e+09	1.12019e+09	2.37894e+08	2.8604e+09	1.38882e+09	3.59048e+09	1.06315e+09	1.11847e+10	4.02808e+09	8.21051e+08	4.22085e+09	1.90055e+09	5.22891e+06	8.15346e+08	8304104	1.87651e+06	2.22937e+09	2.14547e+09	7.92721e+09	2.93184e+07	1.75412e+09	3.29568e+09	5.20807e+06	1.51473e+08	5.0339e+09	2.41549e+09	1	1		99.7	TPVEPEVAIHR		sp|Q3ZBH8|RS20_BOVIN	1246.66	TPVEPEVAIHR	http://www.uniprot.org/uniprot/Q3ZBH8			0.39093	3.86396	3.86396	0.0689215	0.0525436
1636	tr|A5PK70|A5PK70_BOVIN	NME3	5.99696e+07	2.90028e+07	4.56555e+07	8.328e+07	5.23284e+07	1.56109e+08	2.86337e+07	1.67426e+08	8.36431e+07	4.06465e+07	2.00569e+07	1.15249e+07	2.96202e+07	1.58761e+07	9.74092e+07	2.61684e+07	5.00821e+07	2.64524e+07	43357036	2.34065e+07	9.17481e+07	1.32215e+08	1.06158e+08	4.42274e+07	9.2893e+07	2.80564e+07	1.47981e+07	1.25898e+08	6.16638e+07	1.07679e+08	1	1	19078.9	99.7	NVIHGSDSVESAR	tr|A5PK70|A5PK70_BOVIN Nucleoside diphosphate kinase OS=Bos taurus GN=NME3 PE=2 SV=1	tr|A5PK70|A5PK70_BOVIN	1369.66	NVIHGSDSVESAR	http://www.uniprot.org/uniprot/A5PK70	7.69231		0.430689	1.46008	1.46008	0.0690755	0.407092
373	tr|E1B8K6|E1B8K6_BOVIN	NCL	2.03975e+09	7.88195e+08	1.83881e+09	1.07763e+09	2.48421e+09	1.89642e+09	1.01287e+09	2.92979e+09	3.80157e+09	2.29256e+09	1.20532e+09	3.51221e+09	4.28233e+09	1.19142e+09	5.38396e+09	2.66791e+09	1.61996e+09	1.51671e+09	76926112	2.10051e+09	2.84211e+09	2.2469e+09	2.52005e+09	5.35922e+08	2.85276e+09	2.17806e+09	6.40868e+08	1.07977e+09	3.36169e+09	3.9229e+09	1	6	77852.1	99.7,99.7,99.7,99.7,99.7,99.7	EAMEDGEIDGNK,EAMEDGEIDGNK | Oxidation [M3],EVFEDAVEIR,GFGFVDFNSEEDAK,GLSEDTTEETLK,TGISDLFAK	tr|E1B8K6|E1B8K6_BOVIN Uncharacterized protein OS=Bos taurus GN=NCL PE=4 SV=1	tr|E1B8K6|E1B8K6_BOVIN	1306.523316,1322.527162,1205.588124 : 1205.59907,1560.671654,1321.62481 : 1321.624688 : 1321.622918,950.507378 : 950.507186 : 950.50723	TGISDLFAK,GFGFVDFNSEEDAK,GLSEDTTEETLK	http://www.uniprot.org/uniprot/E1B8K6	7.91667		0.610657	0.770788	-1.29737	0.0691743	0.382858
996	sp|Q3MHM5|TBB4B_BOVIN	TUBB4B	8.61451e+09	4.74097e+09	7.08683e+09	5.77174e+09	5.62764e+09	5.97982e+09	3.9795e+09	1.00785e+10	1.45443e+10	5.35024e+09	3.94554e+09	8.46577e+09	8.34747e+09	5.93863e+09	8.3226e+09	6.08833e+09	7.44071e+09	6.67911e+09	1203190496	7.03109e+09	1.19198e+10	2.90142e+09	9.14335e+09	7.94427e+09	7.40194e+09	6.9412e+09	1.40348e+09	8.4663e+09	4.56545e+09	1.28414e+10	1	2		99.7,99.7	AVLVDLEPGTMDSVR,FWEVISDEHGIDPTGTYHGDSDLQLER		sp|Q3MHM5|TBB4B_BOVIN	1600.812792 : 1600.812518,3115.420089	AVLVDLEPGTMDSVR,FWEVISDEHGIDPTGTYHGDSDLQLER	http://www.uniprot.org/uniprot/Q3MHM5			0.901356	0.956291	-1.04571	0.0695583	0.507744
33	tr|F1MY81|F1MY81_BOVIN	ANK1	1.20637e+10	2.59555e+10	1.54722e+10	1.46199e+10	8.68423e+09	8.73676e+09	2.47417e+10	9.08668e+09	1.24784e+10	1.36002e+10	2.11314e+10	1.85422e+09	1.12662e+10	1.43178e+10	2.09602e+09	1.69027e+10	2.47109e+10	1.71794e+10	15383524850	3.06407e+10	7.1232e+09	2.33126e+09	3.6826e+09	1.11813e+10	6.21758e+09	3.82172e+09	1.97911e+10	8.02409e+09	3.87387e+09	8.43043e+09	1	30	123202	99.7,99.7,99.7,99.7,99.7,99.7,99.7,99.7,99.7,99.7,99.7,99.7,99.7,99.7,99.7,99.7,99.7,99.7,99.7,99.7,99.7,99.7,99.7,99.7,99.7,99.7,99.7,99.7,99.7,99.7	ADAATSFLR,AKDDQTPLHCAAR | Carbamidomethyl [C10],DDQTPLHCAAR | Carbamidomethyl [C8],EGHVETALALLEK,ELVNYGANVNAQSQK,GFTPLHVAAK,GGSPHSPALNGYTPLHIAAK,GGSPHSPALNGYTPLHIAAK | Deamidated [N10],HGASPNEVSSNGTTPLAIAK,HGASPNEVSSNGTTPLAIAK | Deamidated [N11],HGVTVDATTR,ISEILLDHGAPIQAK,IVTTDFPLYFVIMSR,KGFTPLHVAAK,LALQAQPVPDELVTK,LDQVVESPAIPR,LGYISVTDVLK,LLGNQATFSPIVTVEPR,LLLENNANPNLATTAGHTPLHIAAR,LPALHIAAR,LVP…	tr|F1MY81|F1MY81_BOVIN Uncharacterized protein (Fragment) OS=Bos taurus GN=ANK1 PE=4 SV=1	tr|F1MY81|F1MY81_BOVIN	950.479842,1481.705772,1282.572116,1408.7556 : 1408.756119 : 1408.756248 : 1408.754686 : 1408.756784 : 1408.757688,1633.800746,1039.580829 : 1039.577868,1987.02645 : 1987.026024,1988.008611,1949.981884,1950.963584,1055.535752,1603.891722 : 1603.892097 : 1603.89222 : 1603.891254 : 1603.891568 : 1603.89327,1800.94429,1167.667707 : 1167.671403,1620.902386 : 1620.906008 : 1620.905876 : 1620.906994,13…	ISEILLDHGAPIQAK,HGVTVDATTR,EGHVETALALLEK	http://www.uniprot.org/uniprot/F1MY81	35.9155		0.276677	0.592298	-1.68834	0.0699811	2.44093
1731	tr|F1MDS0|F1MDS0_BOVIN	PRG4	2.53711e+08	8.47404e+07	2.37737e+08	8.04916e+07	8.95831e+07	1.36345e+08	3.45167e+07	1.18656e+08	1.57113e+08	4.41983e+07	1.21787e+08	7.70627e+07	4.46569e+07	2.02646e+08	1.30341e+08	5.69743e+07	6.00266e+07	2.66276e+07	121039752	6.35498e+07	1.49258e+08	4.79199e+07	1.13768e+08	8.37996e+07	2.71101e+08	7.17827e+07	8.87128e+07	2.88706e+08	9.22001e+07	1.73351e+08	2	1	143963	99.7	IVAALSIAQYK	tr|F1MDS0|F1MDS0_BOVIN Lipid phosphate phosphatase-related protein type 2 OS=Bos taurus GN=PRG4 PE=4 SV=2	tr|F1MDS0|F1MDS0_BOVIN,tr|G3MYM8|G3MYM8_BOVIN	1175.69	IVAALSIAQYK	http://www.uniprot.org/uniprot/F1MDS0	0.822737		0.392348	1.35985	1.35985	0.0701796	0.512351
598	sp|Q58DT1|RL7_BOVIN	RPL7	2.53008e+09	2.39195e+08	1.60893e+09	1.64828e+09	1.8376e+09	1.47221e+09	4.69402e+08	2.87707e+09	2.30331e+09	2.38875e+09	7.51959e+08	4.32892e+09	4.11242e+09	1.12606e+09	5.56816e+09	2.73324e+09	2.38303e+08	1.60168e+09	9.17249e+07	1.46089e+09	3.25783e+09	7.71629e+08	4.67554e+09	1.59077e+09	2.61051e+09	2.48244e+09	3.69719e+08	1.82051e+09	2.98757e+09	3.56261e+09	1	4		99.7,99.7,99.7,99.7	IALTDNALIAR,TTHFVEGGDAGNR,VPAVPETLK,YGIICMEDLIHEIYTVGK | Carbamidomethyl [C5]		sp|Q58DT1|RL7_BOVIN	1169.67548 : 1169.675596 : 1169.674282,1359.61482,952.556974,2153.059197	IALTDNALIAR,VPAVPETLK,TTHFVEGGDAGNR	http://www.uniprot.org/uniprot/Q58DT1			0.970272	0.976164	-1.02442	0.0704496	0.29734
318	tr|F1MR96|F1MR96_BOVIN	CAST	2.79989e+09	1.26929e+09	1.89625e+09	2.66502e+09	3.71722e+09	3.2868e+09	1.36459e+09	3.3722e+09	3.77338e+09	2.84799e+09	1.71539e+09	4.52167e+09	3.51445e+09	1.90634e+09	3.96543e+09	2.36842e+09	4.55782e+09	2.35808e+09	1.03215e+09	5.26661e+09	5.25889e+09	1.94031e+09	3.67083e+09	2.06402e+09	1.99371e+09	4.09294e+09	1.72209e+09	3.37567e+09	3.72294e+09	4.91759e+09	2	7	85456	99.7,99.7,99.7,99.7,99.7,99.7,99.7	DFTVPSDTSSPQFEDAK,EADPEDGKPVEDK,EPLPPLSEDVLLDALSK,GMVPDDAVEALAGSLGK,KPEPELDPSSIK,QPDPDENKPVEDK,TEASPAAAPVPVAEDVPR	tr|F1MR96|F1MR96_BOVIN Calpastatin OS=Bos taurus GN=CAST PE=4 SV=2	tr|F1MR96|F1MR96_BOVIN,tr|F1N161|F1N161_BOVIN	1869.840514,1427.641821 : 1427.641372,1834.990012,1628.804582,1338.700782,1509.690624 : 1509.694224,1775.903936	TEASPAAAPVPVAEDVPR,KPEPELDPSSIK,QPDPDENKPVEDK	http://www.uniprot.org/uniprot/F1MR96	13.3917		0.97613	1.00837	1.00837	0.0705766	0.5935
875	tr|Q58DP6|Q58DP6_BOVIN	RNASE4	3.48016e+07	2.64715e+07	3.12394e+08	1.03047e+08	7.24157e+07	1.61718e+08	1.76224e+07	1.65447e+08	5.00105e+08	1.9093e+08	5.1362e+07	8.03118e+07	7.36137e+07	2.52497e+08	4.1836e+08	3.96118e+07	4.67054e+08	5.42182e+07	157064508	3.15337e+07	7.02455e+07	1.2974e+08	7.39996e+07	2.34729e+08	4.82092e+08	2.38263e+08	5.70994e+07	3.20615e+08	2.32557e+08	2.74994e+08	1	3	16938.3	99.7,99.7,99.7	FNTFIHEDLWNIR,NGQMNCHEGVVR | Carbamidomethyl [C6],VVIACEGNPEVPVHFDK | Carbamidomethyl [C5]	tr|Q58DP6|Q58DP6_BOVIN Ribonuclease 4 OS=Bos taurus GN=RNASE4 PE=2 SV=1	tr|Q58DP6|Q58DP6_BOVIN	1703.840694,1399.609598,1908.946764	FNTFIHEDLWNIR,NGQMNCHEGVVR | Carbamidomethyl [C6],VVIACEGNPEVPVHFDK | Carbamidomethyl [C5]	http://www.uniprot.org/uniprot/Q58DP6	28.5714		0.152164	2.30363	2.30363	0.0708795	0.344214
1566	sp|Q5E984|TCTP_BOVIN	TPT1	2.37372e+09	1.50513e+08	8.14606e+08	1.96454e+09	2.65585e+09	2.16046e+09	8.35098e+08	2.60304e+09	9.16195e+08	1.1752e+09	1.27662e+09	1.80432e+09	3.04476e+09	3.90173e+08	1.2788e+09	2.24805e+09	6.67468e+08	1.01839e+09	189198608	1.33126e+09	5.54194e+09	4.45147e+08	2.42731e+09	2.74856e+08	1.33037e+09	1.28999e+09	2.30002e+08	1.76081e+09	1.13089e+09	3.00407e+09	1	1		99.7	DLISHDEMFSDIYK		sp|Q5E984|TCTP_BOVIN	1711.778565 : 1711.778436 : 1711.775949 : 1711.774108	DLISHDEMFSDIYK	http://www.uniprot.org/uniprot/Q5E984			0.760625	0.840767	-1.18939	0.0711551	0.345513
1046	sp|Q5E988|RS5_BOVIN	RPS5	1.62457e+09	9.01309e+08	1.75982e+09	1.57989e+09	1.85672e+08	1.89103e+08	4.65534e+08	2.09998e+09	1.41105e+09	5.16118e+08	1.14156e+08	2.37522e+09	2.80983e+09	1.80196e+09	1.8729e+09	1.77319e+08	7.73568e+08	1.24922e+09	71202522	5.6736e+08	3.14909e+08	8.24324e+08	2.27113e+09	4.78125e+08	4.42202e+09	1.37233e+09	1.02435e+08	1.71818e+09	1.77434e+09	1.80897e+09	1	2		99.7,99.7	TIAECLADELINAAK | Carbamidomethyl [C5],VNQAIWLLCTGAR | Carbamidomethyl [C9]		sp|Q5E988|RS5_BOVIN	1630.820678,1500.78233 : 1500.781478 : 1500.780498	TIAECLADELINAAK | Carbamidomethyl [C5],VNQAIWLLCTGAR | Carbamidomethyl [C9]	http://www.uniprot.org/uniprot/Q5E988			0.865936	1.12738	1.12738	0.0712926	0.265538
337	sp|P11017|GBB2_BOVIN	GNB2	1.23733e+10	6.35908e+09	6.87149e+09	1.02202e+10	1.24385e+10	9.85568e+09	6.33965e+09	1.38419e+10	1.31917e+10	9.33462e+09	7.04713e+09	1.14249e+10	1.19574e+10	7.13987e+09	1.57307e+10	1.02389e+10	1.12356e+10	9.91324e+09	6359495272	1.3715e+10	1.67482e+10	5.51841e+09	1.59393e+10	1.40148e+10	1.13815e+10	8.60605e+09	2.44807e+09	1.05774e+10	8.30987e+09	2.33914e+10	2	6		99.7,99.7,99.7,99.7,99.7,99.7	ACGDSTLTQITAGLDPVGR | Carbamidomethyl [C2],AGVLAGHDNR,ELPGHTGYLSCCR | Carbamidomethyl [C11 C12],IYAMHWGTDSR,LIIWDSYTTNK,TFVSGACDASIK | Carbamidomethyl [C7]		sp|P11017|GBB2_BOVIN,sp|P62871|GBB1_BOVIN	1930.948,1008.508863 : 1008.511076,1548.682746,1335.603813 : 1335.601684,1352.69478,1254.590334	LIIWDSYTTNK,IYAMHWGTDSR,AGVLAGHDNR	http://www.uniprot.org/uniprot/P11017			0.659002	0.884771	-1.13024	0.0716308	0.596668
948	sp|Q09430|PROF2_BOVIN	PFN2	7.78947e+08	2.19142e+07	4.36927e+08	1.40147e+09	2.64604e+09	1.61481e+09	1.3178e+09	1.99958e+09	1.09502e+09	1.38789e+09	1.02478e+09	1.21897e+09	1.37539e+09	3.06295e+08	1.10693e+09	1.46296e+09	3.64132e+07	8.27068e+08	18748998	2.65413e+07	3.29117e+09	3.28795e+08	1.11385e+09	1.03452e+07	5.39314e+08	1.76578e+09	2.65972e+07	9.79894e+08	9.56316e+08	1.8406e+09	1	2		99.7,99.7	EGFFTNGLTLGAK,SQGGEPTYNVAVGR		sp|Q09430|PROF2_BOVIN	1353.69334 : 1353.701614 : 1353.69359 : 1353.689526,1433.701432	EGFFTNGLTLGAK,SQGGEPTYNVAVGR	http://www.uniprot.org/uniprot/Q09430			0.831754	1.26607	1.26607	0.0717649	0.126292
601	sp|Q5E9E6|RL10A_BOVIN	RPL10A	1.77039e+09	1.43436e+07	1.0926e+09	1.74759e+09	2.07484e+09	1.78137e+09	2.27999e+09	3.72926e+09	1.8255e+09	1.50038e+09	1.40018e+09	4.68112e+09	4.0119e+09	9.57877e+08	4.44881e+09	2.43091e+09	2.33168e+07	1.63773e+09	280218256	4.6254e+07	3.15478e+09	5.40689e+08	6.56598e+09	1.15378e+08	2.4316e+08	3.70697e+09	3.23722e+08	2.03914e+09	5.25277e+09	3.36131e+09	1	4		99.7,99.7,99.7,99.7	AVDIPHMDIEALK,FPSLLTHNENMVAK,KYDAFLASESLIK,YDAFLASESLIK		sp|Q5E9E6|RL10A_BOVIN	1450.754234 : 1450.74425,1599.805689 : 1599.792174,1483.784042,1355.70366 : 1355.701206 : 1355.703634	YDAFLASESLIK,FPSLLTHNENMVAK,AVDIPHMDIEALK	http://www.uniprot.org/uniprot/Q5E9E6			0.944793	1.07617	1.07617	0.0720564	0.138897
472	sp|Q3ZCJ2|AK1A1_BOVIN	AKR1A1	2.71426e+09	8.5863e+08	1.79656e+09	8.03438e+08	1.67717e+09	1.05036e+09	7.59805e+08	2.66433e+09	3.49444e+09	9.72173e+08	4.79262e+08	2.23531e+09	1.50076e+09	1.26538e+09	2.64293e+09	1.32288e+09	1.60266e+09	9.36441e+08	319403090	9.40758e+08	3.80731e+09	1.37774e+09	3.47201e+09	2.57696e+09	2.1152e+09	2.54399e+09	1.12556e+09	1.61379e+09	1.37727e+09	5.48061e+09	1	5		99.7,99.7,99.7,99.7,99.7	ALGLSNFNSR,DPEEPVLLK,HIDCAAIYGNETEIGEALK | Carbamidomethyl [C4],ILENIQVFDFTFSPEEMK,NLEVTAYSPLGSSDR		sp|Q3ZCJ2|AK1A1_BOVIN	1077.558198,1038.5597,2102.991006,2186.06278,1607.776872	ALGLSNFNSR,HIDCAAIYGNETEIGEALK | Carbamidomethyl [C4],NLEVTAYSPLGSSDR	http://www.uniprot.org/uniprot/Q3ZCJ2			0.766217	1.1321	1.1321	0.0720809	0.460105
714	sp|Q148F8|HSPB6_BOVIN	HSPB6	1.36969e+09	1.5641e+09	1.20293e+09	2.20237e+09	1.11373e+09	1.38935e+09	9.2484e+08	3.77912e+09	2.46763e+09	2.49939e+09	7.64252e+08	2.93514e+09	3.15534e+09	1.16444e+09	2.83529e+09	1.07488e+09	6.14749e+08	1.32144e+09	757909065	1.05307e+09	2.38729e+09	1.14965e+09	2.79964e+09	2.30844e+09	1.58509e+09	2.06305e+09	6.87209e+08	1.26803e+09	5.02019e+09	3.6882e+09	1	3		99.7,99.7,99.7	APSVALPTAQVSTDPGHFSVLLDVK | Deamidated [Q10],ASAPLPGLSAPGR,VVGDHVEVHAR		sp|Q148F8|HSPB6_BOVIN	2549.348766,1192.655706 : 1192.657122,1216.630476 : 1216.632622	APSVALPTAQVSTDPGHFSVLLDVK | Deamidated [Q10],ASAPLPGLSAPGR,VVGDHVEVHAR	http://www.uniprot.org/uniprot/Q148F8			0.871145	0.942642	-1.06085	0.0722574	0.50791
1429	sp|Q2KIC5|ITPA_BOVIN	ITPA	0	2.72511e+06	0	0	0	0	0	0	0	0	0	0	0	0	0	0	72594.7	0	19885012	1.49798e+08	0	0	0	2.10359e+08	0	0	7.94393e+06	2.15448e+06	0	0	1	1		99.7	LEEVIQILGDK		sp|Q2KIC5|ITPA_BOVIN	1255.69	LEEVIQILGDK	http://www.uniprot.org/uniprot/Q2KIC5			0.526604	0.0583815	-17.1287	0.0722953	4071.27
248	sp|Q27971|CAN2_BOVIN	CAPN2	3.35731e+09	1.33733e+09	3.38751e+09	2.32081e+09	2.56361e+09	3.60189e+09	4.18629e+08	4.15729e+09	6.18043e+09	2.05541e+09	1.34732e+09	4.42593e+09	3.11651e+09	2.89721e+09	3.92849e+09	2.07747e+09	2.38204e+09	2.09025e+09	2986091744	1.63358e+09	3.29898e+09	2.16731e+09	4.0666e+09	3.4703e+09	4.29128e+09	2.74366e+09	1.37173e+09	3.76171e+09	2.07048e+09	6.7912e+09	1	8		99.7,99.7,99.7,99.7,99.7,99.7,99.7,99.7	EAAEGLGSHER,FADDDLIIDFDNFVR,GHAYSVTGAEEVESR,IMVDMLDSDGSGK,LPPGEYIVVPSTFEPNK,MPCQLHQVIVAR | Carbamidomethyl [C3],SDGFSIETCK | Carbamidomethyl [C9],SGTMNSYEMR		sp|Q27971|CAN2_BOVIN	1154.529504,1813.858654,1590.723194,1366.610142 : 1366.613334,1885.986576 : 1885.985734,1450.753419,1142.490622,1174.476542	MPCQLHQVIVAR | Carbamidomethyl [C3],LPPGEYIVVPSTFEPNK,EAAEGLGSHER	http://www.uniprot.org/uniprot/Q27971			0.315756	1.40614	1.40614	0.0726154	0.535447
1843	tr|G3MYQ9|G3MYQ9_BOVIN	ABCB8	3.37619e+06	0	412209	0	5.85677e+06	1.38512e+07	0	1.38735e+08	0	7.53763e+07	0	1.24408e+09	1.99849e+08	8.61952e+06	4.82744e+08	3.44737e+07	0	3.43507e+07	0	224741	6.99588e+07	7.11601e+08	1.53324e+09	4.62028e+06	4.74986e+08	5.23928e+08	0	3.29741e+07	8.97787e+08	2.31178e+07	1	1	77314.2	99.7	TTVASLLER	tr|G3MYQ9|G3MYQ9_BOVIN Uncharacterized protein OS=Bos taurus GN=ABCB8 PE=3 SV=1	tr|G3MYQ9|G3MYQ9_BOVIN	988.556	TTVASLLER	http://www.uniprot.org/uniprot/G3MYQ9	1.26227		0.956021	1.3521	1.3521	0.0730763	3.9188e-05
1296	sp|P0C0S4|H2AZ_BOVIN	H2AFZ	3.63775e+09	1.80765e+09	4.54441e+09	3.04085e+09	3.84994e+09	5.64778e+09	2.63468e+09	8.77062e+09	6.46704e+09	5.06488e+09	3.37471e+09	5.31702e+09	5.9566e+09	3.07874e+09	8.49965e+09	4.91402e+09	3.40125e+09	4.65122e+09	155295248	3.25255e+09	7.07843e+09	4.27127e+09	6.7386e+09	3.21107e+09	8.37282e+09	5.18783e+09	3.86375e+08	5.36012e+09	6.75178e+09	7.65875e+09	2	1		99.7	GDEELDSLIK		sp|P0C0S4|H2AZ_BOVIN,sp|Q32LA7|H2AV_BOVIN	1117.549772 : 1117.54984	GDEELDSLIK	http://www.uniprot.org/uniprot/P0C0S4			0.964406	0.975524	-1.02509	0.0730949	0.356988
1617	tr|A0JNE0|A0JNE0_BOVIN	SMOC1	8.26119e+08	0	6.96468e+08	6.88449e+08	9.36848e+08	7.96108e+08	3.77862e+08	2.28442e+09	1.34954e+09	7.79557e+08	2.37304e+08	1.38503e+09	1.00348e+09	4.26161e+08	2.24101e+09	2.9916e+08	1.06052e+07	5.3868e+08	3154119680	652486	1.20611e+09	3.47106e+08	1.73957e+09	2.65595e+08	1.9238e+09	1.12442e+09	3.71635e+07	1.00986e+09	5.02963e+08	1.71183e+09	1	1	48102.1	99.7	FSEPDPSHTLEER	tr|A0JNE0|A0JNE0_BOVIN SPARC related modular calcium binding 1 OS=Bos taurus GN=SMOC1 PE=2 SV=1	tr|A0JNE0|A0JNE0_BOVIN	1542.696777 : 1542.696048 : 1542.682984 : 1542.68647 : 1542.698454	FSEPDPSHTLEER	http://www.uniprot.org/uniprot/A0JNE0	2.99539		0.656028	3.19073	3.19073	0.0732539	0.0080735
878	sp|A2VDN6|SF3A1_BOVIN	SF3A1	1.11821e+08	1.2481e+07	5.29038e+07	6.16106e+07	6.7668e+07	5.94866e+07	1.08849e+07	8.70042e+07	1.4047e+08	1.13887e+08	1.55041e+07	3.08863e+08	2.02786e+08	5.11744e+07	1.47853e+08	9.71963e+07	2.25415e+07	7.04781e+07	1.21957e+07	3.05996e+07	1.67012e+08	2.27373e+08	2.26763e+08	6.28696e+07	9.86247e+07	1.15696e+08	2.9771e+07	1.68304e+08	1.56501e+08	1.56046e+08	1	2		99.7,99.7	VMQQQQQASQQQLPQK,VQAQVIQETIVPK		sp|A2VDN6|SF3A1_BOVIN	1896.95238,1451.823092	VMQQQQQASQQQLPQK,VQAQVIQETIVPK	http://www.uniprot.org/uniprot/A2VDN6			0.460181	1.54424	1.54424	0.0733927	0.338274
1	tr|F1MCK2|F1MCK2_BOVIN	AHNAK	7.2401e+10	1.38889e+10	4.79942e+10	5.64317e+10	1.68777e+11	1.43109e+11	1.21343e+11	1.71249e+11	8.98256e+10	1.27501e+11	1.02094e+11	1.65294e+11	2.20584e+11	4.81433e+10	1.83656e+11	1.16815e+11	2.11868e+10	5.98272e+10	19475946708	1.65252e+10	2.20553e+11	8.82551e+10	1.35856e+11	6.35506e+10	1.88698e+11	1.48483e+11	1.39952e+10	8.11086e+10	1.36111e+11	1.30724e+11	1	120	586965	99.7,99.7,99.7,99.7,99.7,99.7,99.7,99.7,99.7,99.7,99.7,99.7,99.7,99.7,99.7,99.7,99.7,99.7,99.7,99.7,99.7,99.7,99.7,99.7,99.7,99.7,99.7,99.7,99.7,99.7,99.7,99.7,99.7,99.7,99.7,99.7,99.7,99.7,99.7,99.7,99.7,99.7,99.7,99.7,99.7,99.7,99.7,99.7,99.7,99.7,99.7,99.7,99.7,99.7,99.7,99.7,99.7,99.7,99.7,99.7,99.7,99.7,99.7,99.7,99.7,99.7,99.7,99.7,99.7,99.7,99.7,99.7,99.7,99.7,99.7,99.7,99.7,99.7,99.7,99.7…	ADIDVSAPK,ADIDVSGPK,ADINISGPK,AEASLPSPK,AEGPDMDVNLPK,AEGPDMDVNLPK | Oxidation [M6],AEGPEVNVNLPKPDVDISGPK,AGSISTAGPELPGAGHSK,AGVAGSPEASVSGSK,APEVTIQKPK,APQFSVSGSK,APSFGISAPQVSIPDVNVSLK,ASLGSLEGEAEVDTSSPK,CPSVSVGAPDLSLEAPEGGIK | Carbamidomethyl [C1],EHSAPTTPTGTLEFEGGEVALEGGK,ELLLPNWQGSGSHGLTITQR,EVGVDINFPK,FGTFGGLGSK,FGVSVGPEGQAPEAGLSVSPPELSVGHK,FKLPEMNIKPQK,GAAPDIDVK,GAKPQGSLGVDISVPQTEGSISGSR,GDIN…	tr|F1MCK2|F1MCK2_BOVIN Uncharacterized protein OS=Bos taurus GN=AHNAK PE=4 SV=2	tr|F1MCK2|F1MCK2_BOVIN	914.469862,900.455136,913.480536 : 913.486182,898.477302,1284.602488,1300.592594,2174.120712 : 2174.12128 : 2174.121198,1635.822486,1302.641312,1109.641956 : 1109.642302,1006.506924,2125.145664,1775.841434,2082.03266 : 2082.042618 : 2082.031934,2513.192538,2206.1457,1116.582406,969.491284,2731.380189 : 2731.390293 : 2731.376943,1471.823634,884.45976,2426.238201,941.48045,942.503658 : 942.506272,9…	GEGPEVDVNLPK,ISMPDVDLNLK,GDVDVSLPK	http://www.uniprot.org/uniprot/F1MCK2	44.1038	=	0.83846	0.89278	-1.1201	0.0738368	0.357472
174	tr|F1MUP9|F1MUP9_BOVIN	VAT1	2.03526e+10	7.81216e+09	1.75524e+10	1.4382e+10	2.60597e+10	2.69023e+10	5.50476e+09	1.53145e+10	2.81357e+10	8.37028e+09	7.34612e+09	1.1559e+10	1.14224e+10	1.56192e+10	1.64927e+10	9.50856e+09	1.11045e+10	1.27979e+10	2978184900	1.05672e+10	4.13915e+10	1.08969e+10	1.39236e+10	1.13301e+10	2.7885e+10	9.22766e+09	3.63352e+09	1.48035e+10	1.0279e+10	2.93033e+10	1	11	42840.2	99.7,99.7,99.7,99.7,99.7,99.7,99.7,99.7,99.7,99.7,99.7	ACGLNFADLMAR | Carbamidomethyl [C2],AEAASDAQPSAASEGPAAPSPPPPLLR,CLVLTGFGGYDK | Carbamidomethyl [C1],ENGVTHPIDYHTTDYVDEIK,ENGVTHPIDYHTTDYVDEIKK,EVAEAATVVAAAEAGAGEDASSQPPK,GVDIVMDPLGGSDTAK,GYNLLKPMGK,IDSVWPFEK,TVENVTVFGTASASK,VVTYGMANLLTGPK	tr|F1MUP9|F1MUP9_BOVIN Uncharacterized protein OS=Bos taurus GN=VAT1 PE=4 SV=2	tr|F1MUP9|F1MUP9_BOVIN	1337.621204,2554.265506,1328.641594,2345.081058 : 2345.081442,2473.179654,2425.156786,1573.766584,1119.609752,1119.559366,1509.765942,1462.781412 : 1462.78349 : 1462.785762 : 1462.78728	VVTYGMANLLTGPK,IDSVWPFEK,GVDIVMDPLGGSDTAK	http://www.uniprot.org/uniprot/F1MUP9	40.2985		0.916186	1.0429	1.0429	0.0739647	0.478089
958	sp|Q17QE2|LMCD1_BOVIN	LMCD1	1.04517e+07	1.09545e+07	3.11031e+07	1.13138e+07	1.64998e+07	2.25503e+07	6.87418e+07	8.20093e+07	5.51691e+07	6.06498e+07	2.47648e+07	1.48697e+08	4.81122e+07	8.06229e+06	1.32996e+08	3.55637e+07	4.0469e+06	1.16355e+07	179914920	3.84676e+06	3.39578e+07	1.20119e+08	1.26289e+08	6.07166e+06	6.52354e+07	1.59244e+08	4.23022e+06	7.44157e+06	6.34804e+07	4.2822e+07	1	2		99.7,99.7	GVAPADSPVVYSDR,LGLQYMELIPK		sp|Q17QE2|LMCD1_BOVIN	1431.69843,1303.719124	GVAPADSPVVYSDR,LGLQYMELIPK	http://www.uniprot.org/uniprot/Q17QE2			0.93362	1.06407	1.06407	0.0743999	0.252514
202	sp|A7MBJ5|CAND1_BOVIN	CAND1	1.64284e+09	2.43648e+09	1.25461e+09	5.89107e+08	8.9502e+08	8.22226e+08	1.5221e+09	2.28619e+09	2.00603e+09	1.17977e+09	9.49237e+08	2.10043e+09	1.9257e+09	1.09503e+09	5.90662e+08	1.51527e+09	4.2792e+08	8.56438e+08	386975340	4.56424e+08	2.71627e+09	7.84106e+08	1.10219e+09	8.04201e+07	1.33629e+09	9.90374e+08	2.6872e+08	9.04694e+08	1.51541e+09	1.01442e+09	1	9		99.7,99.7,99.7,99.7,99.7,99.7,99.7,99.7,99.7	ALTLIAGSPLK,EGPAVVGQFIQDVK,FCNVDDDELR | Carbamidomethyl [C2],FMATNDLMTELQK,HEMLPEFYK,ITSEALLVTQQLVK,LGTLSALDILIK,LTLIDPETLLPR,MLTGPVYSQSTALTHK		sp|A7MBJ5|CAND1_BOVIN	1082.667994 : 1082.666116,1485.785094,1281.527964,1540.720414 : 1540.723604,1192.558072 : 1192.557234 : 1192.553104,1541.899504,1255.773742,1379.800664,1732.874334	HEMLPEFYK,ALTLIAGSPLK,EGPAVVGQFIQDVK	http://www.uniprot.org/uniprot/A7MBJ5			0.70801	0.834347	-1.19854	0.0744222	0.410135
1335	sp|P56425|CTHL7_BOVIN	CATHL7	7.57643e+06	1.42523e+06	1.16186e+07	1.53209e+06	3.5615e+07	2.46333e+08	1.98632e+09	1.40468e+09	594750	4.49543e+08	4.12123e+08	2.77548e+08	6.80025e+08	1.02796e+07	1.24489e+08	7.12821e+08	0	7.67513e+06	1142426370	2.27123e+06	2.03633e+07	6.63413e+08	4.71936e+08	0	2.58607e+08	8.25106e+08	0	2.72633e+06	4.47625e+08	5.23401e+07	1	1		99.7	LLELDPPPEQDVEHPGAR		sp|P56425|CTHL7_BOVIN	2011.004229 : 2010.99609	LLELDPPPEQDVEHPGAR	http://www.uniprot.org/uniprot/P56425			0.364423	0.0316156	-31.6299	0.0747103	0.000947812
552	sp|P61223|RAP1B_BOVIN	RAP1B	7.25573e+09	5.63314e+09	6.61327e+09	1.32106e+10	1.46765e+10	1.41319e+10	1.1156e+10	2.0463e+10	1.21157e+10	1.09977e+10	1.09385e+10	1.62014e+10	1.64192e+10	5.87095e+09	2.09793e+10	1.45638e+10	8.82178e+09	1.46591e+10	6.29136e+09	9.16137e+09	1.84324e+10	9.92825e+09	1.96415e+10	9.57863e+09	1.83198e+10	1.36237e+10	2.79042e+09	1.01852e+10	1.10024e+10	1.35202e+10	2	4		99.7,99.7,99.7,99.7	DTDDVPMILVGNK,INVNEIFYDLVR,LVVLGSGGVGK,YDPTIEDSYR		sp|P61223|RAP1B_BOVIN,sp|P62833|RAP1A_BOVIN	1415.697912 : 1415.700756,1493.788944,984.59651,1257.552468	LVVLGSGGVGK,YDPTIEDSYR,INVNEIFYDLVR	http://www.uniprot.org/uniprot/P61223			0.861109	0.948501	-1.0543	0.074779	0.572979
422	sp|P05786|K2C8_BOVIN	KRT8	7.56727e+08	5.5215e+08	2.2901e+09	1.56646e+09	1.09265e+09	3.23088e+09	2.06662e+09	1.28617e+10	4.17819e+09	6.42087e+09	1.54906e+09	1.17647e+09	1.74509e+09	1.07895e+09	1.7084e+09	1.42576e+09	1.34401e+09	8.6046e+08	4.95396e+08	3.38821e+10	2.00156e+09	4.00199e+09	7.65823e+08	6.38878e+08	5.81841e+08	8.43337e+08	2.66549e+08	5.4617e+09	7.94217e+09	2.09759e+08	2	5		99.7,99.7,99.7,99.7,99.7	AQYEEIANR,ASLEAAIADAEQR,LQAEIEGLK,QLETLAQEK,YEELQTLAGK		sp|P05786|K2C8_BOVIN,sp|Q08D91|K2C75_BOVIN	1092.518286,1343.664698,999.56097,1058.562448,1150.58545	AQYEEIANR,LQAEIEGLK,ASLEAAIADAEQR	http://www.uniprot.org/uniprot/P05786			0.483109	0.608797	-1.64258	0.0750751	0.273542
850	tr|F6QBP1|F6QBP1_BOVIN	MBP	1.33921e+08	2.02374e+08	7.73778e+09	1.75813e+08	1.87789e+08	1.89827e+09	2.35946e+08	1.45665e+10	9.65042e+09	4.55314e+08	1.7804e+08	1.96309e+08	5.95083e+08	9.61121e+08	2.4853e+08	1.93989e+08	1.46324e+08	2.11233e+08	2.02512e+08	7.06225e+08	1.50983e+08	2.00219e+08	1.98591e+08	1.03783e+08	8.02886e+07	1.11255e+08	1.85268e+08	1.45921e+08	1.81952e+09	1.65747e+08	1	3	18454.6	99.7,99.7,99.7	HRDTGILDSLGR,YLASASTMDHAR,YLASASTMDHAR | Oxidation [M8]	tr|F6QBP1|F6QBP1_BOVIN Myelin basic protein OS=Bos taurus GN=MBP PE=4 SV=1	tr|F6QBP1|F6QBP1_BOVIN	1338.696342 : 1338.702579,1321.607028,1337.602206 : 1337.602032	HRDTGILDSLGR,YLASASTMDHAR,YLASASTMDHAR | Oxidation [M8]	http://www.uniprot.org/uniprot/F6QBP1	14.1176		0.431152	0.504301	-1.98294	0.075326	0.204046
363	sp|Q3T0F5|RAB7A_BOVIN	RAB7A	7.35413e+09	2.17059e+09	3.63906e+09	3.83819e+09	4.90778e+09	4.34318e+09	4.0826e+09	6.16889e+09	7.49463e+09	7.5008e+09	3.15291e+09	4.85654e+09	9.17809e+09	3.71564e+09	5.78673e+09	8.51707e+09	3.12462e+09	4.63489e+09	1727934236	4.80288e+09	9.12903e+09	2.12161e+09	5.50661e+09	4.53668e+09	4.51264e+09	4.55081e+09	2.69243e+09	5.35428e+09	2.84016e+09	9.5169e+09	2	6		99.7,99.7,99.7,99.7,99.7,99.7	ATIGADFLTK,DEFLIQASPR,FQSLGVAFYR,LVTMQIWDTAGQER,QETEVELYNEFPEPIK,QETEVELYNEFPEPIK | Deamidated [N9]		sp|Q3T0F5|RAB7A_BOVIN,tr|F1MJQ1|F1MJQ1_BOVIN	1035.55865 : 1035.560708,1174.595196,1186.614898,1646.81024,1963.939276 : 1963.939298,1964.93958 : 1964.94033 : 1964.94002	ATIGADFLTK,LVTMQIWDTAGQER,FQSLGVAFYR	http://www.uniprot.org/uniprot/Q3T0F5			0.392769	0.784936	-1.27399	0.0758023	0.59668
111	sp|P00727|AMPL_BOVIN	LAP3	9.39263e+09	1.63788e+09	3.5539e+09	2.9739e+09	4.55487e+09	4.75493e+09	3.88686e+09	6.70004e+09	8.77014e+09	5.02458e+09	3.06232e+09	1.34254e+10	6.59773e+09	4.17162e+09	3.54044e+09	5.87946e+09	1.81318e+09	2.41121e+09	1736456684	2.71466e+09	7.70621e+09	4.42652e+09	1.5151e+10	3.17402e+09	1.33701e+09	3.31464e+09	1.19444e+09	3.53014e+09	1.84668e+09	6.75095e+09	2	14		99.7,99.7,99.7,99.7,99.7,99.7,99.7,99.7,99.7,99.7,99.7,99.7,99.7,99.7	ADMGGAATICSAIVSAAK | Carbamidomethyl [C10],EEDEPQFTSAGENFNK,EILNISGPPLK,FAEIVEENLK,GITFDSGGISIK,GSEEPPVFLEIHYK,GVLFASGQNLAR,LDLPINIVGLAPLCENMPSGK | Carbamidomethyl [C14],LHGSEDQEAWQR,MPLFEHYTR,QVIDCQLADVNNIGK | Carbamidomethyl [C5],SAGACTAAAFLK | Carbamidomethyl [C5],TAGIDEQENWHEGK,WAHLDIAGVMTNK		sp|P00727|AMPL_BOVIN,tr|G3N0I4|G3N0I4_BOVIN	1692.820104,1840.758482,1179.684794 : 1179.685168 : 1179.68419,1190.619262,1193.629046,1643.816592,1231.666428 : 1231.666658,2250.176738,1454.654264,1192.569888,1685.840586 : 1685.837984 : 1685.839916 : 1685.842652 : 1685.848898,1166.571392,1612.712217 : 1612.710204 : 1612.709412,1454.735736	TAGIDEQENWHEGK,MPLFEHYTR,EILNISGPPLK	http://www.uniprot.org/uniprot/P00727			0.928146	1.03849	1.03849	0.0758923	0.463518
1215	tr|Q3ZCE2|Q3ZCE2_BOVIN	ELAVL1	1.61619e+08	6650.73	1.82165e+08	2.26465e+08	3.12219e+08	2.2025e+08	1.74927e+08	5.31372e+08	3.51352e+08	3.10602e+08	1.78713e+08	3.1599e+08	6.64372e+08	7.18338e+07	6.43121e+08	3.1275e+08	1.05726e+07	3.16976e+08	1.06997e+07	6.58796e+06	5.62779e+08	5.5795e+07	4.68662e+08	1.28007e+08	4.10583e+08	1.78603e+08	8.41226e+06	2.73694e+08	5.11528e+08	2.87669e+08	1	2	36162.7	99.7,99.7	NVALLSQLYHSPAR,VLVDQTTGLSR	tr|Q3ZCE2|Q3ZCE2_BOVIN ELAV (Embryonic lethal, abnormal vision, Drosophila)-like 1 (Hu antigen R) OS=Bos taurus GN=ELAVL1 PE=2 SV=1	tr|Q3ZCE2|Q3ZCE2_BOVIN	1567.845902 : 1567.845002 : 1567.844984 : 1567.84824 : 1567.847844,1187.649992	NVALLSQLYHSPAR,VLVDQTTGLSR	http://www.uniprot.org/uniprot/Q3ZCE2	7.66871		0.899776	1.20608	1.20608	0.0762298	0.0653679
931	sp|P63097|GNAI1_BOVIN	GNAI1	6.19313e+08	6.04261e+08	4.52283e+08	1.02249e+09	1.11185e+09	2.44355e+09	1.10296e+09	2.35147e+09	1.49136e+09	1.57191e+09	7.70816e+08	2.33962e+09	1.90236e+09	4.78848e+08	5.38287e+09	1.22489e+09	1.02147e+09	8.94234e+08	149007008	7.51054e+08	2.52404e+09	7.35974e+08	4.24243e+09	1.6943e+09	2.7275e+09	3.86829e+09	1.54151e+08	1.81151e+09	1.05634e+09	3.14259e+09	1	2		99.7,99.7	DSGVQACFNR | Carbamidomethyl [C7],IIHEAGYSEEECK | Carbamidomethyl [C12]		sp|P63097|GNAI1_BOVIN	1152.496228,1563.680466	DSGVQACFNR | Carbamidomethyl [C7],IIHEAGYSEEECK | Carbamidomethyl [C12]	http://www.uniprot.org/uniprot/P63097			0.902669	1.07158	1.07158	0.0768783	0.355582
21	sp|P48616|VIME_BOVIN	VIM	7.36066e+11	3.12824e+11	4.89269e+11	5.444e+11	7.48118e+11	6.36124e+11	3.5187e+11	9.56728e+11	1.21679e+12	6.77711e+11	5.7842e+11	4.71614e+11	5.62131e+11	5.40278e+11	7.67475e+11	5.99205e+11	6.38598e+11	6.92573e+11	465258005000	6.9067e+11	1.11113e+12	2.86911e+11	4.1524e+11	5.90466e+11	6.16942e+11	7.62759e+11	2.7691e+11	9.44003e+11	4.14549e+11	1.52667e+12	7	40		99.7,99.7,99.7,99.7,99.7,99.7,99.7,99.7,99.7,99.7,99.7,99.7,99.7,99.7,99.7,99.7,99.7,99.7,99.7,99.7,99.7,99.7,99.7,99.7,99.7,99.7,99.7,99.7,99.7,99.7,99.7,99.7,99.7,99.7,99.7,99.7,99.7,99.7,99.7,99.7	DGQVINETSQHHDDLE,DGQVINETSQHHDDLE | Deamidated [N6],DNLAEDIMR,DNLAEDIMR | Oxidation [M8],EEAESTLQSFR,EKLQEEMLQR,EMEENFSVEAANYQDTIGR,EMEENFSVEAANYQDTIGR | Deamidated [N5],EMEENFSVEAANYQDTIGR | Oxidation [M2],ETNLDSLPLVDTHSK,ETNLDSLPLVDTHSK | Deamidated [N3],ETNLDSLPLVDTHSKR,EYQDLLNVK,FADLSEAANR,FANYIDKVR,ILLAELEQLK,ILLAELEQLKGQGK,ISLPLPNFSSLNLR,KVESLQEEIAFLK,KVESLQEEIAFLKK,LGDLYEEEMR,LGDLYEEEMR | …		sp|A6QQJ3|PERI_BOVIN,sp|O62654|DESM_BOVIN,sp|O77788|NFM_BOVIN,sp|P02548|NFL_BOVIN,sp|P48616|VIME_BOVIN,tr|F1MDZ2|F1MDZ2_BOVIN,tr|F1MSQ6|F1MSQ6_BOVIN	1835.790286 : 1835.790974 : 1835.78963 : 1835.789474 : 1835.789552 : 1835.79566 : 1835.791788,1836.78048 : 1836.778508 : 1836.769158,1075.496132 : 1075.498214 : 1075.497338,1091.489032,1295.598204 : 1295.602702,1302.657066 : 1302.656594 : 1302.657684 : 1302.660268,2201.956672 : 2201.953312 : 2201.949762 : 2201.951272 : 2201.951896 : 2201.953356 : 2201.954376 : 2201.952738 : 2201.961816 : 2201.956…	VELQELNDR,ILLAELEQLK,TYSLGSALRPTTSR	http://www.uniprot.org/uniprot/P48616			0.73313	0.91234	-1.09608	0.0769285	0.611683
555	sp|P68250|1433B_BOVIN	YWHAB	1.64285e+10	1.37234e+10	1.08275e+10	1.18311e+10	1.52247e+10	1.61403e+10	9.18346e+09	1.99405e+10	2.20575e+10	1.63895e+10	9.6462e+09	2.20177e+10	1.80995e+10	1.05986e+10	2.19137e+10	1.50838e+10	1.37104e+10	1.4944e+10	15556092200	1.73984e+10	2.55864e+10	1.20161e+10	2.56462e+10	1.4815e+10	1.48752e+10	1.42189e+10	1.2673e+10	1.60065e+10	1.83482e+10	2.15334e+10	1	4		99.7,99.7,99.7,99.7	AVTEQGHELSNEER,IEAELQDICNDVLQLLDK | Carbamidomethyl [C9] Deamidated [Q14],QTTVSNSQQAYQEAFEISK,YLSEVASGDNK		sp|P68250|1433B_BOVIN	1597.7343 : 1597.731078,2129.055124,2158.01512,1181.556388	AVTEQGHELSNEER,YLSEVASGDNK,QTTVSNSQQAYQEAFEISK	http://www.uniprot.org/uniprot/P68250			0.981834	1.00411	1.00411	0.0770409	0.719408
1555	sp|Q58DW0|RL4_BOVIN	RPL4	1.78982e+08	1.61178e+07	5.05845e+07	4.46938e+07	6.80746e+07	3.29234e+07	2.24051e+07	1.0738e+08	1.06229e+08	8.59439e+07	1.54431e+07	6.12423e+08	2.36551e+08	2.75605e+07	2.84138e+08	1.72442e+08	1.26297e+07	5.77274e+07	11732732	3.67565e+07	1.22903e+08	7.32417e+07	2.53147e+08	3.34171e+07	1.52553e+08	2.03623e+08	2.36379e+07	5.08929e+07	2.00199e+08	8.65537e+07	1	1		99.7	IEEVPELPLVVEDK		sp|Q58DW0|RL4_BOVIN	1607.86	IEEVPELPLVVEDK	http://www.uniprot.org/uniprot/Q58DW0			0.637438	1.36486	1.36486	0.0773558	0.300438
1649	tr|A6QPG6|A6QPG6_BOVIN	LANCL2	1.573e+09	5.24822e+06	1.13916e+09	7.75152e+08	5.33391e+08	3.62434e+08	4.89114e+08	5.77167e+08	1.71841e+09	5.29604e+08	3.13206e+08	6.66516e+08	6.01153e+08	8.44905e+08	5.18015e+08	3.69008e+08	6.36008e+06	2.11548e+09	226759184	8.88018e+06	8.54039e+08	6.92929e+08	1.18007e+09	3.78148e+07	3.40319e+08	5.59122e+08	9.80761e+06	3.18756e+08	4.16494e+08	8.80028e+08	1	1	49165.8	99.7	TPLSPEELGLPFHSDGK	tr|A6QPG6|A6QPG6_BOVIN LANCL2 protein OS=Bos taurus GN=LANCL2 PE=2 SV=1	tr|A6QPG6|A6QPG6_BOVIN	1822.908945 : 1822.904994 : 1822.90869	TPLSPEELGLPFHSDGK	http://www.uniprot.org/uniprot/A6QPG6	3.9261		0.623802	1.70541	1.70541	0.0775028	0.13786
642	tr|G3MYE7|G3MYE7_BOVIN	MECP2	6.32931e+08	4.06902e+08	9.45918e+08	2.31611e+08	3.88437e+08	8.85697e+08	1.43859e+08	7.39748e+08	1.64434e+09	4.53058e+08	3.53172e+08	7.31197e+08	7.22978e+08	5.14363e+08	9.40444e+08	4.28574e+08	7.63196e+08	3.15091e+08	354935736	5.46138e+08	7.8035e+08	2.45134e+08	4.74209e+08	5.86411e+08	9.947e+08	5.59251e+08	3.22412e+08	6.5633e+08	6.94409e+08	1.43808e+09	2	4	52020.9	99.7,99.7,99.7,99.7	AETSEGSGSAPAVPEASASPK,EVVKPLLVSTLGEK,KPGSVVAAATAEAK,YDVYLINPQGK	tr|G3MYE7|G3MYE7_BOVIN Uncharacterized protein OS=Bos taurus GN=MECP2 PE=4 SV=1	tr|G3MYE7|G3MYE7_BOVIN,tr|G3N2R6|G3N2R6_BOVIN	1928.896624 : 1928.898048,1510.895079,1298.714116,1308.672404	KPGSVVAAATAEAK,EVVKPLLVSTLGEK,AETSEGSGSAPAVPEASASPK	http://www.uniprot.org/uniprot/G3MYE7	12.4481		0.790772	0.912102	-1.09637	0.0776796	0.531472
369	sp|Q95140|RLA0_BOVIN	RPLP0	8.06384e+09	1.95004e+09	4.50896e+09	5.4121e+09	5.55712e+09	4.68709e+09	2.26913e+09	6.61233e+09	6.80089e+09	5.63505e+09	3.96188e+09	9.86561e+09	9.15907e+09	4.83228e+09	7.23755e+09	6.46281e+09	1.93093e+09	5.29823e+09	1.95272e+09	3.26456e+09	7.71005e+09	4.29188e+09	1.13424e+10	4.55005e+09	5.42092e+09	4.75522e+09	1.87273e+09	5.24329e+09	8.30135e+09	1.01246e+10	2	6		99.7,99.7,99.7,99.7,99.7,99.7	AGAIAPCEVTVPAQNTGLGPEK | Carbamidomethyl [C7],GHLENNPALEK,GNVGFVFTK,GTIEILSDVQLIK,IIQLLDDYPK,VLALSVETDYTFPLAEK		sp|Q95140|RLA0_BOVIN,tr|F1MDN4|F1MDN4_BOVIN	2179.094886,1220.614602,967.512316,1427.82328,1216.669416,1894.974414	GHLENNPALEK,IIQLLDDYPK,GNVGFVFTK	http://www.uniprot.org/uniprot/Q95140			0.861269	1.06051	1.06051	0.079089	0.543393
479	sp|Q5E9T9|RTCB_BOVIN	RTCB	8.80463e+08	2.02229e+08	3.01426e+08	7.11953e+08	8.57779e+08	5.60667e+08	2.80249e+08	1.33625e+09	3.98635e+08	9.80546e+08	5.8183e+08	2.15427e+09	2.18883e+09	3.00166e+08	1.59145e+09	1.16734e+09	3.68914e+08	7.1825e+08	230464508	2.58275e+08	1.57187e+09	7.80354e+08	2.03808e+09	1.81992e+08	1.15053e+09	9.7053e+08	3.49131e+08	4.3148e+08	1.12777e+09	1.63991e+09	1	5		99.7,99.7,99.7,99.7,99.7	IASPEGQDYLK,LADMGIAIR,NLDFQDVLDK,QIGNVAALPGIVHR,TNLDESDVQPVK		sp|Q5E9T9|RTCB_BOVIN	1219.609186,958.526182,1205.595666,1443.827808,1343.656312 : 1343.658072	QIGNVAALPGIVHR,LADMGIAIR,IASPEGQDYLK	http://www.uniprot.org/uniprot/Q5E9T9			0.681622	1.22546	1.22546	0.0791869	0.407559
1841	tr|G3MY87|G3MY87_BOVIN	MGAM	0	0	0	0	0	627515	0	1.38996e+07	1.0589e+06	0	0	1.5445e+07	1.13148e+07	0	3.2136e+06	0	0	0	37573320	0	0	0	0	0	0	0	0	0	1.29061e+07	0	1	1	207277	99.7	KDFTYDPVAFK	tr|G3MY87|G3MY87_BOVIN Uncharacterized protein OS=Bos taurus GN=MGAM PE=4 SV=1	tr|G3MY87|G3MY87_BOVIN	1329.65	KDFTYDPVAFK	http://www.uniprot.org/uniprot/G3MY87	0.600437		0.353443	0.017242	-57.9979	0.0795158	0.000386813
1370	sp|Q0IIJ2|H10_BOVIN	H1F0	6.10405e+06	3.89605e+07	9.50043e+07	5.58204e+06	1.81667e+08	2.05768e+08	9.64488e+08	2.24951e+08	2.18603e+09	1.15075e+09	3.90855e+08	1.34156e+09	1.26864e+09	3.15302e+07	4.72209e+09	2.62624e+08	1.54076e+08	127749	54356304	3.10731e+07	9.32144e+08	2.75832e+08	1.91376e+08	4.97658e+07	1.54955e+09	1.3623e+09	1.03462e+08	4.57536e+08	9.24494e+08	1.01836e+09	1	1		99.7	YSDMIVAAIQAEK		sp|Q0IIJ2|H10_BOVIN	1437.716582 : 1437.716812 : 1437.71565 : 1437.715764	YSDMIVAAIQAEK	http://www.uniprot.org/uniprot/Q0IIJ2			0.308828	0.243165	-4.11243	0.0798509	0.0831234
1433	sp|Q2KIT4|DNJB4_BOVIN	DNAJB4	1.22218e+07	2.79758e+06	2.92025e+06	2.45835e+06	0	1.84035e+06	0	0	0	2.15082e+06	1.63959e+06	0	0	700144	0	0	9.01043e+06	3.35574e+06	15395056	1.31615e+07	0	3.05674e+07	0	1.06314e+06	0	4.57474e+06	3.91621e+06	200258	0	2.04822e+08	1	1		99.7	VSLEEIYSGCTK | Carbamidomethyl [C10]		sp|Q2KIT4|DNJB4_BOVIN	1384.65	VSLEEIYSGCTK | Carbamidomethyl [C10]	http://www.uniprot.org/uniprot/Q2KIT4			0.422902	51.6709	51.6709	0.0801064	6915.61
988	sp|Q2T9X2|TCPD_BOVIN	CCT4	1.21514e+09	1.67576e+07	5.78158e+08	6.90873e+08	8.94206e+08	7.5264e+08	7.35055e+08	1.17081e+09	1.12955e+09	9.47578e+08	7.50442e+08	9.9384e+08	1.68136e+09	4.39231e+08	1.15063e+09	1.26362e+09	1.74857e+07	6.19917e+08	44037268	4.30487e+07	1.32384e+09	6.49891e+08	1.98883e+09	5.06196e+07	9.53189e+08	1.24252e+09	9.11616e+07	1.0692e+08	1.20091e+09	1.67118e+09	2	2		99.7,99.7	GIHPTIISESFQK,TGCNVLLIQK | Carbamidomethyl [C3]		sp|Q2T9X2|TCPD_BOVIN,tr|F1N0E5|F1N0E5_BOVIN	1455.781875 : 1455.770394 : 1455.771268,1144.62635	GIHPTIISESFQK,TGCNVLLIQK | Carbamidomethyl [C3]	http://www.uniprot.org/uniprot/Q2T9X2			0.962496	1.04423	1.04423	0.0803402	0.189562
65	sp|Q27965|HS71B_BOVIN	HSPA1B	4.33514e+10	2.21693e+10	1.86182e+10	2.46476e+10	2.99878e+10	3.00971e+10	2.03767e+10	5.69615e+10	3.49775e+10	3.27168e+10	2.44779e+10	7.1141e+10	5.10488e+10	1.92536e+10	4.15924e+10	4.4324e+10	2.05296e+10	3.33753e+10	10124748234	3.02243e+10	4.99195e+10	2.2384e+10	4.97485e+10	2.125e+10	2.47626e+10	3.677e+10	1.26822e+10	2.09156e+10	2.51185e+10	5.12244e+10	4	20		99.7,99.7,99.7,99.7,99.7,99.7,99.7,99.7,99.7,99.7,99.7,99.7,99.7,99.7,99.7,99.7,99.7,99.7,99.7,99.7	ATAGDTHLGGEDFDNR,DAGVIAGLNVLR,ELEQVCNPIISR | Carbamidomethyl [C6],FEELCSDLFR | Carbamidomethyl [C5],FGDPVVQSDMK,FGDPVVQSDMK | Oxidation [M10],IINEPTAAAIAYGLDR,LLQDFFNGR,LVNHFVEEFK,LVNHFVEEFK | Deamidated [N3],LVNHFVEEFKR,LYQGAGGPGAGGFGAQGPK,LYQGAGGPGAGGFGAQGPK | Deamidated [Q3],NALESYAFNMK,NQVALNPQNTVFDAK,SAVEDEGLK,SINPDEAVAYGAAVQAAILMGDK,TTPSYVAFTDTER,VINDGDKPK,YKAEDEVQR		sp|P19120|HSP7C_BOVIN,sp|P34933|HSP72_BOVIN,sp|Q27965|HS71B_BOVIN,sp|Q27975|HS71A_BOVIN	1674.718791 : 1674.716892 : 1674.721772 : 1674.72029,1196.68662 : 1196.68615,1456.726616,1314.590204 : 1314.590658,1221.56929 : 1221.569784,1237.566018,1686.892026 : 1686.893592 : 1686.89222 : 1686.893646,1108.565668,1260.64173 : 1260.648288 : 1260.648736,1261.633596,1416.749048,1688.825412 : 1688.825682 : 1688.823642,1689.820014,1286.600044,1657.840942,946.462194,2303.14382 : 2303.144766,1486.69…	TTPSYVAFTDTER,ATAGDTHLGGEDFDNR,LLQDFFNGR	http://www.uniprot.org/uniprot/Q27965			0.800458	0.928886	-1.07656	0.0808937	0.590968
718	sp|Q28046|ADSV_BOVIN	SCIN	5.31068e+08	1.13703e+06	6.44658e+08	9.03058e+08	5.1638e+08	3.71475e+08	4.52106e+07	3.87615e+08	6.46936e+08	4.25791e+08	8.30789e+07	5.18126e+08	5.30194e+08	8.14283e+08	5.56249e+08	3.97624e+08	8.96088e+06	2.7813e+08	146057596	2.66444e+07	7.61986e+08	3.30037e+08	1.12425e+09	2.54192e+09	3.46045e+08	6.03158e+08	1.17748e+07	3.69577e+08	1.25808e+09	6.90044e+08	1	3		99.7,99.7,99.7	AGGVASGLNHVLTNDLTAQR,AQLIVVEEGSEPSELTK,SLGGQAVQIR		sp|Q28046|ADSV_BOVIN	1993.023825,1827.948368,1027.572434	AGGVASGLNHVLTNDLTAQR,AQLIVVEEGSEPSELTK,SLGGQAVQIR	http://www.uniprot.org/uniprot/Q28046			0.452895	2.26245	2.26245	0.0808991	0.142288
774	sp|Q8WN55|PTBP1_BOVIN	PTBP1	2.181e+09	1.31904e+09	1.5194e+09	1.61983e+09	2.21156e+09	1.74699e+09	1.04304e+09	3.23814e+09	2.9991e+09	2.18591e+09	1.58601e+09	4.03309e+09	3.59635e+09	1.35111e+09	3.56164e+09	2.8923e+09	1.5563e+09	2.13744e+09	1.75884e+09	1.78305e+09	3.40605e+09	1.82039e+09	4.25145e+09	1.90887e+09	2.27785e+09	2.0365e+09	1.39121e+09	1.75254e+09	3.47339e+09	3.59089e+09	1	3		99.7,99.7,99.7	DYGNSPLHR,IAIPGLAGAGNSVLLVSNLNPER,ILFSSNGGIVK		sp|Q8WN55|PTBP1_BOVIN	1057.493036,2274.267652,1133.644338	DYGNSPLHR,IAIPGLAGAGNSVLLVSNLNPER,ILFSSNGGIVK	http://www.uniprot.org/uniprot/Q8WN55			0.93417	0.979669	-1.02075	0.0810163	0.638753
189	tr|A7MBI5|A7MBI5_BOVIN	DPYSL3	1.71857e+09	5.5525e+08	1.61876e+09	2.34445e+09	2.36646e+09	3.30225e+09	1.0003e+09	4.77418e+09	3.07116e+09	2.19016e+09	1.65665e+09	3.10589e+09	2.85668e+09	1.06242e+09	3.21977e+09	2.44369e+09	5.24741e+08	2.32458e+09	723046320	1.89654e+08	4.21483e+09	1.83841e+09	2.74299e+09	1.9285e+09	2.81541e+09	2.8071e+09	2.64481e+08	3.13753e+09	2.73739e+09	2.42359e+09	1	10	73987.8	99.7,99.7,99.7,99.7,99.7,99.7,99.7,99.7,99.7,99.7	DNFTAIPEGTNGVEER,GAPLVVICQGK | Carbamidomethyl [C8],GMTTVDDFFQGTK,GMYDGPVFDLTSTPK,GNVVFGEPITASLGTDGTHYWSK,IMLEDGNLHVTQGAGR | Deamidated [N7],MADLHAVPR,NHQSAAEYNIFEGMELR,SCCDYSLHVDITHWNDSVK | Carbamidomethyl [C2 C3],TLDFDALSVGQR	tr|A7MBI5|A7MBI5_BOVIN DPYSL3 protein OS=Bos taurus GN=DPYSL3 PE=2 SV=1	tr|A7MBI5|A7MBI5_BOVIN	1747.805482,1140.632718,1445.64899,1626.754028 : 1626.75487,2435.182602,1710.850854 : 1710.834714,1008.516738 : 1008.516834,2007.909813,2334.996412,1320.656826	TLDFDALSVGQR,GMTTVDDFFQGTK,IMLEDGNLHVTQGAGR | Deamidated [N7]	http://www.uniprot.org/uniprot/A7MBI5	22.076		0.296896	1.69466	1.69466	0.0813883	0.406612
1863	tr|G5E6N7|G5E6N7_BOVIN	CBX1	5.7898e+07	1.10357e+07	1.7895e+07	1.31436e+06	1.57729e+06	9.58096e+06	1.17261e+08	5.95091e+07	5.5278e+06	4.25624e+08	0	1.45182e+09	9.49303e+06	1.08347e+07	4.87692e+08	1.59692e+07	814191	9.4372e+06	116281424	3.4019e+06	5.85336e+06	6.05883e+08	1.84831e+09	1.10799e+07	5.40739e+07	1.08378e+09	8.42826e+06	2.22052e+07	1.1859e+09	2.47961e+07	1	1	21417.6	99.7	CPQVVISFYEER | Carbamidomethyl [C1]	tr|G5E6N7|G5E6N7_BOVIN Uncharacterized protein OS=Bos taurus GN=CBX1 PE=4 SV=1	tr|G5E6N7|G5E6N7_BOVIN	1525.72	CPQVVISFYEER | Carbamidomethyl [C1]	http://www.uniprot.org/uniprot/G5E6N7	6.48649		0.601367	3.49925	3.49925	0.0814656	0.0135332
923	sp|P42026|NDUS7_BOVIN	NDUFS7	1.33492e+08	4.21276e+08	1.44876e+07	2.3207e+07	4.03282e+07	2.14458e+07	0	0	2.78547e+07	4.71033e+07	3.22213e+07	9.28218e+08	3.07199e+08	1.11426e+07	2.5558e+07	3.17679e+08	6.70988e+08	4.00213e+07	1.09349e+08	6.80785e+08	4.90523e+07	3.14625e+07	2.94955e+08	7.22507e+07	9.68501e+06	8.06713e+07	2.17216e+08	1.82001e+07	6.07836e+07	2.92706e+07	2	2		99.7,99.7	LDDLINWAR,QSDVMIVAGTLTNK		sp|P42026|NDUS7_BOVIN,tr|A8WFQ0|A8WFQ0_BOVIN	1114.575728,1475.75627	LDDLINWAR,QSDVMIVAGTLTNK	http://www.uniprot.org/uniprot/P42026			0.168396	73.1988	73.1988	0.0815974	243.462
395	tr|F6Q234|F6Q234_BOVIN	PEPD	3.45723e+09	9.01156e+08	1.9385e+09	1.92671e+09	2.43886e+09	1.82456e+09	1.84705e+08	3.08515e+09	3.05399e+09	8.18656e+08	5.41276e+08	4.78332e+09	1.04466e+09	1.44543e+09	3.29917e+09	8.6889e+08	1.20121e+09	1.51589e+09	332002840	1.17403e+09	9.30478e+09	6.1795e+09	4.16519e+09	1.04298e+09	3.87812e+09	1.43782e+09	1.71752e+09	1.87033e+09	2.93595e+09	8.079e+09	1	6	54832.1	99.7,99.7,99.7,99.7,99.7,99.7	EASFEGISK,HSSYTCICGSGENSAVLHYGHAGAPNDK | Carbamidomethyl [C6 C8],MVLTVEPGIYFIDHLLDEALADPAR,SPSVLLTLR,TDMELEVLR,TVEEVEACMAGQDK | Carbamidomethyl [C8]	tr|F6Q234|F6Q234_BOVIN Uncharacterized protein OS=Bos taurus GN=PEPD PE=3 SV=1	tr|F6Q234|F6Q234_BOVIN	966.465964,2988.287924,2797.438299,984.596098,1104.546626 : 1104.549952 : 1104.557814 : 1104.54896 : 1104.55182 : 1104.54803,1565.66996	SPSVLLTLR,EASFEGISK,TDMELEVLR	http://www.uniprot.org/uniprot/F6Q234	19.0669		0.426828	1.58481	1.58481	0.0819093	0.355451
959	sp|Q17QG2|NUDC_BOVIN	NUDC	2.46755e+08	1.03817e+08	2.55537e+08	1.13076e+08	1.42319e+08	4.195e+08	3.35966e+08	1.74296e+08	4.74115e+08	6.23223e+07	1.49509e+07	1.2317e+08	1.06866e+08	2.29215e+08	1.81629e+08	1.15077e+08	2.62496e+08	1.50628e+08	158283184	7.03766e+08	5.19415e+08	7.54521e+08	2.8824e+08	3.868e+08	3.17482e+08	1.53344e+08	7.83142e+07	2.68154e+08	1.26686e+08	6.79077e+08	1	2		99.7,99.7	GQPAIVDGELYNEVK,VEESSWLIEDGK		sp|Q17QG2|NUDC_BOVIN	1630.828524,1390.673954	GQPAIVDGELYNEVK,VEESSWLIEDGK	http://www.uniprot.org/uniprot/Q17QG2			0.129039	0.45588	-2.19356	0.0823316	0.404125
1638	tr|A6H797|A6H797_BOVIN	MLEC	1.90841e+08	8.11875e+06	2.10149e+07	6.11582e+07	3.58985e+07	3.83672e+06	1.94654e+07	6.80703e+07	2.1072e+07	1.28299e+08	5.03271e+07	1.42197e+09	9.50865e+08	2.96839e+07	1.34902e+08	3.90826e+08	9.00039e+06	0	71006064	8.20306e+06	9.70365e+07	1.53318e+08	9.45496e+08	6.948e+06	4.1394e+07	1.88447e+08	2.83415e+07	5.93376e+06	2.40298e+08	3.47485e+08	1	1	31565.9	99.7	YNEETFGYEVPIK	tr|A6H797|A6H797_BOVIN MLEC protein OS=Bos taurus GN=MLEC PE=2 SV=1	tr|A6H797|A6H797_BOVIN	1587.742726 : 1587.742524	YNEETFGYEVPIK	http://www.uniprot.org/uniprot/A6H797	4.59364		0.893477	1.3578	1.3578	0.0824746	0.0166405
338	sp|P13135|CPNS1_BOVIN	CAPNS1	5.58362e+09	5.1247e+09	4.6056e+09	5.87466e+09	6.12056e+09	5.81764e+09	3.66211e+09	1.00983e+10	8.77926e+09	6.90583e+09	4.10092e+09	9.18916e+09	7.88962e+09	4.37268e+09	1.00412e+10	5.27924e+09	5.99427e+09	6.96224e+09	4066194952	5.89737e+09	9.83527e+09	6.59665e+09	1.09877e+10	7.56194e+09	9.34596e+09	7.47511e+09	4.40006e+09	6.9956e+09	8.53544e+09	1.04214e+10	1	6		99.7,99.7,99.7,99.7,99.7,99.7	ILGGVISAISEAAAQYNPEPVPPR,LFAQLAGDDMEVSATELMNILNK,LNEHLYNMIIR,SMVAVMDSDTTGK,TDGFGIDTCR | Carbamidomethyl [C9],THYSNIEANESEEVR		sp|P13135|CPNS1_BOVIN	2448.297652,2522.237232,1414.7394 : 1414.739892 : 1414.737531,1340.594004 : 1340.600196 : 1340.589236,1140.487062 : 1140.485064,1776.79284 : 1776.781424 : 1776.787268	THYSNIEANESEEVR,TDGFGIDTCR | Carbamidomethyl [C9],LNEHLYNMIIR	http://www.uniprot.org/uniprot/P13135			0.752762	1.06878	1.06878	0.0826536	0.68518
1836	tr|G3MXE3|G3MXE3_BOVIN	LOC785756	0	980922	0	7.43897e+06	351407	1.75093e+06	0	0	405426	121191	807572	3.32148e+06	4.88611e+06	0	0	1.21346e+08	0	2.05477e+06	747734	2.47918e+07	1.07005e+06	442970	0	593216	68901.4	0	0	204085	0	575781	1	1	12288.2	99.7	VQDCFNEAGFDAK | Carbamidomethyl [C4]	tr|G3MXE3|G3MXE3_BOVIN Uncharacterized protein OS=Bos taurus GN=LOC785756 PE=4 SV=1	tr|G3MXE3|G3MXE3_BOVIN	1499.63	VQDCFNEAGFDAK | Carbamidomethyl [C4]	http://www.uniprot.org/uniprot/G3MXE3	11.2069		0.128474	0.00107551	-929.79	0.0826716	2596.67
1599	sp|Q95323|CAH4_BOVIN	CA4	0	0	1.95259e+06	0	0	0	0	271697	2.23103e+07	0	2.05048e+06	0	0	5.75548e+06	0	520907	0	0	0	0	186100	6.66123e+08	0	0	613720	0	0	2.11216e+07	0	551484	1	1		99.7	QSPVNIVTAK		sp|Q95323|CAH4_BOVIN	1055.6	QSPVNIVTAK	http://www.uniprot.org/uniprot/Q95323			0.441098	0.0366958	-27.2511	0.08307	0.000485285
740	sp|Q3SWZ6|SBDS_BOVIN	SBDS	2.80101e+09	8.25042e+08	9.23931e+08	1.35664e+09	1.38176e+09	1.20091e+09	8.01528e+08	1.55885e+09	3.99973e+09	2.17743e+09	8.50509e+08	3.26191e+09	2.24793e+09	9.93705e+08	2.87577e+09	1.99603e+09	1.3777e+09	9.40468e+08	750947792	1.47993e+09	2.7806e+09	9.75e+08	3.66949e+09	2.4135e+09	2.09035e+09	2.67161e+09	4.91346e+08	2.29838e+09	1.373e+09	2.78018e+09	1	3		99.7,99.7,99.7	DIATIVADK,HTQLEQMFR,KEDLISAFGTDDQTEICK | Carbamidomethyl [C17]		sp|Q3SWZ6|SBDS_BOVIN	944.518462,1188.572876 : 1188.57007,2068.962393	DIATIVADK,HTQLEQMFR,KEDLISAFGTDDQTEICK | Carbamidomethyl [C17]	http://www.uniprot.org/uniprot/Q3SWZ6			0.410947	1.33007	1.33007	0.0832171	0.540035
1139	tr|F1MNI4|F1MNI4_BOVIN	RAB5B	6.24386e+08	2.94605e+08	7.34556e+08	5.50046e+08	4.69014e+08	4.8199e+08	2.74138e+08	9.11689e+08	1.06286e+09	6.48597e+08	2.95628e+08	2.56111e+09	1.44498e+09	7.54088e+08	3.49651e+09	3.45228e+08	4.12582e+08	4.47386e+08	184739244	6.99021e+08	3.77694e+08	1.46652e+09	3.4573e+09	7.52272e+08	2.10213e+09	2.16469e+09	1.50863e+08	3.05334e+08	3.59629e+09	1.3337e+09	1	2	25153.2	99.7,99.7	GVDLHEQSQQNK,QASPSIVIALAGNK	tr|F1MNI4|F1MNI4_BOVIN Uncharacterized protein (Fragment) OS=Bos taurus GN=RAB5B PE=3 SV=1	tr|F1MNI4|F1MNI4_BOVIN	1381.65889,1367.782552	GVDLHEQSQQNK,QASPSIVIALAGNK	http://www.uniprot.org/uniprot/F1MNI4	11.3537		0.740216	1.20522	1.20522	0.0833184	0.36584
438	sp|Q07130|UGPA_BOVIN	UGP2	3.08007e+09	1.32325e+09	1.76034e+09	2.16994e+09	3.43763e+09	2.1909e+09	1.12575e+09	3.80165e+09	3.67575e+09	2.4198e+09	1.67027e+09	3.44162e+09	3.60354e+09	1.84343e+09	3.28384e+09	2.7395e+09	3.11223e+09	2.09422e+09	594667984	1.39872e+09	4.33921e+09	1.09363e+09	3.59515e+09	2.44876e+09	3.53736e+09	2.28581e+09	5.4831e+08	2.49518e+09	2.33496e+09	5.22704e+09	1	5		99.7,99.7,99.7,99.7,99.7	AMSQDGASQFQEVIR,GTVIIIANHGDR,LVEIAQVPK,NENTFLDLTVQQIEHLNK,SFENSLGINVPR		sp|Q07130|UGPA_BOVIN	1665.778176,1264.678928,995.600478,2155.089792,1331.688094	LVEIAQVPK,SFENSLGINVPR,NENTFLDLTVQQIEHLNK	http://www.uniprot.org/uniprot/Q07130			0.662492	1.16967	1.16967	0.0833847	0.526946
1265	sp|A7Z035|EPN4_BOVIN	CLINT1	6.0639e+07	2.51857e+08	388892	5.18843e+07	6.87002e+07	6.3889e+07	6.96872e+07	1.25843e+08	1.41259e+08	2.58815e+08	1.66738e+08	2.00142e+08	8.0374e+08	22132.1	1.15706e+08	2.19684e+08	2.22173e+08	1.22646e+08	78679272	7.25171e+07	1.19156e+08	5.49027e+07	3.11073e+08	1.83007e+08	2.45031e+07	1.4514e+08	9.95245e+07	8.85325e+07	5.92975e+08	2.16262e+08	1	1		99.7	YVGVSSDSVGGFR		sp|A7Z035|EPN4_BOVIN	1328.64	YVGVSSDSVGGFR	http://www.uniprot.org/uniprot/A7Z035			0.879511	0.824323	-1.21312	0.0835402	9.74499
1761	tr|F1MMR5|F1MMR5_BOVIN	TTC38	2.44923e+06	0	0	4.3371e+06	1.97975e+06	1.66932e+07	0	1.8769e+06	2.75249e+06	0	0	3.38684e+07	0	2.4091e+06	2.55092e+07	933617	2.71261e+06	2.76669e+06	0	0	3.46109e+06	4.08319e+07	3.65138e+07	4.26472e+06	763690	1.52538e+07	0	1.18262e+06	4.65667e+06	2.35741e+07	1	1	51771.8	99.7	VVELLLPIR	tr|F1MMR5|F1MMR5_BOVIN Uncharacterized protein OS=Bos taurus GN=LOC100850497 PE=4 SV=1	tr|F1MMR5|F1MMR5_BOVIN	1050.68	VVELLLPIR	http://www.uniprot.org/uniprot/F1MMR5	1.93133		0.0530836	7207.75	7207.75	0.083658	0.000378247
168	tr|A6QPP2|A6QPP2_BOVIN	SERPIND1	2.39293e+10	6.51365e+09	3.20461e+10	1.72809e+10	2.13509e+10	3.24515e+10	7.42809e+09	1.77616e+10	1.92268e+10	2.38713e+10	2.16903e+10	2.04767e+10	1.89956e+10	2.67087e+10	3.14182e+10	1.61664e+10	6.3813e+09	9.30428e+09	12007361570	3.01786e+09	1.2217e+10	1.34886e+10	2.54355e+10	1.1736e+10	3.42132e+10	1.41764e+10	5.29595e+09	1.51756e+10	3.16775e+10	1.44698e+10	1	11	55206.7	99.7,99.7,99.7,99.7,99.7,99.7,99.7,99.7,99.7,99.7,99.7	AADFSDPAFLAHTNR,ALGVTALFDK,FPVEMTHNHNFR,GAFLAASDQELDCDVLR | Carbamidomethyl [C13],GAFLAASDQELDCDVLR | Carbamidomethyl [C13] Deamidated [Q9],LEYVGGISMLVVVPHK,LEYVGGISMLVVVPHK | Oxidation [M9],SVSDLYVQK,TLESQLTPQAVER,TSCLLFLGR | Carbamidomethyl [C3],VGAADNVFLAPVGVSAAMAMLSLGLAGDTHQEVHTALR	tr|A6QPP2|A6QPP2_BOVIN SERPIND1 protein OS=Bos taurus GN=SERPIND1 PE=2 SV=1	tr|A6QPP2|A6QPP2_BOVIN	1631.770179,1033.579406 : 1033.579248 : 1033.579754 : 1033.580802 : 1033.580998 : 1033.579522,1527.70368 : 1527.706732 : 1527.703204 : 1527.702264,1878.877382 : 1878.877992 : 1878.87567 : 1878.878352,1879.878818,1739.960772,1755.958425,1037.538298,1470.768062 : 1470.765684 : 1470.768702,1065.564424 : 1065.565014 : 1065.564694 : 1065.563914,3788.936204	SVSDLYVQK,TLESQLTPQAVER,ALGVTALFDK	http://www.uniprot.org/uniprot/A6QPP2	28.0242		0.0797279	1.89944	1.89944	0.0836926	0.531136
149	tr|F1MMK2|F1MMK2_BOVIN	G6PD	6.13773e+10	7.23581e+10	6.15622e+10	6.19804e+10	5.23218e+10	2.32039e+10	3.67128e+10	1.39108e+10	4.91882e+10	1.72956e+10	2.30218e+10	5.47226e+10	3.23171e+10	2.78387e+10	1.25437e+10	5.37197e+10	3.41626e+10	5.13644e+10	23494327132	4.06796e+10	3.9354e+10	1.26768e+10	2.54655e+10	3.01825e+10	1.4434e+10	1.02206e+10	3.95357e+10	1.59607e+10	1.11299e+10	2.31797e+10	1	12	59336.2	99.7,99.7,99.7,99.7,99.7,99.7,99.7,99.7,99.7,99.7,99.7,99.7	DLQSSNQLSNHIASLFHEDQIYR,DNIACVILTFK | Carbamidomethyl [C5],EMVQNLMVLR,GYLDDPTVPR,IFTPLLHHIER,IIVEKPFGR,KPGMFFNPEESELDLTYGNR,KPGMFFNPEESELDLTYGNR | Deamidated [N7],NIHETCMSQTGWNR | Carbamidomethyl [C6],NSYVAGQYDDTASYK | Deamidated [Q7],VGFQYEGTYK,VQPNEAVYTK	tr|F1MMK2|F1MMK2_BOVIN Glucose-6-phosphate 1-dehydrogenase OS=Bos taurus GN=G6PD PE=3 SV=1	tr|F1MMK2|F1MMK2_BOVIN	2714.310736,1292.679384,1231.641272,1131.55656,1374.774642,1057.6271,2343.083037 : 2343.086418,2344.085832,1732.739874 : 1732.737884 : 1732.73857,1681.727428,1190.562778 : 1190.561888,1147.588482	GYLDDPTVPR,VGFQYEGTYK,KPGMFFNPEESELDLTYGNR	http://www.uniprot.org/uniprot/F1MMK2	27.767		0.762953	0.889227	-1.12457	0.0843693	1.99955
737	sp|Q3MHP2|RB11B_BOVIN	RAB11B	1.51516e+09	1.77752e+08	4.05306e+08	1.54809e+09	1.63553e+09	1.74897e+09	1.21947e+09	1.96442e+09	1.48387e+09	1.78731e+09	1.2103e+09	2.9409e+09	1.97337e+09	1.13861e+09	2.88013e+09	1.93916e+09	6.88878e+08	1.59377e+09	157289959	1.79473e+09	2.88431e+09	2.20059e+09	3.6455e+09	1.55159e+09	2.6015e+09	2.11709e+09	4.93619e+08	1.94703e+09	1.8538e+09	2.58705e+09	1	3		99.7,99.7,99.7	DDEYDYLFK,DHADSNIVIMLVGNK,GAVGALLVYDIAK		sp|Q3MHP2|RB11B_BOVIN	1206.50784 : 1206.507686,1624.822536 : 1624.817888 : 1624.816 : 1624.81713 : 1624.821976 : 1624.822844,1288.73433	DDEYDYLFK,DHADSNIVIMLVGNK,GAVGALLVYDIAK	http://www.uniprot.org/uniprot/Q3MHP2			0.860442	0.917562	-1.08984	0.0844595	0.41837
1127	tr|F1MD83|F1MD83_BOVIN	PF4	2.05179e+09	3.80187e+09	4.74993e+09	3.52984e+09	2.48148e+08	4.30413e+08	5.95353e+08	1.8466e+08	3.58677e+09	4.85381e+08	2.62377e+08	1.90692e+08	5.18115e+08	2.83275e+09	1.22461e+08	4.48628e+08	1.2905e+10	2.88194e+09	4055163844	1.25627e+10	2.47289e+08	1.21881e+08	2.78062e+08	1.05909e+10	7.29064e+08	6.84808e+08	5.89384e+09	1.49276e+09	4.57413e+08	1.53803e+09	1	2	12566.6	99.7,99.7	HISSLEVIGAGLHCPSPQLIATLK | Carbamidomethyl [C14],ICLDQQNPLYK | Carbamidomethyl [C2]	tr|F1MD83|F1MD83_BOVIN Platelet factor 4 OS=Bos taurus GN=PF4 PE=3 SV=1	tr|F1MD83|F1MD83_BOVIN	2540.374206,1390.694026	HISSLEVIGAGLHCPSPQLIATLK | Carbamidomethyl [C14],ICLDQQNPLYK | Carbamidomethyl [C2]	http://www.uniprot.org/uniprot/F1MD83	29.661		0.92613	0.916772	-1.09078	0.0845194	5.30676
690	sp|P38409|GNA11_BOVIN	GNA11	4.52618e+07	5.09347e+07	4.54096e+07	1.47801e+07	1.40626e+07	3.36335e+07	3.33809e+07	6.93859e+07	3.88766e+07	1.94007e+07	0	4.23772e+08	3.3931e+07	8.41487e+06	8.69522e+08	449879	1.29585e+08	1.69183e+07	22575256	1.49103e+08	2.95488e+07	3.21858e+08	6.56347e+08	1.94557e+07	7.59907e+08	4.21706e+08	4.75477e+06	1.61258e+07	3.71204e+08	9.58309e+07	1	3		99.7,99.7,99.7	DTILQLNLK,IATSGYLPTQQDVLR,VPTTGIIEYPFDLENIIFR		sp|P38409|GNA11_BOVIN	1056.617412,1660.876302,2236.177614	DTILQLNLK,IATSGYLPTQQDVLR,VPTTGIIEYPFDLENIIFR	http://www.uniprot.org/uniprot/P38409			0.887127	1.38798	1.38798	0.084566	0.016377
1526	sp|Q3ZBV1|IST1_BOVIN	IST1	2.13662e+08	2.73956e+08	9.7762e+07	2.16189e+08	1.56767e+08	1.22934e+08	2.21748e+08	1.09465e+08	1.79876e+08	2.33106e+08	1.61833e+08	3.77304e+08	3.90127e+08	1.51785e+08	2.22842e+08	2.94636e+08	2.36073e+08	1.97916e+08	270108832	2.29994e+08	1.08716e+08	8.05406e+07	3.06626e+08	2.56836e+08	1.44115e+08	1.26382e+08	4.33167e+08	1.68073e+08	3.3634e+08	2.12449e+08	2	1		99.7	TNQIGTVNDR		sp|Q3ZBV1|IST1_BOVIN,tr|F1MXJ5|F1MXJ5_BOVIN	1116.56	TNQIGTVNDR	http://www.uniprot.org/uniprot/Q3ZBV1			0.536757	0.842818	-1.1865	0.0849455	1.6328
1805	tr|F1N2D3|F1N2D3_BOVIN	TJP1	1.84926e+08	5.79776e+07	1.68331e+08	7.03266e+07	1.20924e+08	1.73063e+08	1.98064e+07	7.40759e+07	4.71794e+08	5.25241e+07	3.75455e+07	1.30021e+08	1.32553e+08	1.58044e+08	3.67757e+08	1.11247e+08	1.07923e+08	6.26041e+07	169447024	1.83712e+08	2.18417e+08	3.69522e+07	1.60518e+08	1.46107e+08	2.04458e+08	1.00686e+08	6.84829e+07	2.09954e+08	7.23796e+07	5.76255e+08	1	1	190405	99.7	GGPAEGQLQENDR	tr|F1N2D3|F1N2D3_BOVIN Uncharacterized protein (Fragment) OS=Bos taurus GN=TJP1 PE=4 SV=2	tr|F1N2D3|F1N2D3_BOVIN	1369.62	GGPAEGQLQENDR	http://www.uniprot.org/uniprot/F1N2D3	0.759346		0.64134	0.797434	-1.25402	0.0854373	0.422869
326	tr|Q2HJ65|Q2HJ65_BOVIN	H2AFY	3.49095e+09	1.32943e+09	3.15559e+09	2.75998e+09	2.37507e+09	2.37779e+09	1.00514e+09	5.48376e+09	8.19396e+09	2.68843e+09	1.66329e+09	5.17006e+09	4.53509e+09	1.38841e+09	7.88727e+09	2.69961e+09	3.27776e+09	2.99046e+09	1110354826	3.64239e+09	4.55359e+09	9.78229e+08	2.49125e+09	2.2736e+09	5.97198e+09	3.93249e+09	2.06889e+09	3.56571e+09	4.32759e+09	6.2175e+09	1	7	39532.6	99.7,99.7,99.7,99.7,99.7,99.7,99.7	AASADSTTEGTPADGFTVLSTK,AGVIFPVGR,GVTIASGGVLPNIHPELLAK,LEAIITPPPAK,NCLALADDK | Carbamidomethyl [C2],QTAAQLILK,SIAFPSIGSGR	tr|Q2HJ65|Q2HJ65_BOVIN Histone H2A OS=Bos taurus GN=H2AFY PE=2 SV=1	tr|Q2HJ65|Q2HJ65_BOVIN	2125.998798,914.533372,1985.130344,1148.679872,1018.471376,984.596482,1090.576732	AGVIFPVGR,LEAIITPPPAK,QTAAQLILK	http://www.uniprot.org/uniprot/Q2HJ65	24.5283		0.920315	0.962088	-1.03941	0.0854828	0.50373
1512	sp|Q3T140|DLRB1_BOVIN	DYNLRB1	5.62571e+08	2.02787e+08	2.19458e+08	5.01479e+08	1.48854e+09	3.0119e+09	5.65544e+08	5.14608e+09	7.4505e+08	1.63809e+09	1.14366e+09	1.20651e+09	3.14305e+09	3.24399e+08	2.12448e+09	3.20816e+09	1.24276e+08	6.18334e+08	105856752	1.10603e+08	4.44417e+09	1.49925e+08	1.11059e+09	1.43843e+09	3.38858e+09	1.11077e+09	1.20856e+07	8.33719e+08	1.33779e+09	1.22393e+09	1	1		99.7	EIDPQNDLTFLR		sp|Q3T140|DLRB1_BOVIN	1459.733444 : 1459.731538 : 1459.72704	EIDPQNDLTFLR	http://www.uniprot.org/uniprot/Q3T140			0.925945	0.918447	-1.08879	0.0859065	0.197475
1685	tr|E1BEI0|E1BEI0_BOVIN	API5	2.08115e+07	2.86828e+07	1.42864e+07	2.36904e+06	1.18178e+07	1.80436e+07	4.39036e+06	3.31825e+07	8.37188e+07	9.86344e+06	0	4.15312e+07	4.90845e+06	1.74963e+06	5.78886e+07	6.70115e+06	6.04699e+06	5.32701e+06	1.51161e+06	7.22755e+06	1.33215e+07	8.40278e+06	4.79421e+07	6.8816e+06	4.54899e+07	6.34065e+06	235014	3.29842e+07	7.57569e+06	3.95734e+07	1	1	54364	99.7	GTLGGLFSQILQGEDIVR	tr|E1BEI0|E1BEI0_BOVIN Uncharacterized protein (Fragment) OS=Bos taurus GN=API5 PE=4 SV=2	tr|E1BEI0|E1BEI0_BOVIN	1902.02	GTLGGLFSQILQGEDIVR	http://www.uniprot.org/uniprot/E1BEI0	3.73444		0.960398	1.1077	1.1077	0.0860038	0.0259908
823	tr|F1MCF1|F1MCF1_BOVIN	SET	3.45186e+09	7.10574e+08	1.81974e+09	2.21037e+09	3.02999e+09	2.53073e+09	6.66964e+08	4.53978e+09	2.79243e+09	2.76785e+09	1.98354e+09	5.47511e+09	5.00767e+09	1.57246e+09	4.6262e+09	3.68099e+09	1.03729e+09	2.97031e+09	785114211	1.75163e+09	4.10443e+09	1.44022e+09	6.92456e+09	2.24321e+09	2.96931e+09	3.69574e+09	4.23246e+08	2.96062e+09	4.30242e+09	5.43233e+09	1	3	29718.2	99.7,99.7,99.7	EQQEAIEHIDEVQNEIDR,LNEQASEEILK,VEVTEFEDIK	tr|F1MCF1|F1MCF1_BOVIN Uncharacterized protein (Fragment) OS=Bos taurus GN=SET PE=3 SV=1	tr|F1MCF1|F1MCF1_BOVIN	2193.994278 : 2194.013505 : 2194.011927 : 2194.010895,1272.658072,1207.60005	EQQEAIEHIDEVQNEIDR,LNEQASEEILK,VEVTEFEDIK	http://www.uniprot.org/uniprot/F1MCF1	15.3543		0.67935	1.20939	1.20939	0.0863429	0.443713
1437	sp|Q2KJ33|LIMS2_BOVIN	LIMS2	8.96634e+07	1.29694e+08	1.69904e+08	4.55255e+07	6.95036e+07	3.51787e+08	3.78065e+07	5.53914e+08	6.37238e+08	7.43373e+07	6.5343e+07	2.90516e+08	2.75767e+08	9.44301e+07	5.23526e+08	1.56812e+08	1.92045e+08	1.41691e+08	429759936	5.64884e+07	2.18234e+08	4.95901e+07	3.24915e+08	4.17065e+08	2.62518e+08	2.97027e+08	3.3778e+07	2.23063e+08	2.24458e+08	5.7596e+08	1	1		99.7	NDAYHPDHFSCTHCGK | Carbamidomethyl [C11 C14]		sp|Q2KJ33|LIMS2_BOVIN	1944.76	NDAYHPDHFSCTHCGK | Carbamidomethyl [C11 C14]	http://www.uniprot.org/uniprot/Q2KJ33			0.975191	0.982635	-1.01767	0.086741	0.3695
1757	tr|F1MLZ1|F1MLZ1_BOVIN	CYBRD1	4.57573e+08	3.76688e+08	6.94763e+08	3.71309e+08	4.57372e+08	7.61002e+08	4.33796e+07	9.9546e+08	7.6759e+08	4.09876e+08	2.55844e+08	5.64714e+08	3.8929e+08	5.21306e+08	8.45075e+08	3.51219e+08	5.88272e+08	5.83119e+08	827328580	2.79509e+08	7.20898e+08	7.12966e+08	5.71377e+08	4.9592e+08	6.78711e+08	4.82942e+08	4.50777e+08	6.80722e+08	5.99335e+08	8.19423e+08	1	1	31553.2	99.7	SDSELNSEAAAR	tr|F1MLZ1|F1MLZ1_BOVIN Uncharacterized protein OS=Bos taurus GN=CYBRD1 PE=4 SV=2	tr|F1MLZ1|F1MLZ1_BOVIN	1248.56	SDSELNSEAAAR	http://www.uniprot.org/uniprot/F1MLZ1	4.21053		0.0571288	1.89966	1.89966	0.0875174	0.564402
1882	tr|Q1JQB0|Q1JQB0_BOVIN	COL6A2	110580	12285.2	3.51033e+07	2.35541e+07	0	5.05127e+06	0	3.99654e+06	234260	582010	0	0	2.29467e+06	5.74515e+07	1.76082e+06	0	1.7631e+07	0	44577808	3.0091e+06	42278	0	0	5.41411e+06	1.50789e+07	0	821050	5.14924e+06	3.90847e+06	7.21505e+06	1	1	97135.1	99.7	QDWMDLFIDTFK	tr|Q1JQB0|Q1JQB0_BOVIN Collagen, type VI, alpha 2 OS=Bos taurus GN=COL6A2 PE=2 SV=1	tr|Q1JQB0|Q1JQB0_BOVIN	1557.71	QDWMDLFIDTFK	http://www.uniprot.org/uniprot/Q1JQB0	1.30862		0.73171	0.205815	-4.85874	0.088106	0.000302933
726	sp|Q2KJ93|CDC42_BOVIN	CDC42	4.89897e+09	3.41809e+09	4.16457e+09	3.37972e+09	4.45331e+09	4.22475e+09	3.08589e+09	7.04084e+09	8.54004e+09	9.87537e+09	2.64519e+09	1.20242e+10	6.32511e+09	3.77438e+09	1.42541e+10	4.44991e+09	8.34993e+09	4.04163e+09	4.15136e+09	4.85084e+09	7.11574e+09	6.51425e+09	1.63891e+10	7.62545e+09	1.17058e+10	9.11625e+09	4.31144e+09	6.96076e+09	8.60665e+09	1.01685e+10	1	3		99.7,99.7,99.7	QKPITPETAEK,WVPEITHHCPK | Carbamidomethyl [C9],YVECSALTQK | Carbamidomethyl [C4]		sp|Q2KJ93|CDC42_BOVIN	1240.664766 : 1240.66558,1402.683606,1197.570564 : 1197.568869	QKPITPETAEK,WVPEITHHCPK | Carbamidomethyl [C9],YVECSALTQK | Carbamidomethyl [C4]	http://www.uniprot.org/uniprot/Q2KJ93			0.306144	1.37737	1.37737	0.0883042	0.580413
47	tr|A4IFB3|A4IFB3_BOVIN	PLIN	6.71546e+10	3.67055e+10	3.62919e+10	6.67901e+10	1.20331e+11	8.25737e+10	5.65427e+10	9.56321e+10	1.19182e+11	7.01875e+10	6.58656e+10	9.63957e+10	9.44664e+10	4.7415e+10	1.63219e+11	7.6296e+10	4.86324e+10	7.34338e+10	24907232080	4.10524e+10	1.63593e+11	2.20912e+10	1.28135e+11	5.47659e+10	1.10414e+11	1.10877e+11	1.60498e+10	6.09308e+10	2.71416e+10	2.02673e+11	1	25	55025.6	99.7,99.7,99.7,99.7,99.7,99.7,99.7,99.7,99.7,99.7,99.7,99.7,99.7,99.7,99.7,99.7,99.7,99.7,99.7,99.7,99.7,99.7,99.7,99.7,99.7	ALQSTVSVVMWAPAAVLGTAGR,AMSLSDALK,AMSLSDALK | Oxidation [M2],DIDNPPAEAER,DTAEYAANTR,EAHPLVASVCNAYEK | Carbamidomethyl [C10],GPTLLDGDLPEQENVLQR,GVQGASSLAAWSMEPVVR,GVQGASSLAAWSMEPVVR | Oxidation [M13],GVTDNVVDTVVNYVPLPR,IASELKDTISTR,IPALQYPPEK,LASGGADLALGGVEK,LSEGAALPGSQGLLGSVAHTLQK,LSLMEPESEFR,LSLMEPESEFR | Oxidation [M4],LSTQFVAANELACR | Carbamidomethyl [C13],MLHLTPAQATSSTK,MLHLTPAQATSSTK | Oxidat…	tr|A4IFB3|A4IFB3_BOVIN Perilipin OS=Bos taurus GN=PLIN PE=2 SV=1	tr|A4IFB3|A4IFB3_BOVIN	2184.169778,934.479222 : 934.478348 : 934.478164,950.472702,1225.561256,1110.494146,1686.802653 : 1686.804105 : 1686.81834,1993.01134 : 1993.009486 : 1993.00911 : 1993.009576 : 1993.010756 : 1993.010838 : 1993.011568,1843.924838 : 1843.9247 : 1843.926476,1859.916712,1956.02841,1332.725102,1154.633922,1356.724272 : 1356.723728 : 1356.724086 : 1356.725042 : 1356.724876 : 1356.712386 : 1356.715526,2…	MLHLTPAQATSSTK,DIDNPPAEAER,LASGGADLALGGVEK	http://www.uniprot.org/uniprot/A4IFB3	53.4884		0.898626	0.949802	-1.05285	0.0884489	0.491485
780	sp|Q9XSK7|HDGF_BOVIN	HDGF	3.20481e+08	3.37793e+08	6.1743e+08	4.92754e+08	1.11552e+09	1.40531e+09	2.70238e+08	2.71106e+09	1.1657e+09	9.23067e+08	6.23189e+08	1.82e+09	1.75747e+09	5.23236e+08	2.40081e+09	1.01515e+09	5.6825e+08	1.28141e+09	4.34593e+08	5.10327e+08	2.16789e+09	8.02603e+08	2.34631e+09	1.39105e+09	2.47217e+09	1.52957e+09	4.30684e+08	1.79256e+09	2.05185e+09	1.12023e+09	2	3		99.7,99.7,99.7	EDAEAPGLR,EGATLEGERPLPVEAEK,GFSEGLWEIENNPTVK		sp|Q9XSK7|HDGF_BOVIN,tr|G3X6L4|G3X6L4_BOVIN	956.456476,1823.924826 : 1823.925868 : 1823.925078,1818.879472 : 1818.876758	EDAEAPGLR,EGATLEGERPLPVEAEK,GFSEGLWEIENNPTVK	http://www.uniprot.org/uniprot/Q9XSK7			0.782069	1.13174	1.13174	0.0885405	0.455966
38	sp|Q27966|MYO1C_BOVIN	MYO1C	2.45545e+10	1.62577e+10	2.22178e+10	2.66441e+10	3.73564e+10	3.85403e+10	1.77174e+10	4.01877e+10	5.5649e+10	2.52007e+10	2.21595e+10	2.85321e+10	2.73283e+10	2.42892e+10	5.68147e+10	2.66087e+10	3.01267e+10	3.69014e+10	17071708190	2.59486e+10	6.32059e+10	7.8141e+09	2.66032e+10	3.14179e+10	3.13075e+10	3.57064e+10	1.25447e+10	2.41279e+10	5.76471e+09	6.10419e+10	1	29		99.7,99.7,99.7,99.7,99.7,99.7,99.7,99.7,99.7,99.7,99.7,99.7,99.7,99.7,99.7,99.7,99.7,99.7,99.7,99.7,99.7,99.7,99.7,99.7,99.7,99.7,99.7,99.7,99.7	CPENAFFVDHVR | Carbamidomethyl [C1],DQAVMISGESGAGK,DQAVMISGESGAGK | Oxidation [M5],ETMCSSENPILGQCFDR | Carbamidomethyl [C4 C14],GAPVGGHILSYLLEK,GDVVLQSDHVIETLTK,GEELLSPLNLEQAAYAR,GVSFYEVPPHLFAVADTVYR,HLGYKPEEYK,KDNYPQSVPR,KRPETVATQFK,LALGSDGVR,LLGVEGSTLR,LLHYAGEVTYNVTGFLDK,LLQFYAETCPAPER | Carbamidomethyl [C9],LLQSNPVLEAFGNAK,MSLLELVEILK,MSLLELVEILK | Oxidation [M1],NFHIFYQLLEGGEEETLR,NGHLAVVAPR,…		sp|Q27966|MYO1C_BOVIN	1489.674447 : 1489.676844 : 1489.67712 : 1489.676238 : 1489.69098,1348.62841,1364.621062 : 1364.622942,2042.850708,1552.861704 : 1552.862448 : 1552.850978 : 1552.859908,1752.925896 : 1752.92456,1872.975442,2266.138881,1262.629602 : 1262.627636,1202.602904,1303.723395 : 1303.724138,886.487454,1043.597932 : 1043.59705,2039.03223,1693.811732,1599.86088 : 1599.861764,1286.753768,1302.736354,2194.0697…	HLGYKPEEYK,LLGVEGSTLR,KRPETVATQFK	http://www.uniprot.org/uniprot/Q27966			0.859933	0.942846	-1.06062	0.0887211	0.556881
1812	tr|F1N468|F1N468_BOVIN	ADK	2.79206e+07	0	1.73746e+06	0	0	35401.4	0	0	4.22221e+07	0	0	2.47426e+07	0	5.06791e+06	1.32982e+07	0	0	0	0	0	222385	104947	2.52233e+06	0	4.94857e+07	0	408503	0	0	4.80549e+07	1	1	38531.7	99.7	YSLKPNDQILAEEK	tr|F1N468|F1N468_BOVIN Uncharacterized protein OS=Bos taurus GN=ADK PE=4 SV=2	tr|F1N468|F1N468_BOVIN	1646.85	YSLKPNDQILAEEK	http://www.uniprot.org/uniprot/F1N468	4.05797		0.860114	2.44073	2.44073	0.088794	0.000138442
797	tr|A7E307|A7E307_BOVIN	DDX17	9.28983e+08	2.59133e+08	6.28058e+08	4.12762e+08	5.24058e+08	5.48096e+08	2.10321e+08	6.1696e+08	1.20787e+09	5.36294e+08	3.73774e+08	8.53655e+08	9.58491e+08	5.62231e+08	9.78476e+08	6.69736e+08	4.7675e+08	6.87637e+08	9.26417e+07	2.89802e+08	9.34973e+08	9.33617e+08	7.4218e+08	6.01895e+08	6.02519e+08	4.95225e+08	1.67188e+08	6.28582e+08	9.37742e+08	1.2078e+09	2	3	72310.9	99.7,99.7,99.7	ELAQQVQQVADDYGK,MLDMGFEPQIR,SSQSSSQQFSGIGR	tr|A7E307|A7E307_BOVIN DDX17 protein OS=Bos taurus GN=DDX17 PE=2 SV=1	tr|A7E307|A7E307_BOVIN,tr|G5E631|G5E631_BOVIN	1690.804772 : 1690.805662,1335.63508,1454.67372	ELAQQVQQVADDYGK,MLDMGFEPQIR,SSQSSSQQFSGIGR	http://www.uniprot.org/uniprot/A7E307	6.15385		0.770593	1.11509	1.11509	0.0888977	0.51946
432	sp|P55052|FABP5_BOVIN	FABP5	3.50524e+10	2.51048e+10	3.06106e+10	1.94525e+10	3.77365e+10	4.48082e+10	1.27201e+10	2.68385e+10	5.08823e+10	2.65205e+10	1.5023e+10	4.66044e+10	4.83425e+10	3.11081e+10	1.02741e+11	3.70495e+10	4.12166e+10	3.51667e+10	30802968900	5.85165e+10	6.10008e+10	7.73353e+09	6.4106e+10	3.75648e+10	4.63007e+10	3.69225e+10	1.2051e+10	4.26769e+10	1.19624e+10	9.27028e+10	1	5		99.7,99.7,99.7,99.7,99.7	EVGVGMALR,FEETTADGR,LVVVCVMNNVTCTR | Carbamidomethyl [C5 C12],LVVVCVMNNVTCTR | Carbamidomethyl [C5 C12] Oxidation [M7],TQTVCNFTDGALVQHQEWDGK | Carbamidomethyl [C5]		sp|P55052|FABP5_BOVIN	930.494126,1024.446806,1663.821664 : 1663.822422,1679.813534 : 1679.811138 : 1679.812942,2433.094482 : 2433.103005 : 2433.10293 : 2433.088947 : 2433.104958 : 2433.100772	FEETTADGR,TQTVCNFTDGALVQHQEWDGK | Carbamidomethyl [C5],LVVVCVMNNVTCTR | Carbamidomethyl [C5 C12]	http://www.uniprot.org/uniprot/P55052			0.585078	0.813378	-1.22944	0.0891758	0.516247
1822	tr|F1N7C5|F1N7C5_BOVIN	IDO1	0	7.38853e+06	0	4.5673e+06	4.32739e+06	0	0	0	200364	0	0	0	0	0	0	0	7.7279e+06	1.23273e+07	5057893	2.20282e+07	7.46704e+06	3.34417e+08	1.98886e+08	8.89644e+06	71361.9	1.99793e+07	2.83914e+06	0	0	0	1	1	45358.8	99.7	GTGGTNVMDFLK	tr|F1N7C5|F1N7C5_BOVIN Uncharacterized protein OS=Bos taurus GN=IDO1 PE=4 SV=1	tr|F1N7C5|F1N7C5_BOVIN	1238.59	GTGGTNVMDFLK	http://www.uniprot.org/uniprot/F1N7C5	2.95567		0.187834	1052.14	1052.14	0.0892586	8872.69
796	tr|A6QR61|A6QR61_BOVIN	SNX12	7.03806e+08	4.36713e+06	6.80131e+08	7.03921e+08	6.88942e+08	5.42192e+08	4.19317e+08	2.22896e+09	9.36036e+08	8.65916e+08	9.9802e+08	9.73915e+08	1.88004e+09	1.00664e+09	1.08211e+09	1.10629e+09	7.43389e+06	1.25654e+09	14653570	5.23314e+06	1.23998e+09	4.75337e+08	1.04475e+09	5.56256e+08	1.68397e+09	8.37298e+08	2.57031e+06	6.38022e+08	8.43914e+08	1.36019e+09	2	3	18884.4	99.7,99.7,99.7	GDEGIFEESFIEER,IVVPPLPGK,QGLEQFINK	tr|A6QR61|A6QR61_BOVIN SNX12 protein OS=Bos taurus GN=SNX12 PE=2 SV=1	sp|Q1RMH8|SNX3_BOVIN,tr|A6QR61|A6QR61_BOVIN	1655.730842,918.589664,1075.563668 : 1075.565204 : 1075.566028	GDEGIFEESFIEER,IVVPPLPGK,QGLEQFINK	http://www.uniprot.org/uniprot/A6QR61	19.7531		0.809967	1.37086	1.37086	0.0893165	0.100537
475	sp|Q5E946|PARK7_BOVIN	PARK7	6.32157e+09	4.37018e+09	4.21331e+09	5.61429e+09	9.30308e+09	8.77425e+09	5.38689e+09	1.14232e+10	7.78383e+09	1.15785e+10	5.69644e+09	1.01721e+10	1.21673e+10	3.29982e+09	1.62697e+10	9.92953e+09	4.89407e+09	6.59658e+09	5869558148	5.41611e+09	1.42278e+10	2.87751e+09	1.00902e+10	5.67343e+09	5.01548e+09	7.37356e+09	3.85353e+09	8.40538e+09	1.03437e+10	1.50822e+10	1	5		99.7,99.7,99.7,99.7,99.7	DVVICPDASLEDAK | Carbamidomethyl [C5],GAEEMETVIPVDVMR,GPGTSFEFALK,MMNGSHYSYSENR | Deamidated [N3],VTVAGLAGK		sp|Q5E946|PARK7_BOVIN	1530.725312 : 1530.726118,1674.802994,1152.579186 : 1152.580196,1575.606543 : 1575.607942 : 1575.608448 : 1575.608554 : 1575.607742,814.491346 : 814.49099 : 814.490942	VTVAGLAGK,GPGTSFEFALK,MMNGSHYSYSENR | Deamidated [N3]	http://www.uniprot.org/uniprot/Q5E946			0.598843	0.851789	-1.174	0.0895071	0.587165
769	sp|Q5EA79|GALM_BOVIN	GALM	1.70901e+09	3.27465e+08	2.03579e+09	1.54321e+09	2.6339e+09	2.90071e+09	1.02922e+09	1.25083e+09	2.04954e+09	2.19644e+09	1.62196e+09	2.18194e+09	1.27526e+09	1.60071e+09	2.43299e+09	2.2341e+09	2.21791e+08	1.80585e+09	164339660	3.41423e+08	4.24824e+09	8.98525e+08	1.96015e+09	5.94726e+08	1.18737e+09	1.32413e+09	1.0277e+08	2.41496e+09	2.46191e+09	3.14238e+09	1	3		99.7,99.7,99.7	AVFGDLPLGAGTVEK,QPYFGAVVGR,VSPDGEEGYPGELK		sp|Q5EA79|GALM_BOVIN	1472.78167 : 1472.781954,1092.581054,1475.674682	AVFGDLPLGAGTVEK,QPYFGAVVGR,VSPDGEEGYPGELK	http://www.uniprot.org/uniprot/Q5EA79			0.850561	1.12205	1.12205	0.089829	0.34341
1421	sp|Q2HJ86|TBA1D_BOVIN	TUBA1D	1.00639e+09	7.302e+08	7.42912e+08	1.1863e+09	1.14251e+09	8.40655e+08	3.83572e+08	2.31455e+09	1.658e+09	9.66774e+08	6.9843e+08	1.18523e+09	9.96509e+08	5.05579e+08	9.38814e+08	6.28012e+08	1.04767e+09	9.59294e+08	668831740	9.86688e+08	1.68528e+09	6.4759e+08	1.30492e+09	8.10086e+08	8.67676e+08	9.11511e+08	3.44869e+08	9.63803e+08	1.25213e+09	1.22715e+09	2	1		99.7	LIGQIVSSITASLR		sp|Q2HJ86|TBA1D_BOVIN,tr|F2Z4C1|F2Z4C1_BOVIN	1456.86	LIGQIVSSITASLR	http://www.uniprot.org/uniprot/Q2HJ86			0.346734	1.28812	1.28812	0.091682	0.629095
853	tr|F6QTA8|F6QTA8_BOVIN	PARVA	2.30782e+09	1.23595e+09	1.20266e+09	1.93998e+09	2.71008e+09	2.12743e+09	1.90325e+09	3.86888e+09	2.8972e+09	2.11506e+09	1.55927e+09	2.74324e+09	2.71656e+09	1.08761e+09	4.11576e+09	1.6107e+09	1.82408e+09	2.06275e+09	1877902432	1.44156e+09	3.22018e+09	1.14886e+09	3.54657e+09	3.43688e+09	2.66219e+09	3.34312e+09	3.46107e+08	1.50288e+09	1.66105e+09	3.40307e+09	1	3	39258	99.7,99.7,99.7	LNVAEVTQSEIAQK,QIQEEITGNTEALSGR,VLIDWINDVLVGER	tr|F6QTA8|F6QTA8_BOVIN Uncharacterized protein OS=Bos taurus GN=PARVA PE=4 SV=1	tr|F6QTA8|F6QTA8_BOVIN	1528.811566,1744.853884 : 1744.861788,1639.889956	LNVAEVTQSEIAQK,QIQEEITGNTEALSGR,VLIDWINDVLVGER	http://www.uniprot.org/uniprot/F6QTA8	12.6801		0.813804	1.08185	1.08185	0.0918057	0.559788
370	sp|Q9XSA7|CLIC4_BOVIN	CLIC4	5.38902e+09	2.67127e+09	2.68313e+09	3.20355e+09	5.19654e+09	4.49783e+09	2.33302e+09	1.24125e+10	6.95337e+09	5.30822e+09	5.52102e+09	1.10497e+10	1.21077e+10	3.22178e+09	8.36759e+09	1.29012e+10	3.60609e+09	4.76922e+09	3.86162e+09	2.59851e+09	8.8378e+09	2.99098e+09	1.08503e+10	5.3109e+09	5.874e+09	9.20038e+09	1.81903e+09	5.73452e+09	6.51152e+09	8.627e+09	2	6		99.7,99.7,99.7,99.7,99.7,99.7	AGSDGESIGNCPFSQR | Carbamidomethyl [C11],DEFTNTCPSDK | Carbamidomethyl [C7],EVEIAYSDVAK,GVVFSVTTVDLK,HPESNTAGMDIFAK,NSRPEANEALER		sp|Q9XSA7|CLIC4_BOVIN,tr|A2VE46|A2VE46_BOVIN	1680.722036,1312.522926,1222.607748,1263.706684,1516.696254 : 1516.7058,1384.669656 : 1384.669062	NSRPEANEALER,DEFTNTCPSDK | Carbamidomethyl [C7],GVVFSVTTVDLK	http://www.uniprot.org/uniprot/Q9XSA7			0.740808	1.12894	1.12894	0.0918257	0.529167
1354	sp|P79345|NPC2_BOVIN	NPC2	0	0	0	0	0	0	0	5.31878e+06	0	3.1264e+07	3.5548e+06	1.90302e+08	1.82111e+08	0	1.38263e+08	7.81903e+07	0	0	0	0	1.16654e+07	2.55141e+07	4.45791e+08	0	6.08955e+06	9.84031e+07	0	2.13249e+07	8.08807e+08	0	1	1		99.7	EVNVSPCPTQPCK | Carbamidomethyl [C7 C12]		sp|P79345|NPC2_BOVIN	1514.68	EVNVSPCPTQPCK | Carbamidomethyl [C7 C12]	http://www.uniprot.org/uniprot/P79345			0.441605	90.7361	90.7361	0.0919966	4.05928e-05
1339	sp|P56965|DDAH1_BOVIN	DDAH1	1.97235e+06	165699	0	41033.9	1.11527e+06	0	7.84988e+06	1.66924e+08	0	0	0	124055	1.60526e+07	351519	5.25167e+06	6.58411e+06	0	1.59942e+07	1.51067e+06	0	5.78468e+06	0	1.63696e+07	0	183972	570355	0	0	4.22643e+07	0	1	1		99.7	QHQLYVGVLGSK		sp|P56965|DDAH1_BOVIN	1327.72	QHQLYVGVLGSK	http://www.uniprot.org/uniprot/P56965			0.833005	2.84851	2.84851	0.092735	0.000184367
101	sp|Q05443|LUM_BOVIN	LUM	3.2495e+11	3.45251e+11	8.0662e+11	3.7374e+11	3.53586e+11	5.59896e+11	1.10917e+11	4.6919e+11	6.23381e+11	4.37905e+11	2.13143e+11	4.16684e+11	3.40804e+11	5.56321e+11	8.99951e+11	1.44326e+11	5.25297e+11	3.60744e+11	2.375e+11	1.74879e+11	3.1025e+11	2.63662e+11	4.73526e+11	4.54466e+11	8.1495e+11	4.06792e+11	1.71111e+11	5.40471e+11	8.24513e+11	4.71327e+11	1	15		99.7,99.7,99.7,99.7,99.7,99.7,99.7,99.7,99.7,99.7,99.7,99.7,99.7,99.7,99.7	EDAVSAALK,ILGPLSYSK,ISNIPDEYFK,LDGNHITQTSLPPDMYECLR | Carbamidomethyl [C18],LDGNHITQTSLPPDMYECLR | Carbamidomethyl [C18] Deamidated [N4 Q8],LPSGLPVSLLTLYLDNNK,NNQIDHIDDK,NNQIDHIDDK | Deamidated [N2],SIPTVNENLENYYLEVNELEK,SLEYLDLSFNQMTK,SLEYLDLSFNQMTK | Oxidation [M12],SLVDLQLTNNK,SSPNCAPECNCPESYPSAMYCDELK | Carbamidomethyl [C5 C9 C11 C21],SVPMVPPGIK,SVPMVPPGIK | Oxidation [M4]		sp|Q05443|LUM_BOVIN	902.469996 : 902.468584,976.555498,1224.603204,2359.08651 : 2359.093798,2361.062187,1956.093506,1210.556757 : 1210.556672 : 1210.558478,1211.54021,2509.219612 : 2509.224478,1687.808954 : 1687.814422,1703.804694 : 1703.80248,1243.674618 : 1243.677998 : 1243.67813,2965.12879 : 2965.13077,1023.577866,1039.57003	NNQIDHIDDK,EDAVSAALK,SLVDLQLTNNK	http://www.uniprot.org/uniprot/Q05443			0.0806993	1.77184	1.77184	0.0928512	0.577513
759	sp|Q56JV9|RS3A_BOVIN	RPS3A	1.54115e+09	3.932e+08	9.37358e+08	8.14597e+08	8.13089e+08	2.26345e+08	5.1914e+07	1.38722e+09	2.43395e+09	3.16869e+08	2.31653e+08	3.42753e+09	7.99684e+08	5.03732e+08	5.94408e+09	3.57447e+08	3.14339e+08	3.57844e+08	1.69787e+09	3.28671e+08	1.90117e+09	3.28926e+09	4.42997e+09	1.31032e+09	1.02736e+09	3.83206e+09	4.34817e+08	1.41764e+09	4.39963e+09	2.47709e+09	1	3		99.7,99.7,99.7	ACQSIYPLHDVFVR | Carbamidomethyl [C2],ACQSIYPLHDVFVR | Carbamidomethyl [C2] Deamidated [Q3],LMELHGEGSSSGK		sp|Q56JV9|RS3A_BOVIN	1703.842521 : 1703.862267,1704.828278,1330.6155	ACQSIYPLHDVFVR | Carbamidomethyl [C2],ACQSIYPLHDVFVR | Carbamidomethyl [C2] Deamidated [Q3],LMELHGEGSSSGK	http://www.uniprot.org/uniprot/Q56JV9			0.17434	2.64397	2.64397	0.0928915	0.296574
1391	sp|Q17QM9|CNRP1_BOVIN	CNRIP1	2.58212e+08	1.11878e+07	3.49908e+08	4.02668e+07	2.38279e+07	1.38851e+08	5.5468e+07	3.54728e+07	8.77534e+08	1.30003e+07	0	2.32125e+07	1.85308e+07	3.63627e+08	1.05507e+08	4.59971e+06	1.04844e+09	2.04682e+07	130069592	2.51136e+06	1.00258e+08	1.34271e+07	1.77852e+07	1.26006e+07	3.93166e+08	4.2711e+07	4.58258e+08	9.98242e+07	2.6935e+06	8.32226e+08	1	1		99.7	IVYTGTYDTEGVAPTK		sp|Q17QM9|CNRP1_BOVIN	1713.84	IVYTGTYDTEGVAPTK	http://www.uniprot.org/uniprot/Q17QM9			0.804402	1.80156	1.80156	0.0933459	0.0164437
1201	tr|Q1LZ72|Q1LZ72_BOVIN	CNPY2	6.57808e+07	4.28701e+06	3.53126e+06	1.45662e+07	1.15953e+08	1.3371e+07	4.98087e+07	1.94895e+08	4.43095e+07	2.56017e+08	2.88387e+07	3.17984e+08	3.32882e+08	1.22316e+07	2.42302e+08	1.36338e+08	8.64458e+06	7.3254e+07	1.43638e+06	1.41776e+08	2.76252e+08	8.86457e+07	3.62937e+08	6.07213e+07	1.22181e+08	1.6489e+08	0	1.27237e+08	4.17231e+08	1.52845e+08	1	2	20668	99.7,99.7	EYGEQIDPSTHR,INPDGSQSVVEVPYAR	tr|Q1LZ72|Q1LZ72_BOVIN Canopy 2 homolog (Zebrafish) OS=Bos taurus GN=CNPY2 PE=2 SV=1	tr|Q1LZ72|Q1LZ72_BOVIN	1430.645516,1729.868756	EYGEQIDPSTHR,INPDGSQSVVEVPYAR	http://www.uniprot.org/uniprot/Q1LZ72	15.3846		0.775954	0.514894	-1.94215	0.0933924	0.0177839
1772	tr|F1MRX5|F1MRX5_BOVIN	LDB3	982821	4.56372e+06	2.08665e+06	0	2.20986e+06	8.25263e+07	0	1.49797e+07	0	0	0	0	0	6.30053e+06	1.79925e+07	169255	862215	0	723249	441675	2.28945e+06	0	0	0	1.00096e+06	0	3.37175e+06	0	6.86876e+06	1.36396e+07	1	1	35540.5	99.7	ASGAGLLGGSLPIK	tr|F1MRX5|F1MRX5_BOVIN Uncharacterized protein OS=Bos taurus GN=LDB3 PE=4 SV=2	tr|F1MRX5|F1MRX5_BOVIN	1239.72	ASGAGLLGGSLPIK	http://www.uniprot.org/uniprot/F1MRX5	4.24242		0.568246	0.0620925	-16.105	0.0935978	0.000227946
1541	sp|Q3ZCL8|SH3L3_BOVIN	SH3BGRL3	3.82157e+09	3.28553e+09	2.54809e+09	3.24978e+09	4.94132e+09	5.22067e+09	1.51375e+09	5.03396e+09	6.44086e+09	3.2385e+09	9.88571e+08	5.68445e+09	3.40011e+09	4.8676e+09	6.81437e+09	4.15771e+09	3.36678e+09	4.68358e+09	5937736700	3.39037e+09	4.82237e+09	1.64105e+09	2.02528e+09	4.00953e+09	4.28215e+09	2.60601e+09	3.82216e+09	5.19372e+09	4.56401e+09	6.31866e+09	2	1		99.7	VYSTSVTGSR		sp|Q3ZCL8|SH3L3_BOVIN,tr|G3X6S5|G3X6S5_BOVIN	1055.52	VYSTSVTGSR	http://www.uniprot.org/uniprot/Q3ZCL8			0.780416	0.922744	-1.08372	0.0936224	0.607801
708	sp|Q05B62|SNX1_BOVIN	SNX1	1.17118e+09	1.47379e+08	6.75786e+08	7.81544e+08	8.74866e+08	6.37532e+08	2.87186e+08	1.65988e+09	1.26592e+09	7.30343e+08	6.22574e+08	1.14099e+09	1.58379e+09	5.97932e+08	9.4875e+08	5.64467e+08	4.47145e+08	7.68121e+08	3.46222e+07	4.8424e+08	1.87816e+09	3.54087e+08	1.65308e+09	6.55255e+08	1.18473e+09	5.02367e+08	1.77826e+08	6.37058e+08	9.21468e+08	2.1804e+09	3	3		99.7,99.7,99.7	IASLLPINSGSK,IVNHPTMLQDPDVR,LHAVVETLVNHR		sp|Q05B62|SNX1_BOVIN,tr|F1MYH6|F1MYH6_BOVIN,tr|F1N399|F1N399_BOVIN	1198.686666,1633.824825,1386.774198	IASLLPINSGSK,IVNHPTMLQDPDVR,LHAVVETLVNHR	http://www.uniprot.org/uniprot/Q05B62			0.930328	0.952314	-1.05007	0.0937213	0.380917
1284	sp|P01888|B2MG_BOVIN	B2M	4.53749e+09	4.05569e+09	3.72996e+09	4.55107e+09	5.82232e+09	4.58907e+09	3.26964e+09	6.84394e+09	3.67697e+09	7.14812e+09	2.72859e+09	7.62841e+09	6.50342e+09	6.16428e+09	8.77045e+09	6.50652e+09	4.42079e+09	6.93854e+09	2718435330	3.78514e+09	6.40644e+09	2.97999e+09	7.85602e+09	2.76809e+09	2.68539e+09	6.83446e+09	7.20503e+09	7.43652e+09	7.93772e+09	5.73259e+09	1	1		99.7	SEQSDLSFSK		sp|P01888|B2MG_BOVIN	1126.51	SEQSDLSFSK	http://www.uniprot.org/uniprot/P01888			0.398312	1.23425	1.23425	0.0939864	0.652615
577	sp|Q2TBQ5|RL7A_BOVIN	RPL7A	1.4332e+09	9.3969e+08	1.09975e+09	1.07516e+09	1.03769e+09	6.7465e+08	2.85577e+08	1.62708e+09	4.07569e+09	1.12034e+09	3.68659e+08	2.38753e+09	2.46981e+09	6.99088e+08	4.43561e+09	1.16745e+09	8.26967e+08	1.33168e+09	871539534	1.54574e+09	2.4199e+09	2.03349e+08	8.30068e+08	1.58992e+09	1.10627e+09	1.62305e+09	3.84045e+08	2.00569e+09	1.87183e+09	2.00088e+09	1	4		99.7,99.7,99.7,99.7	AGVNTVTTLVENK,NFGIGQDIQPK,TCTTVAFTQVNSEDK | Carbamidomethyl [C2],VPPAINQFTQALDR		sp|Q2TBQ5|RL7A_BOVIN	1344.721034 : 1344.719788,1215.628548 : 1215.628418,1699.771396 : 1699.771018 : 1699.769938,1568.825308	NFGIGQDIQPK,AGVNTVTTLVENK,TCTTVAFTQVNSEDK | Carbamidomethyl [C2]	http://www.uniprot.org/uniprot/Q2TBQ5			0.858282	0.917608	-1.08979	0.0940627	0.435812
1181	tr|G3MWH1|G3MWH1_BOVIN	TPD52L2	4.40603e+08	4.39373e+07	1.7343e+08	2.29379e+08	3.13749e+08	2.18276e+08	4.71796e+07	5.21087e+08	3.76381e+08	1.93131e+08	4.42644e+07	8.77998e+08	4.38349e+08	1.38799e+08	3.21758e+08	2.06949e+08	7.24957e+07	1.47722e+08	48124276	4.44405e+07	2.13536e+08	3.31915e+08	1.20805e+09	1.82765e+08	3.38896e+08	4.79061e+08	3.66124e+07	1.56567e+08	2.23185e+08	8.26771e+08	1	2	24911.8	99.7,99.7	LGLSTLEGLK,TQETLSQAGQK	tr|G3MWH1|G3MWH1_BOVIN Uncharacterized protein OS=Bos taurus GN=TPD52L2 PE=4 SV=1	tr|G3MWH1|G3MWH1_BOVIN	1029.604876,1189.594364	LGLSTLEGLK,TQETLSQAGQK	http://www.uniprot.org/uniprot/G3MWH1	9.17031		0.325559	1.84228	1.84228	0.094244	0.346204
1531	sp|Q3ZC22|HSBP1_BOVIN	HSBP1	0	6.97215e+06	0	0	0	0	2.57653e+06	0	0	0	839923	0	0	0	8.03223e+06	0	1.83667e+07	8.81062e+06	4440770	4.91251e+07	0	0	1.1642e+07	9.00911e+06	0	7.04619e+06	4.85557e+06	0	3.82859e+07	0	1	1		99.7	FQTMSDQIIGR		sp|Q3ZC22|HSBP1_BOVIN	1294.65	FQTMSDQIIGR	http://www.uniprot.org/uniprot/Q3ZC22			0.998534	1.00945	1.00945	0.0943568	6803.2
126	sp|P01045|KNG2_BOVIN	KNG2	2.91781e+10	1.92817e+10	5.58946e+10	3.48167e+10	2.76522e+10	4.79706e+10	9.93733e+09	2.65762e+10	5.39015e+10	2.12727e+10	1.83235e+10	1.97234e+10	2.13617e+10	3.63987e+10	6.2389e+10	2.61817e+10	2.45268e+10	2.28518e+10	44677847000	2.23533e+10	3.48833e+10	4.37836e+10	2.70747e+10	3.08469e+10	3.7197e+10	1.92244e+10	3.74354e+10	4.93544e+10	4.54079e+10	4.74675e+10	3	13		99.7,99.7,99.7,99.7,99.7,99.7,99.7,99.7,99.7,99.7,99.7,99.7,99.7	ATVQVVGGLK,EEFSFLTPDCK | Carbamidomethyl [C10],EQGPTHGHGWDHGK,ESHDFDLVDALL,KATVQVVGGLK,LISDFPETTSPK,LNAEHDGTFYFK,MDNPDTFYSLK,MDNPDTFYSLK | Oxidation [M1],RPPGFSPFR,SGNQFVLYR,SLSSGDTGECTDK | Carbamidomethyl [C10],VYPTVNCQPLGQTSLMK | Carbamidomethyl [C7]		sp|P01044|KNG1_BOVIN,sp|P01045|KNG2_BOVIN,tr|F1MNV5|F1MNV5_BOVIN	970.579272 : 970.581874 : 970.58246 : 970.581628,1371.600178,1541.675517 : 1541.674352,1372.65171,1098.674672,1333.674008 : 1333.6736 : 1333.676974,1440.666696 : 1440.67248,1329.589552,1345.587842 : 1345.586518,1059.560829,1082.552126,1355.549368,1934.948878 : 1934.955768	SGNQFVLYR,EEFSFLTPDCK | Carbamidomethyl [C10],SLSSGDTGECTDK | Carbamidomethyl [C10]	http://www.uniprot.org/uniprot/P01045			0.510634	1.17119	1.17119	0.0944408	0.662303
167	tr|A6QLB7|A6QLB7_BOVIN	CAP1	6.80717e+09	4.86346e+09	5.66249e+09	6.28682e+09	5.64761e+09	6.81316e+09	4.169e+09	1.03517e+10	1.18718e+10	5.45911e+09	3.34657e+09	8.97986e+09	1.02061e+10	5.32435e+09	8.9649e+09	7.55949e+09	8.07364e+09	7.18602e+09	10683445480	8.28927e+09	8.62494e+09	5.45421e+09	1.48595e+10	1.02675e+10	1.02596e+10	7.30759e+09	3.79317e+09	7.60246e+09	6.79808e+09	1.19321e+10	1	11	51201.2	99.7,99.7,99.7,99.7,99.7,99.7,99.7,99.7,99.7,99.7,99.7	ALLVTASQCQQPAGNK | Carbamidomethyl [C9],EMNDAAMFYTNR,GTTPYVQAFDSLLAGPVAEYLK,HAEMVHTGLK,INSITVDNCK | Carbamidomethyl [C9],KEPALLELEGK,LEAVSHASDTHCGYGDSAAK | Carbamidomethyl [C12],LSDLLAPISEQIQEVVTFR,NSLDCEIVSAK | Carbamidomethyl [C5],SALFAQINQGESITHALK,VENQENVSNLMIEDTELK	tr|A6QLB7|A6QLB7_BOVIN Adenylyl cyclase-associated protein OS=Bos taurus GN=CAP1 PE=2 SV=1	tr|A6QLB7|A6QLB7_BOVIN	1684.854888 : 1684.854812,1461.600162 : 1461.598916,2339.20699,1121.565726 : 1121.56448,1162.569918 : 1162.56816,1225.6897 : 1225.691448 : 1225.693594,2074.896156 : 2074.888612,2157.158284,1234.58533,1927.015431 : 1927.027296 : 1927.01834,2103.994778 : 2103.994408 : 2103.993816	NSLDCEIVSAK | Carbamidomethyl [C5],HAEMVHTGLK,SALFAQINQGESITHALK	http://www.uniprot.org/uniprot/A6QLB7	35.4565		0.835383	0.953228	-1.04907	0.0946187	0.672458
524	tr|Q2TBH2|Q2TBH2_BOVIN	RRAS	2.90828e+09	2.43623e+09	2.55355e+09	3.06349e+09	6.71295e+09	5.55762e+09	3.80609e+09	8.30116e+09	7.65234e+09	4.4259e+09	3.7289e+09	5.13169e+09	5.58336e+09	2.23718e+09	9.3854e+09	5.00261e+09	3.38195e+09	5.13101e+09	3451019634	2.26764e+09	6.94737e+09	1.81413e+09	5.53347e+09	4.3703e+09	6.01861e+09	5.91112e+09	5.80068e+08	3.98861e+09	2.78641e+09	8.5853e+09	2	5	23610.5	99.7,99.7,99.7,99.7,99.7	DDFPVVLVGNK,DRDDFPVVLVGNK,LVVVGGGGVGK,SEASTFSASHHVAYFEASAK,YQEQELPPSPPSAPR	tr|Q2TBH2|Q2TBH2_BOVIN Related RAS viral (R-ras) oncogene homolog OS=Bos taurus GN=RRAS PE=2 SV=1	tr|A5PKL2|A5PKL2_BOVIN,tr|Q2TBH2|Q2TBH2_BOVIN	1201.63389,1472.760864 : 1472.76245,940.570128 : 940.570702 : 940.570106 : 940.570712,2125.970952 : 2125.967421,1694.825638	LVVVGGGGVGK,DRDDFPVVLVGNK,SEASTFSASHHVAYFEASAK	http://www.uniprot.org/uniprot/Q2TBH2	27.0642		0.77596	0.89627	-1.11574	0.0946609	0.51577
331	sp|A4FV37|PRDBP_BOVIN	PRKCDBP	2.09542e+10	1.63136e+10	2.0124e+10	3.51838e+10	5.62055e+10	5.86772e+10	4.27115e+10	7.43359e+10	9.45135e+10	4.68717e+10	4.64031e+10	2.13209e+10	3.47225e+10	2.52575e+10	5.46739e+10	2.76225e+10	4.4538e+10	3.06422e+10	13936337710	2.42146e+10	7.17147e+10	7.68715e+09	2.38687e+10	2.32145e+10	3.96594e+10	5.33487e+10	1.05137e+10	6.28307e+10	1.95037e+10	5.88771e+10	1	6		99.7,99.7,99.7,99.7,99.7,99.7	GESALESGPVPGAPAGGPVHAVTVVTLLEK,IQSNLGALSR,LEANHGLLVAR,LEANHGLLVAR | Deamidated [N4],SAEGQWEAQPALESK,SHDTTSNTLAQLLAK		sp|A4FV37|PRDBP_BOVIN	2838.507999,1057.586256 : 1057.586538 : 1057.587584,1191.670818 : 1191.670293 : 1191.670611 : 1191.670482 : 1191.670842 : 1191.670773 : 1191.666732 : 1191.665338 : 1191.66587 : 1191.672118,1192.657497 : 1192.657854,1629.761834 : 1629.763468,1598.827167 : 1598.819638 : 1598.82692 : 1598.823374 : 1598.823744 : 1598.828844	LEANHGLLVAR,IQSNLGALSR,SHDTTSNTLAQLLAK	http://www.uniprot.org/uniprot/A4FV37			0.851599	0.927698	-1.07794	0.0949516	0.501619
372	tr|A5D973|A5D973_BOVIN	PPP2R1A	3.95008e+09	5.11791e+08	2.45233e+09	2.79137e+09	4.585e+09	4.11799e+09	3.01985e+09	5.0059e+09	3.46054e+09	1.48328e+09	3.41763e+09	2.74482e+09	5.75833e+09	1.9795e+09	2.86952e+09	5.3934e+09	6.29983e+08	2.56526e+09	373661540	4.31823e+08	6.89993e+09	1.19619e+09	2.6626e+09	1.14708e+09	3.93535e+09	1.52366e+09	2.8082e+08	2.04323e+09	1.88124e+09	6.6244e+09	1	6	65280.8	99.7,99.7,99.7,99.7,99.7,99.7	DSTIEHLLPLFLAQLK,IGPILDNSTLQSEVKPVLEK,LSTIALALGVER,LTQDQDVDVK,SALASVIMGLSPILGK,VLAMSGDPNYLHR	tr|A5D973|A5D973_BOVIN Alpha isoform of regulatory subunit A, protein phosphatase 2 OS=Bos taurus GN=PPP2R1A PE=2 SV=1	tr|A5D973|A5D973_BOVIN	1837.040938,2179.207377 : 2179.20801,1241.73201 : 1241.72905,1159.57325 : 1159.569956,1555.899894,1471.724814	IGPILDNSTLQSEVKPVLEK,LSTIALALGVER,LTQDQDVDVK	http://www.uniprot.org/uniprot/A5D973	14.7708		0.545473	0.701474	-1.42557	0.0951142	0.366195
826	tr|F1MFT4|F1MFT4_BOVIN	HNRNPU	1.98839e+09	3.2536e+08	2.13717e+09	1.05053e+09	2.5662e+09	1.71199e+09	6.84417e+08	4.06651e+09	3.88834e+09	6.0401e+09	2.0102e+09	1.65255e+09	5.30636e+09	1.48248e+09	4.99429e+09	3.23516e+09	7.65899e+08	1.71697e+09	9.3402e+07	1.30596e+09	3.49201e+09	1.24365e+09	4.60282e+09	1.38312e+09	3.66129e+09	1.18452e+09	6.1446e+08	2.17259e+09	3.09285e+09	3.87139e+09	1	3	77551.3	99.7,99.7,99.7	NFILDQTNVSAAAQR,SSGPTSLFAVTVAPPGAR,TCNCETEDYGEK | Carbamidomethyl [C2 C4]	tr|F1MFT4|F1MFT4_BOVIN Uncharacterized protein (Fragment) OS=Bos taurus GN=HNRNPU PE=4 SV=2	tr|F1MFT4|F1MFT4_BOVIN	1646.835184,1713.901824 : 1713.903372 : 1713.903148 : 1713.902722 : 1713.903202,1504.547436	NFILDQTNVSAAAQR,SSGPTSLFAVTVAPPGAR,TCNCETEDYGEK | Carbamidomethyl [C2 C4]	http://www.uniprot.org/uniprot/F1MFT4	6.4194		0.909864	0.935343	-1.06913	0.0952919	0.362573
227	tr|F1MYX5|F1MYX5_BOVIN	LCP1	1.96877e+09	7.2591e+08	1.53824e+09	1.34767e+09	4.28378e+09	2.31546e+09	7.09487e+08	4.39931e+09	2.00193e+09	9.06441e+08	3.00715e+09	2.7798e+09	5.23392e+09	2.07664e+09	4.40506e+09	7.10128e+09	1.43881e+09	2.09482e+09	1312205372	1.39252e+09	4.99396e+09	2.17749e+09	6.25779e+09	1.89455e+09	2.52744e+09	2.13186e+09	1.34949e+09	2.90314e+09	1.96381e+09	3.29773e+09	1	9	70111.5	99.7,99.7,99.7,99.7,99.7,99.7,99.7,99.7,99.7	AYYHLLEQVAPK,EGESLEDLMK,FSLVGIGGQDLNEGNR,GSVSDEEMLELR,ISTSLPVLDLIDAIQPGSINYDLLK,QFVTATDVVR,VYALPEDLVEVNPK,WANYHLENAGCNK | Carbamidomethyl [C11],YPALHKPENQDIDWGALEGETR	tr|F1MYX5|F1MYX5_BOVIN Uncharacterized protein OS=Bos taurus GN=LCP1 PE=4 SV=1	tr|F1MYX5|F1MYX5_BOVIN	1430.755803 : 1430.744556,1149.520182,1674.823988,1363.621604,2697.491534,1134.602132,1584.829566 : 1584.833984 : 1584.834828 : 1584.83701,1575.686992 : 1575.68511,2538.213384	VYALPEDLVEVNPK,QFVTATDVVR,AYYHLLEQVAPK	http://www.uniprot.org/uniprot/F1MYX5	21.3716		0.857625	0.932044	-1.07291	0.0954837	0.509912
476	sp|Q5E947|PRDX1_BOVIN	PRDX1	1.46384e+10	1.48303e+09	7.67984e+09	2.53073e+09	2.92788e+09	2.79246e+09	1.01448e+09	3.85857e+09	1.32301e+10	1.93457e+09	1.21868e+09	4.55811e+09	4.2962e+09	7.30516e+09	6.99218e+09	4.14844e+09	1.99459e+09	3.05876e+09	2163280706	2.63833e+09	5.30916e+09	1.50521e+09	8.11532e+09	3.34795e+09	1.06576e+10	3.5633e+09	3.65431e+09	3.34374e+09	2.02814e+09	1.9976e+10	1	5		99.7,99.7,99.7,99.7,99.7	HGEVCPAGWKPGSDTIKPDVQK | Carbamidomethyl [C5],LNCQVIGASVDSHFCHLAWINTPK | Carbamidomethyl [C3 C15],LVQAFQFTDK,QGGLGPMNIPLISDPK,TIAQDYGVLK		sp|Q5E947|PRDX1_BOVIN	2405.179392 : 2405.176332 : 2405.177556,2766.339424 : 2766.33782,1195.623288 : 1195.622756 : 1195.62315,1635.862808,1106.596894	TIAQDYGVLK,LVQAFQFTDK,LNCQVIGASVDSHFCHLAWINTPK | Carbamidomethyl [C3 C15]	http://www.uniprot.org/uniprot/Q5E947			0.954316	1.02904	1.02904	0.0959462	0.424486
169	tr|A6QQ11|A6QQ11_BOVIN	PGM2	1.7553e+10	3.96993e+10	1.91953e+10	2.87425e+10	1.73574e+10	1.79063e+10	3.34571e+09	1.97357e+10	1.99919e+10	2.23721e+10	2.71056e+10	1.07044e+10	2.3718e+10	2.16657e+10	1.34181e+10	2.62595e+10	3.73622e+10	3.43578e+10	23064851270	4.56958e+10	2.05344e+10	9.94838e+09	1.6071e+10	3.3996e+10	1.58153e+10	1.33892e+10	5.81148e+10	1.78774e+10	1.56598e+10	2.18724e+10	1	11	69581.3	99.7,99.7,99.7,99.7,99.7,99.7,99.7,99.7,99.7,99.7,99.7	AIYVEYGYHITR,ASYFICHDQETIK | Carbamidomethyl [C6],DGVSAAVITAELASFLATK,DLTTGYDDNEPDK,DLTTGYDDNEPDKK,EGFHFEETLTGFK,ELDELVSAVEEHFFQPQK,FVHTSVHGVGHSFVQSAFK,GVVISFDAR,LDQETAQWLR,VYWDNGAQIISPHDK	tr|A6QQ11|A6QQ11_BOVIN PGM2 protein (Fragment) OS=Bos taurus GN=PGM2 PE=2 SV=1	tr|A6QQ11|A6QQ11_BOVIN	1483.745865 : 1483.743334,1610.736786,1862.999098,1481.62347 : 1481.616988 : 1481.610596,1609.709386,1540.721148 : 1540.72191 : 1540.726052 : 1540.726332 : 1540.719672,2144.039895 : 2144.040336,2070.034296,962.5168,1258.629402 : 1258.629148 : 1258.628522,1741.844664	FVHTSVHGVGHSFVQSAFK,LDQETAQWLR,EGFHFEETLTGFK	http://www.uniprot.org/uniprot/A6QQ11	22.6475		0.487628	1.26318	1.26318	0.0960051	1.77574
1569	sp|Q5E9B7|CLIC1_BOVIN	CLIC1	3.73007e+07	5.24664e+07	4.16501e+07	3.9713e+07	6.44224e+07	5.08659e+07	3.88231e+07	7.38375e+07	8.6506e+07	4.38128e+07	4.22723e+07	8.88014e+07	6.12447e+07	4.74051e+07	1.179e+08	6.31576e+07	4.6388e+07	6.90207e+07	67126448	6.17192e+07	6.78189e+07	1.33901e+08	8.86884e+07	4.54604e+07	7.76416e+07	6.99905e+07	4.59987e+07	6.44045e+07	7.93684e+07	6.47292e+07	1	1		99.7	LAALNPESNTAGLDIFAK		sp|Q5E9B7|CLIC1_BOVIN	1843.98	LAALNPESNTAGLDIFAK	http://www.uniprot.org/uniprot/Q5E9B7			0.696855	0.927913	-1.07769	0.0962171	0.719969
1330	sp|P48452|PP2BA_BOVIN	PPP3CA	5.11271e+08	1.5864e+08	2.93166e+08	3.26014e+08	5.061e+08	2.30292e+08	5.44223e+07	5.9151e+08	1.12981e+09	2.24505e+08	4.95655e+07	2.88467e+08	2.98518e+08	3.31127e+08	4.25577e+08	9.20348e+07	1.49353e+08	2.5424e+08	262734224	1.48262e+08	5.52126e+08	1.66729e+08	4.42777e+08	2.7254e+08	3.84989e+08	1.59643e+08	2.69457e+08	2.83278e+08	3.15841e+08	1.00985e+09	1	1		99.7	LFEVGGSPANTR		sp|P48452|PP2BA_BOVIN	1246.63	LFEVGGSPANTR	http://www.uniprot.org/uniprot/P48452			0.677091	1.21974	1.21974	0.0965698	0.442679
817	tr|E1BLS8|E1BLS8_BOVIN	EMILIN1	3.67847e+08	1.24939e+08	2.96804e+08	1.52976e+08	2.2299e+08	2.61917e+08	3.21676e+07	5.57115e+08	2.69213e+08	6.22416e+08	2.57337e+08	6.14773e+08	7.4139e+08	2.78179e+08	5.73344e+08	2.30038e+08	4.11007e+07	1.69171e+08	3.81536e+07	2.92163e+08	5.32488e+08	1.54263e+08	7.45695e+08	2.28079e+08	2.38739e+08	3.03216e+08	5.56196e+07	3.40217e+07	9.91907e+08	5.32192e+08	1	3	106887	99.7,99.7,99.7	GLEEGQAQAGQCPSLEGR | Carbamidomethyl [C12],GPGAGPGVGGPSR,LQQEATEHATESEER	tr|E1BLS8|E1BLS8_BOVIN Uncharacterized protein OS=Bos taurus GN=EMILIN1 PE=4 SV=1	tr|E1BLS8|E1BLS8_BOVIN	1885.85674,1064.539774,1756.786284	GLEEGQAQAGQCPSLEGR | Carbamidomethyl [C12],GPGAGPGVGGPSR,LQQEATEHATESEER	http://www.uniprot.org/uniprot/E1BLS8	4.53202		0.923433	1.06283	1.06283	0.0968137	0.338147
455	sp|Q32PD5|RS19_BOVIN	RPS19	7.44039e+09	1.88429e+09	3.18494e+09	4.81039e+09	6.35242e+09	3.78192e+09	1.38082e+09	7.37527e+09	5.64806e+09	4.94021e+09	3.34666e+09	8.68839e+09	1.11548e+10	3.36297e+09	8.21235e+09	7.49205e+09	2.95831e+09	5.38653e+09	6.07445e+08	3.407e+09	9.61249e+09	4.04395e+09	8.34199e+09	4.37803e+09	2.86401e+09	3.20283e+09	1.02048e+09	4.65071e+09	6.58053e+09	8.72083e+09	1	5		99.7,99.7,99.7,99.7,99.7	DVNQQEFVR,ELAPYDENWFYTR,IAGQVAAANK,LKVPEWVDTVK,VLQALEGLK		sp|Q32PD5|RS19_BOVIN	1133.55031 : 1133.54426,1702.76125,941.529586,1312.739715,969.584056	VLQALEGLK,ELAPYDENWFYTR,DVNQQEFVR	http://www.uniprot.org/uniprot/Q32PD5			0.892423	1.06111	1.06111	0.0969272	0.472495
1138	tr|F1MN25|F1MN25_BOVIN	CD34	2.65306e+08	9.80619e+07	4.9327e+08	2.1376e+08	2.05262e+08	3.6586e+08	7.53369e+06	5.54866e+08	3.78298e+08	1.81921e+08	6.81475e+07	3.00155e+08	1.77964e+08	2.25759e+08	2.68106e+08	9.56321e+07	2.31034e+08	2.00738e+08	206756960	2.0004e+08	2.07724e+08	3.95441e+08	2.82153e+08	1.64171e+08	3.52523e+08	1.66289e+08	9.09616e+07	1.61547e+08	2.36994e+08	3.61185e+08	1	2	41076.6	99.7,99.7	GAQENGTGQATSR | Deamidated [N5],LGEDPYYVENGGGQGYSSGPEASPEAQGK	tr|F1MN25|F1MN25_BOVIN Uncharacterized protein OS=Bos taurus GN=CD34 PE=4 SV=1	tr|F1MN25|F1MN25_BOVIN	1276.563104,2942.285758	GAQENGTGQATSR | Deamidated [N5],LGEDPYYVENGGGQGYSSGPEASPEAQGK	http://www.uniprot.org/uniprot/F1MN25	10.9948		0.109776	2.2125	2.2125	0.0970861	0.437959
1091	tr|A6QLS9|A6QLS9_BOVIN	RAB10	1.52844e+09	8.15572e+08	7.40517e+08	1.26029e+09	1.62933e+09	1.73127e+09	3.37212e+08	2.30571e+09	1.97333e+09	1.32855e+09	9.75972e+08	2.43027e+09	2.18854e+09	8.36662e+08	2.66443e+09	1.50321e+09	1.35564e+09	1.31831e+09	1066438162	1.41777e+09	2.52054e+09	8.64329e+08	2.59744e+09	1.53191e+09	1.66231e+09	1.46556e+09	7.03756e+08	1.43588e+09	1.42038e+09	2.51306e+09	1	2	22540.7	99.7,99.7	AFLTLAEDILR,NIDEHANEDVER	tr|A6QLS9|A6QLS9_BOVIN RAB10 protein OS=Bos taurus GN=RAB10 PE=2 SV=1	tr|A6QLS9|A6QLS9_BOVIN	1260.705878,1439.628627 : 1439.627978	AFLTLAEDILR,NIDEHANEDVER	http://www.uniprot.org/uniprot/A6QLS9	11.5		0.551466	1.20735	1.20735	0.0971565	0.583647
899	sp|P07224|PROS_BOVIN	PROS1	2.03846e+09	7.15568e+09	2.38705e+09	2.09576e+09	1.76694e+09	2.13533e+09	1.22851e+09	1.7047e+09	2.01741e+09	1.64238e+09	2.2149e+09	1.08056e+09	2.02608e+09	2.408e+09	1.61321e+09	2.28215e+09	4.35051e+09	2.8543e+09	827654811	2.86285e+09	1.96259e+09	9.59114e+08	1.18456e+09	2.60948e+09	1.79316e+09	1.16694e+09	3.66686e+09	2.12273e+09	1.65904e+09	1.91696e+09	1	2		99.7,99.7	DSFHSEDFQR,LSTNAYPDLR		sp|P07224|PROS_BOVIN	1266.525806,1148.580766 : 1148.58391	DSFHSEDFQR,LSTNAYPDLR	http://www.uniprot.org/uniprot/P07224			0.91269	0.970546	-1.03035	0.0973637	1.59272
921	sp|P40673|HMGB2_BOVIN	HMGB2	5.48007e+09	1.19233e+09	6.32178e+09	2.15889e+09	3.65779e+09	4.60463e+09	3.38998e+09	6.54038e+09	9.08167e+09	4.51467e+09	3.46404e+09	7.0886e+09	5.39814e+09	5.61139e+09	8.69136e+09	6.56059e+09	3.21984e+09	9.53129e+09	3490781570	9.62632e+09	6.00786e+09	4.77073e+09	8.60277e+09	9.74586e+09	2.28552e+09	6.68986e+09	1.31813e+09	9.3352e+09	5.24638e+09	9.18459e+09	1	2		99.7,99.7	HPDSSVNFAEFSK,SEHPGLSIGDTAK		sp|P40673|HMGB2_BOVIN	1463.66855,1310.644272	HPDSSVNFAEFSK,SEHPGLSIGDTAK	http://www.uniprot.org/uniprot/P40673			0.403042	0.730604	-1.36873	0.0975427	0.529542
1679	tr|E1BBY7|E1BBY7_BOVIN	HSPA4	2.94742e+07	362886	5.95862e+06	1.41896e+07	3.9181e+07	2.4286e+07	4.54752e+07	1.12429e+08	3.21193e+07	1.4859e+08	5.06202e+07	4.86845e+08	1.18261e+08	8.12168e+06	7.65062e+07	7.67628e+07	3.46024e+06	5.75529e+07	2.6259e+06	1.135e+06	1.04318e+08	8.72166e+07	1.39561e+08	1.92624e+07	216094	1.44904e+08	0	4.21621e+06	1.37271e+08	9.15754e+06	1	1	94508.7	99.7	AGGIETIANEYSDR	tr|E1BBY7|E1BBY7_BOVIN Uncharacterized protein OS=Bos taurus GN=HSPA4 PE=3 SV=2	tr|E1BBY7|E1BBY7_BOVIN	1494.7	AGGIETIANEYSDR	http://www.uniprot.org/uniprot/E1BBY7	1.66667		0.680351	2.62751	2.62751	0.0979949	0.0185358
454	sp|Q32LE5|ASGL1_BOVIN	ASRGL1	3.05464e+09	9.42341e+08	2.54278e+09	2.08853e+09	1.99094e+09	2.34241e+09	9.40699e+08	3.32654e+09	3.43512e+09	1.31714e+09	1.26551e+09	3.88371e+09	1.65249e+09	1.93128e+09	3.20545e+09	1.77498e+09	1.19224e+09	1.52173e+09	3.17363e+08	1.97002e+09	3.44303e+09	1.34086e+10	3.90393e+09	1.20942e+09	4.25892e+09	2.58967e+09	2.20164e+09	2.01061e+09	2.64059e+09	2.63462e+09	1	5		99.7,99.7,99.7,99.7,99.7	AATVGYNILK,DLSAGAVSAVR,FAAANGIPTIPGQQLVTER,GVGGIIMVNK,WTSTSMPWAAAK		sp|Q32LE5|ASGL1_BOVIN	1048.59231,1044.560338,1982.057924,986.560362,1335.627162	DLSAGAVSAVR,GVGGIIMVNK,AATVGYNILK	http://www.uniprot.org/uniprot/Q32LE5			0.541267	1.28104	1.28104	0.0980086	0.502573
1890	tr|Q29RH9|Q29RH9_BOVIN	TMEM109	6.16726e+08	3.354e+08	2.98068e+08	4.42276e+08	6.18905e+08	5.0057e+08	6.46183e+08	8.84964e+08	7.24741e+08	6.67525e+08	4.12303e+08	1.56416e+09	1.04651e+09	2.8405e+08	1.53609e+09	8.61646e+08	3.37342e+08	5.9266e+08	138353664	2.80407e+08	7.42203e+08	5.9986e+08	1.49993e+09	4.45024e+08	5.96535e+08	9.54879e+08	9.9139e+07	4.78185e+08	6.04785e+08	1.09713e+09	1	1	26224.6	99.7	EAPVDLLSQIGSSVR	tr|Q29RH9|Q29RH9_BOVIN Transmembrane protein 109 OS=Bos taurus GN=TMEM109 PE=2 SV=1	tr|Q29RH9|Q29RH9_BOVIN	1569.84	EAPVDLLSQIGSSVR	http://www.uniprot.org/uniprot/Q29RH9	6.17284		0.975698	0.987463	-1.0127	0.0984677	0.4943
860	tr|G5E598|G5E598_BOVIN	CD99	2.86887e+09	2.30077e+08	2.81839e+09	3.85989e+09	4.46291e+09	4.69477e+09	2.55085e+09	7.21534e+09	4.50977e+09	3.18912e+09	2.09901e+09	5.55796e+09	4.46499e+09	2.86885e+09	5.55994e+09	3.07296e+09	3.67551e+08	5.9994e+09	348824124	3.0371e+08	6.7435e+09	3.82876e+09	5.88711e+09	4.7857e+09	5.23323e+09	6.35801e+09	2.12874e+08	5.47321e+09	4.00233e+09	7.44681e+09	1	3	19169.3	99.7,99.7,99.7	ENAEEGQVNMENHR | Deamidated [N12],ENAEEGQVNMENHR | Oxidation [M10],TTAEPAVQQTLLEK	tr|G5E598|G5E598_BOVIN Uncharacterized protein OS=Bos taurus GN=CD99 PE=4 SV=1	tr|G5E598|G5E598_BOVIN	1656.678166 : 1656.680006,1671.686808,1527.813606	ENAEEGQVNMENHR | Deamidated [N12],ENAEEGQVNMENHR | Oxidation [M10],TTAEPAVQQTLLEK	http://www.uniprot.org/uniprot/G5E598	15.4696		0.763562	1.24456	1.24456	0.0990685	0.291161
298	sp|Q2NKZ1|TCPH_BOVIN	CCT7	3.55206e+09	1.40338e+09	1.68474e+09	1.73313e+09	2.23838e+09	1.6424e+09	5.56663e+08	2.72626e+09	3.19759e+09	1.67022e+09	1.05456e+09	3.72785e+09	3.36452e+09	1.4732e+09	2.77571e+09	2.36024e+09	1.08438e+09	1.65428e+09	9.64758e+08	1.30304e+09	3.09671e+09	1.35775e+09	4.26279e+09	1.22751e+09	2.23714e+09	1.97244e+09	9.355e+08	1.07474e+09	2.15215e+09	4.74255e+09	2	7		99.7,99.7,99.7,99.7,99.7,99.7,99.7	ATISNDGATILK,GGAEQFMEETER,LLDVVHPAAK,LPIGDVATQYFADR,MVVDAVMMLDDLLQLK,QLCDNAGFDATNILNK | Carbamidomethyl [C3],TATQLAVNK		sp|Q2NKZ1|TCPH_BOVIN,tr|F1MWR8|F1MWR8_BOVIN	1202.649096,1382.572142,1061.623668 : 1061.62179,1564.791144,1832.948848,1792.835498 : 1792.826984 : 1792.831294,944.529046	ATISNDGATILK,LLDVVHPAAK,TATQLAVNK	http://www.uniprot.org/uniprot/Q2NKZ1			0.672168	1.15555	1.15555	0.0991948	0.560553
1223	sp|A1L5A6|ADRM1_BOVIN	ADRM1	5.65294e+08	1.28686e+08	2.06829e+08	3.00306e+08	4.28572e+08	3.54941e+08	1.06836e+08	4.81731e+08	3.80667e+08	2.91414e+08	1.60359e+08	7.89467e+08	5.78106e+08	1.93221e+08	4.51599e+08	4.59148e+08	1.51884e+08	2.66056e+08	123052552	2.41311e+08	5.85937e+08	2.13901e+08	7.39456e+08	2.57052e+08	2.69425e+08	3.11676e+08	1.68108e+08	3.0201e+08	3.40708e+08	4.68999e+08	1	1		99.7	SQSAAVTPSSTTSSTR		sp|A1L5A6|ADRM1_BOVIN	1566.75	SQSAAVTPSSTTSSTR	http://www.uniprot.org/uniprot/A1L5A6			0.613235	1.19847	1.19847	0.099197	0.545347
1004	sp|Q3SZU5|SPCS3_BOVIN	SPCS3	7.01539e+08	2.08419e+08	3.90179e+08	6.90376e+08	6.27663e+08	3.89144e+08	3.35066e+08	1.79014e+09	6.84389e+08	7.69455e+08	6.78155e+08	1.30097e+09	2.33754e+09	2.66277e+08	1.29241e+09	1.82511e+09	6.26119e+08	6.38007e+08	236102464	1.27956e+09	1.68198e+09	4.19589e+08	1.2689e+09	9.27723e+08	1.02573e+09	2.78143e+08	2.29716e+08	7.08946e+08	1.05859e+09	9.05683e+08	1	2		99.7,99.7	NVEDFTGPR,YFFFDDGNGLK		sp|Q3SZU5|SPCS3_BOVIN	1033.481572,1321.599586	NVEDFTGPR,YFFFDDGNGLK	http://www.uniprot.org/uniprot/Q3SZU5			0.376128	0.675767	-1.4798	0.0992941	0.474655
1109	tr|E1BI56|E1BI56_BOVIN	TREML1	3.25573e+07	2.19778e+07	8.46642e+07	9.87976e+07	1.40882e+08	2.90237e+08	1.46199e+09	5.54904e+08	2.41753e+07	5.31735e+08	6.24846e+08	1.68911e+08	9.13301e+08	1.51219e+08	2.59726e+08	8.20992e+08	2.53372e+08	4.56869e+07	58666526	1.08929e+08	1.06483e+09	2.42172e+08	4.29462e+08	2.0534e+08	3.38542e+08	4.15007e+08	5.1476e+07	1.12396e+08	5.16668e+08	2.03649e+07	1	2	33026.6	99.7,99.7	EEDAGEYACVVEGLSGTQTVHR | Carbamidomethyl [C9],VTLDVLPAAPALK	tr|E1BI56|E1BI56_BOVIN Uncharacterized protein OS=Bos taurus GN=TREML1 PE=4 SV=1	tr|E1BI56|E1BI56_BOVIN	2406.075513 : 2406.070056,1306.77837	EEDAGEYACVVEGLSGTQTVHR | Carbamidomethyl [C9],VTLDVLPAAPALK	http://www.uniprot.org/uniprot/E1BI56	11.1111		0.879601	0.88459	-1.13047	0.0993764	0.253324
211	sp|P34933|HSP72_BOVIN	HSPA2	1.72077e+09	2.2023e+09	1.5602e+09	2.00388e+09	2.83054e+09	3.36522e+09	2.08034e+09	6.27341e+09	4.18815e+09	3.2024e+09	2.13264e+09	3.14117e+09	3.26638e+09	9.86227e+08	4.70198e+09	1.48864e+09	3.05765e+09	1.28843e+09	1210991828	2.91853e+09	6.21376e+09	1.48637e+09	4.41523e+09	3.52315e+09	2.70052e+09	5.92958e+09	1.18759e+09	3.57759e+09	3.15371e+09	5.91203e+09	1	9		99.7,99.7,99.7,99.7,99.7,99.7,99.7,99.7,99.7	CQEVINWLDR | Carbamidomethyl [C1],EIAEAYLGGK,FEDATVQSDMK,GQIQEIVLVGGSTR,KFEDATVQSDMK,NQVAMNPTNTIFDAK,NQVAMNPTNTIFDAK | Oxidation [M5],TFFPEEISSMVLTK,VQSAVITVPAYFNDSQR		sp|P34933|HSP72_BOVIN	1331.629706,1049.535624 : 1049.533288,1269.55386 : 1269.5548,1455.803578 : 1455.803908 : 1455.802658,1397.650844,1662.800786,1678.792432,1627.811938,1893.954492 : 1893.950272 : 1893.960014	VQSAVITVPAYFNDSQR,NQVAMNPTNTIFDAK,GQIQEIVLVGGSTR	http://www.uniprot.org/uniprot/P34933			0.861819	0.94145	-1.06219	0.0996818	0.555829
909	sp|P19035|APOC3_BOVIN	APOC3	8.42481e+09	1.37801e+10	2.80572e+10	1.20264e+10	1.0951e+10	1.69181e+10	1.21908e+10	2.17365e+10	5.26824e+10	2.32904e+10	1.37605e+10	1.5957e+10	1.4847e+10	4.74453e+10	4.25149e+10	1.89637e+10	5.36284e+10	2.0065e+10	49251800000	1.18586e+10	1.12218e+10	2.03305e+10	9.50314e+09	1.61766e+10	3.12058e+10	1.81354e+10	2.0385e+10	3.88224e+10	2.63957e+10	1.44267e+10	1	2		99.7,99.7	DALSSVQESQVAQQAR,DWMTESFSSLK		sp|P19035|APOC3_BOVIN	1715.842112 : 1715.841462 : 1715.84025 : 1715.841598 : 1715.841662 : 1715.841396,1329.58957	DALSSVQESQVAQQAR,DWMTESFSSLK	http://www.uniprot.org/uniprot/P19035			0.469699	1.26007	1.26007	0.100663	0.584341
1031	sp|Q3ZCH5|ZA2G_BOVIN	AZGP1	4.14701e+08	2.34062e+08	6.98904e+08	4.24562e+08	3.48337e+08	4.04133e+08	5.68079e+07	5.51668e+08	2.94759e+08	1.84849e+08	3.51207e+08	8.39129e+07	5.233e+08	5.80329e+08	6.42648e+08	4.66994e+08	1.5311e+08	3.13967e+08	18733184	1.70874e+08	3.60596e+08	3.83063e+07	4.84759e+08	5.21538e+07	1.08313e+09	5.10971e+08	2.24854e+07	1.54309e+09	4.38255e+08	8.09532e+08	1	2		99.7,99.7	AEPLAPWSQVEGMEDWEK,CLAYDFYPR | Carbamidomethyl [C1]		sp|Q3ZCH5|ZA2G_BOVIN	2100.948554,1203.534844 : 1203.534358	AEPLAPWSQVEGMEDWEK,CLAYDFYPR | Carbamidomethyl [C1]	http://www.uniprot.org/uniprot/Q3ZCH5			0.730433	1.29336	1.29336	0.100715	0.283732
938	sp|P80746|ITAV_BOVIN	ITGAV	1.32676e+07	964483	3.65943e+06	0	5.82393e+07	4.44571e+07	0	1.56128e+06	2.67612e+07	0	0	1.22799e+08	1.02865e+06	3.96993e+06	2.52651e+08	0	0	0	4.53136e+06	1.5072e+08	1.12095e+08	7.99368e+06	2.40507e+08	3.89075e+06	1.8555e+08	9.14129e+07	0	0	1.86093e+08	1.88942e+08	2	2		99.7,99.7	AGTQLLAGLR,MFLLVGAPK		sp|P80746|ITAV_BOVIN,tr|F1N1A9|F1N1A9_BOVIN	998.586222,974.560974	AGTQLLAGLR,MFLLVGAPK	http://www.uniprot.org/uniprot/P80746			0.465145	0.0196847	-50.8008	0.100893	0.000119903
694	sp|P54149|MSRA_BOVIN	MSRA	2.49991e+09	6.0682e+08	6.77755e+08	1.33239e+09	2.06118e+09	1.22836e+09	2.51453e+09	2.14164e+09	2.08794e+09	2.31354e+09	9.95353e+08	3.51893e+09	2.96532e+09	7.63152e+08	1.95274e+09	2.55178e+09	7.84491e+08	1.42978e+09	4.69102e+08	9.43368e+08	4.12447e+09	5.0214e+08	3.02126e+09	1.07852e+09	1.65283e+09	2.35471e+09	3.67159e+08	1.51864e+09	1.34066e+09	3.64659e+09	1	3		99.7,99.7,99.7	SAIYPTSAEHVGAALK,VFWENHDPTQGMR,VLSEHGFGLITTDIR		sp|P54149|MSRA_BOVIN	1613.837832,1615.721115,1656.882492 : 1656.881193	SAIYPTSAEHVGAALK,VFWENHDPTQGMR,VLSEHGFGLITTDIR	http://www.uniprot.org/uniprot/P54149			0.658959	0.831733	-1.20231	0.101236	0.49527
380	tr|E1BPP7|E1BPP7_BOVIN	STAT4	3.31975e+08	7.17907e+07	5.32855e+07	1.46483e+08	4.05871e+08	2.6954e+08	3.23112e+08	9.82884e+08	1.36338e+08	2.40504e+08	1.66264e+08	2.28597e+09	1.76168e+09	1.12231e+08	7.97166e+08	8.79802e+08	8.83149e+07	1.84665e+08	5.46254e+07	4.85963e+07	7.88379e+08	6.75923e+08	3.5773e+09	6.39776e+07	5.48953e+08	9.84408e+08	1.04356e+08	7.08666e+07	1.00029e+09	5.40171e+08	1	6	134421	99.7,99.7,99.7,99.7,99.7,99.7	ALINDELVEWK,FHDLLSQLDDQYSR,IIELLNATELTQK,TELISVSEVHPSR,TLEDLQDEYDFK,VMAAENIPENPLK	tr|E1BPP7|E1BPP7_BOVIN Signal transducer and activator of transcription OS=Bos taurus GN=STAT4 PE=3 SV=2	tr|E1BPP7|E1BPP7_BOVIN	1328.695244,1735.816464,1484.845682,1452.757932,1514.671174,1424.735718 : 1424.73626	FHDLLSQLDDQYSR,ALINDELVEWK,VMAAENIPENPLK	http://www.uniprot.org/uniprot/E1BPP7	6.54045		0.884954	1.12166	1.12166	0.101361	0.262506
1237	sp|A4IFL0|TIM23_BOVIN	TIMM23	1.24916e+07	0	415486	0	0	1.2447e+06	0	302574	606536	0	0	2.11491e+06	0	3.09369e+07	0	0	0	0	5479842	0	0	3.52315e+06	0	0	0	0	0	0	0	3.9221e+06	1	1		99.7	YLVQDTDEFILPTGANK		sp|A4IFL0|TIM23_BOVIN	1922.98	YLVQDTDEFILPTGANK	http://www.uniprot.org/uniprot/A4IFL0			0.80887	0.342287	-2.92153	0.101423	0.000571705
68	tr|E1BGJ0|E1BGJ0_BOVIN	LRP1	3.02263e+09	1.50702e+09	2.40621e+09	1.93461e+09	2.73322e+09	1.89455e+09	9.04086e+08	2.28313e+09	3.15565e+09	1.66527e+09	1.25376e+09	2.33115e+09	2.48707e+09	2.09608e+09	2.84941e+09	1.43162e+09	1.92494e+09	1.69147e+09	1895963386	2.04392e+09	2.43703e+09	1.49939e+09	3.15353e+09	2.10639e+09	2.05887e+09	1.64983e+09	1.25884e+09	1.80397e+09	2.055e+09	3.71482e+09	1	20	504756	99.7,99.7,99.7,99.7,99.7,99.7,99.7,99.7,99.7,99.7,99.7,99.7,99.7,99.7,99.7,99.7,99.7,99.7,99.7,99.7	ATALAIMGDK,CNGQDNCGDGEDER | Carbamidomethyl [C1 C7],EDYIEFASLDGSNR,ETGSGGWPNGLTVDYLEK,ETVITMSGDDHPR,FCSEAQFECQNHR | Carbamidomethyl [C2 C9],GPVGLAIDFPESK,KPEHELFLVYGK,LDGLCIPLR | Carbamidomethyl [C5],LSGCSQDCEDLK | Carbamidomethyl [C4 C8],LYFSDATLDK,MYDAQQQQVGTNK,NAVVQGLEQPHGLVVHPLR,SERPPIFEIR,TNTQPFDLQVYHPSR,TTIVENVGSVEGLAYHR,TTLLAGDIEHPR,VFFTDYGQIPK,VNNGGCSNLCLLSPGGGHK | Carbamidomethyl [C6 C10…	tr|E1BGJ0|E1BGJ0_BOVIN Uncharacterized protein OS=Bos taurus GN=LRP1 PE=4 SV=2	tr|E1BGJ0|E1BGJ0_BOVIN	989.520918,1624.54584,1614.722146 : 1614.71869 : 1614.714152,1921.905872,1456.661,1711.67872,1328.707206,1458.788223,1055.578086 : 1055.577098 : 1055.57871 : 1055.579694,1410.58025,1171.570964,1509.685114,2062.145376 : 2062.143393,1242.673416,1801.876695,1843.939695,1321.698372 : 1321.699134,1313.663068 : 1313.66182,1939.896597,1373.763218 : 1373.764594	TTLLAGDIEHPR,LYFSDATLDK,YVVISQGLDKPR	http://www.uniprot.org/uniprot/E1BGJ0	5.85387		0.796597	1.05547	1.05547	0.102037	0.703195
1720	tr|E1BN71|E1BN71_BOVIN	NPR1	2.59352e+07	3.40315e+06	7.45534e+06	5.28949e+06	1.96036e+07	2.14802e+07	0	6.33039e+06	4.85534e+07	1.22322e+07	8.33878e+06	4.30193e+07	2.72725e+07	6.30303e+06	5.8823e+07	1.20647e+06	8.6642e+06	0	2.23339e+06	3.95706e+06	2.59588e+07	0	5.3231e+07	2.84057e+06	5.4025e+07	1.94621e+07	0	6.06098e+06	3.32372e+06	7.90081e+07	1	1	119035	99.7	LGDFVAALHR	tr|E1BN71|E1BN71_BOVIN Guanylate cyclase OS=Bos taurus GN=NPR1 PE=3 SV=2	tr|E1BN71|E1BN71_BOVIN	1097.6	LGDFVAALHR	http://www.uniprot.org/uniprot/E1BN71	0.93985		0.285118	51.7158	51.7158	0.102238	0.00217229
66	sp|Q2KJD0|TBB5_BOVIN	TUBB5	7.41966e+10	2.47429e+10	4.40669e+10	6.0229e+10	7.09913e+10	5.46894e+10	3.1516e+10	1.00159e+11	8.22782e+10	6.20659e+10	4.3465e+10	5.39634e+10	8.91125e+10	3.8576e+10	5.0944e+10	5.35233e+10	3.66958e+10	5.02501e+10	21795137000	5.34515e+10	1.01213e+11	3.65752e+10	7.27429e+10	5.43538e+10	6.49781e+10	4.06477e+10	2.68129e+10	5.6039e+10	4.13794e+10	1.24384e+11	7	20		99.7,99.7,99.7,99.7,99.7,99.7,99.7,99.7,99.7,99.7,99.7,99.7,99.7,99.7,99.7,99.7,99.7,99.7,99.7,99.7	AILVDLEPGTMDSVR,AILVDLEPGTMDSVR | Oxidation [M11],ALTVPELTQQVFDAK,EVDEQMLNVQNK,EVDEQMLNVQNK | Oxidation [M6],FPGQLNADLR,GHYTEGAELVDSVLDVVR,IMNTFSVVPSPK,IMNTFSVVPSPK | Oxidation [M2],ISEQFTAMFR,ISEQFTAMFR | Oxidation [M8],ISVYYNEATGGK,LAVNMVPFPR,LHFFMPGFAPLTSR,LHFFMPGFAPLTSR | Oxidation [M5],LTTPTYGDLNHLVSATMSGVTTCLR | Carbamidomethyl [C23],NMMAACDPR | Carbamidomethyl [C6],NSSYFVEWIPNNVK,SGPFGQIFR…		sp|Q2HJ81|TBB6_BOVIN,sp|Q2KJD0|TBB5_BOVIN,sp|Q2T9S0|TBB3_BOVIN,sp|Q3MHM5|TBB4B_BOVIN,sp|Q6B856|TBB2B_BOVIN,tr|E1BJB1|E1BJB1_BOVIN,tr|E1BJK2|E1BJK2_BOVIN	1614.826406 : 1614.826396 : 1614.826234 : 1614.828018 : 1614.824744,1630.824004,1658.886716,1445.67923 : 1445.679234 : 1445.678588 : 1445.67793,1461.673022,1129.589788,1957.972395,1318.694284 : 1318.694798,1334.68838 : 1334.692912,1228.589658,1244.585622,1300.630104,1142.626084 : 1142.625944 : 1142.625964 : 1142.6275,1619.827713 : 1619.826954,1635.826356 : 1635.823821,2707.329915,1064.421682,1695…	FPGQLNADLR,ISVYYNEATGGK,YLTVAAVFR	http://www.uniprot.org/uniprot/Q2KJD0			0.550927	0.84843	-1.17865	0.102654	0.630595
1102	tr|E1B717|E1B717_BOVIN	ARMC10	1.18256e+08	6.17386e+07	8.53653e+07	1.04924e+08	1.12118e+08	9.9782e+07	5.93498e+07	2.24763e+08	1.5203e+08	1.36141e+08	1.00378e+08	2.83922e+08	2.14442e+08	5.81397e+07	1.99228e+08	1.73086e+08	9.45915e+07	1.13443e+08	63974600	5.0292e+08	1.92968e+08	2.12032e+08	2.97853e+08	1.07822e+08	2.05886e+08	2.16214e+08	3.39847e+07	1.871e+08	1.81568e+08	1.69662e+08	1	2	33644.5	99.7,99.7	LLDAQVDSSFLSLLDGHVPK,SAEDLTSGSYDDTLNAEQVQK	tr|E1B717|E1B717_BOVIN Uncharacterized protein OS=Bos taurus GN=ARMC10 PE=4 SV=1	tr|E1B717|E1B717_BOVIN	2153.12715,2270.022158	LLDAQVDSSFLSLLDGHVPK,SAEDLTSGSYDDTLNAEQVQK	http://www.uniprot.org/uniprot/E1B717	13.355		0.569254	0.812428	-1.23088	0.102797	0.54306
751	sp|Q3T0D7|SAR1A_BOVIN	SAR1A	3.38662e+08	3.38993e+07	2.65133e+07	3.54859e+07	2.0887e+08	2.54801e+08	2.11002e+09	4.27958e+08	1.84119e+07	2.64661e+09	1.29175e+08	7.28054e+09	8.40059e+08	1.38036e+07	6.37048e+09	2.1385e+08	3.46225e+07	0	1.32964e+07	8.59603e+07	2.13837e+08	9.76495e+08	1.00204e+10	1.28004e+08	2.82503e+09	9.16012e+09	2.41364e+07	2.53303e+08	5.68152e+09	1.24532e+09	1	3		99.7,99.7,99.7	EIFGLYGQTTGK,LVFLGLDNAGK,VELNALMTDETISNVPILILGNK		sp|Q3T0D7|SAR1A_BOVIN	1312.662744,1145.642152,2496.350474	EIFGLYGQTTGK,LVFLGLDNAGK,VELNALMTDETISNVPILILGNK	http://www.uniprot.org/uniprot/Q3T0D7			0.989771	1.03411	1.03411	0.103795	0.0125539
319	tr|F1MX87|F1MX87_BOVIN	C8A	1.93406e+10	8.00066e+09	1.36504e+10	1.43868e+10	1.90307e+10	1.57669e+10	8.32883e+09	1.64195e+10	2.13952e+10	1.83991e+10	1.34126e+10	1.71998e+10	2.22895e+10	1.43674e+10	3.01621e+10	1.60565e+10	1.28288e+10	1.51681e+10	2114447292	1.28452e+10	3.07191e+10	1.09461e+10	2.15532e+10	1.5358e+10	2.17958e+10	2.32287e+10	7.32216e+09	1.53785e+10	1.9718e+10	3.03212e+10	1	7	66276.1	99.7,99.7,99.7,99.7,99.7,99.7,99.7	AALGYNILTQEEAQHVYDAR,ECNNPAPQNGGASCPGHR | Carbamidomethyl [C2 C14],GGSSGWGGSLTQDSSLVTYR,GGSSGWGGSLTQDSSLVTYR | Deamidated [Q12],ILENDCSQYDPIPGSEK | Carbamidomethyl [C6],ISSEIYNDANDLLTK,YYGGQCETVYNGEWR | Carbamidomethyl [C6]	tr|F1MX87|F1MX87_BOVIN Uncharacterized protein OS=Bos taurus GN=C8A PE=4 SV=1	tr|F1MX87|F1MX87_BOVIN	2261.105868,1921.78995 : 1921.7905 : 1921.788346,2013.936156,2014.939088,1963.882802 : 1963.881242,1694.834852,1880.797294 : 1880.779572 : 1880.774248	ISSEIYNDANDLLTK,AALGYNILTQEEAQHVYDAR,ILENDCSQYDPIPGSEK | Carbamidomethyl [C6]	http://www.uniprot.org/uniprot/F1MX87	17.8268		0.794989	1.09152	1.09152	0.104059	0.569418
702	sp|P81644|APOA2_BOVIN	APOA2	2.19119e+10	6.74166e+09	3.17388e+10	1.75399e+10	1.07016e+10	1.5457e+10	3.73728e+09	1.24874e+10	3.23573e+10	1.06693e+10	5.30453e+09	9.51944e+09	6.6559e+09	3.06889e+10	1.72507e+10	9.28402e+09	1.48304e+10	6.548e+09	41757251060	1.04587e+10	9.5309e+09	3.84128e+09	7.63685e+09	1.13802e+10	1.77304e+10	8.24363e+09	1.56359e+10	1.53296e+10	1.38565e+10	1.1984e+10	1	3		99.7,99.7,99.7	AGTDLLNFLSSFIDPK,GSELQTQAK,TQEELTPFFK		sp|P81644|APOA2_BOVIN	1736.898858,960.486316,1238.617692 : 1238.616252 : 1238.617712 : 1238.616818	AGTDLLNFLSSFIDPK,GSELQTQAK,TQEELTPFFK	http://www.uniprot.org/uniprot/P81644			0.156462	1.67383	1.67383	0.104139	0.551686
886	sp|A6H769|RS7_BOVIN	RPS7	3.82352e+08	3.1456e+07	2.13579e+08	2.43203e+08	3.42334e+08	2.62373e+08	9.4573e+07	5.07002e+08	2.33858e+08	4.43427e+08	3.04065e+08	1.14825e+09	7.85035e+08	1.23671e+08	4.68759e+08	4.51266e+08	1.5969e+08	2.32895e+08	61802566	3.12834e+08	6.56492e+08	4.88886e+08	9.01339e+08	1.51575e+08	4.81385e+08	3.81917e+08	1.27221e+08	2.58532e+08	7.70259e+08	6.28044e+08	1	2		99.7,99.7	AIIIFVPVPQLK,TLTAVHDAILEDLVFPSEIVGK		sp|A6H769|RS7_BOVIN	1336.845628,2366.284746 : 2366.278128	AIIIFVPVPQLK,TLTAVHDAILEDLVFPSEIVGK	http://www.uniprot.org/uniprot/A6H769			0.935758	1.0429	1.0429	0.10545	0.419965
1661	tr|A7Z038|A7Z038_BOVIN	ABCD3	6.29835e+06	110856	2.04523e+07	556653	0	2.99035e+06	0	5.226e+06	0	786362	0	9.81564e+06	1.5251e+07	2.03386e+06	262753	1.35909e+06	0	1.53722e+06	354374	27631.6	1.84837e+06	2.44213e+07	1.39139e+07	198792	2.47822e+06	1.94027e+06	35844.9	2.50369e+07	3.01452e+06	1.05796e+07	1	1	75358.1	99.7	LITNSEEVAFYNGNK	tr|A7Z038|A7Z038_BOVIN ABCD3 protein OS=Bos taurus GN=ABCD3 PE=2 SV=1	tr|A7Z038|A7Z038_BOVIN	1697.83	LITNSEEVAFYNGNK	http://www.uniprot.org/uniprot/A7Z038	2.28659		0.685744	4.46334	4.46334	0.106001	0.00216695
747	sp|Q3SZJ9|PMM2_BOVIN	PMM2	2.03405e+09	9.73427e+08	8.12044e+08	2.18763e+09	3.29781e+09	2.88963e+09	2.37612e+09	4.55793e+09	2.33546e+09	3.09174e+09	2.64901e+09	5.65676e+09	5.17985e+09	9.3648e+08	4.84576e+09	2.87656e+09	1.56885e+09	2.30552e+09	1685725988	1.7936e+09	4.34099e+09	2.63015e+09	4.79408e+09	1.5375e+09	2.21177e+09	2.5073e+09	8.66543e+08	2.87116e+09	3.083e+09	3.02406e+09	1	3		99.7,99.7,99.7	IGVVGGSDFEK,TVGYTVAAPEDTR,YDYVFPENGLVAYR		sp|Q3SZJ9|PMM2_BOVIN	1106.561542,1378.664498,1704.826058	IGVVGGSDFEK,TVGYTVAAPEDTR,YDYVFPENGLVAYR	http://www.uniprot.org/uniprot/Q3SZJ9			0.723345	0.883514	-1.13184	0.106119	0.559577
1525	sp|Q3ZBU9|UBXN4_BOVIN	UBXN4	4.32262e+07	5.21045e+06	0	0	0	0	0	9.27082e+06	0	3.67483e+07	4.2862e+06	2.46947e+08	9.11904e+07	3.33849e+06	5.01419e+07	4.05304e+07	3.23754e+06	0	0	1.32694e+07	4.01181e+07	6.02576e+06	2.24735e+08	2.51124e+07	0	6.08374e+07	0	1.48052e+07	6.64053e+07	1.03666e+07	1	1		99.7	AASLETSNLASSSNSEK		sp|Q3ZBU9|UBXN4_BOVIN	1694.79	AASLETSNLASSSNSEK	http://www.uniprot.org/uniprot/Q3ZBU9			0.728733	6.0706	6.0706	0.106776	0.000181797
1818	tr|F1N646|F1N646_BOVIN	CADM4	0	0	0	0	0	0	0	2.75242e+07	1.8643e+06	0	0	0	0	0	0	0	0	0	0	0	0	0	0	0	0	0	0	0	0	0	1	1	43111.3	99.7	LHQYDGSIVVIQNPAR	tr|F1N646|F1N646_BOVIN Uncharacterized protein (Fragment) OS=Bos taurus GN=CADM4 PE=4 SV=1	tr|F1N646|F1N646_BOVIN	1808.95	LHQYDGSIVVIQNPAR	http://www.uniprot.org/uniprot/F1N646	4.06091		1	1	1	0.106872	0.0138061
1066	sp|Q95L54|ANXA8_BOVIN	ANXA8	2.54908e+08	3.41695e+08	5.31395e+08	1.73674e+08	4.36703e+08	7.97518e+08	6.34318e+07	1.47472e+09	7.32518e+08	1.65724e+08	1.54632e+08	4.42765e+07	1.21567e+08	7.11779e+08	5.56585e+08	1.2969e+08	5.35333e+08	1.85796e+08	2.97524e+08	2.13426e+08	1.94291e+08	1.34613e+07	7.10971e+07	1.91284e+08	1.0907e+09	7.0277e+07	5.86499e+07	8.74242e+08	3.63481e+08	4.10163e+08	1	2		99.7,99.7	GAGTLDGTLIR,SETHGSLEEAMLTVVK		sp|Q95L54|ANXA8_BOVIN	1072.58745,1729.854333 : 1729.853745	GAGTLDGTLIR,SETHGSLEEAMLTVVK	http://www.uniprot.org/uniprot/Q95L54			0.977867	1.01891	1.01891	0.108712	0.328542
1035	sp|Q56K03|RL27A_BOVIN	RPL27A	1.08005e+09	3.74137e+08	5.96209e+08	5.37697e+08	1.68754e+09	5.52767e+08	8.66146e+08	1.71314e+09	2.01046e+09	2.0259e+09	6.11669e+08	3.26168e+09	2.35789e+09	4.56083e+08	4.84618e+09	1.67285e+09	5.56011e+08	1.23846e+09	323332612	1.22609e+09	2.19928e+09	4.13616e+08	1.70152e+09	7.21924e+08	2.85322e+09	2.08959e+09	4.70498e+08	1.75836e+09	3.57646e+09	2.44326e+09	3	2		99.7,99.7	LWTLVSEQTR,TGAAPIIDVVR		sp|Q56K03|RL27A_BOVIN,tr|G1K1B4|G1K1B4_BOVIN,tr|G3MWX5|G3MWX5_BOVIN	1231.654486,1110.637128 : 1110.637862 : 1110.638638	LWTLVSEQTR,TGAAPIIDVVR	http://www.uniprot.org/uniprot/Q56K03			0.538817	0.731889	-1.36633	0.109189	0.434837
808	tr|E1BFB9|E1BFB9_BOVIN	FAM114A1	5.4881e+08	9.34215e+07	1.34521e+08	3.16422e+08	2.78238e+08	1.76882e+08	1.6133e+07	2.22943e+08	2.91711e+08	2.79304e+08	2.24923e+07	5.69409e+08	2.59884e+08	1.5013e+08	2.50266e+08	5.97781e+07	8.3478e+07	1.12104e+08	143950444	2.02969e+08	3.2105e+08	2.33057e+08	6.56994e+08	1.09158e+08	8.12303e+07	2.12109e+08	7.75422e+07	9.53375e+07	7.60066e+08	2.93133e+08	1	3	61003.2	99.7,99.7,99.7	EQSDPALDSSPR,FTNSLTTVGSNQK,LAQQLTAER	tr|E1BFB9|E1BFB9_BOVIN Protein FAM114A2 OS=Bos taurus GN=FAM114A1 PE=4 SV=1	tr|E1BFB9|E1BFB9_BOVIN	1300.58746,1395.69803 : 1395.698528,1028.560888	EQSDPALDSSPR,FTNSLTTVGSNQK,LAQQLTAER	http://www.uniprot.org/uniprot/E1BFB9	6.03908		0.14875	2.28733	2.28733	0.109719	0.398054
1406	sp|Q24K11|AP3M1_BOVIN	AP3M1	9.46078e+07	123844	3.74509e+07	4.52081e+07	6.2035e+07	3.76237e+07	390969	2.0983e+07	8.16868e+07	0	1.42346e+06	8.27085e+06	2.44042e+07	2.71162e+08	1.74537e+07	1.37872e+07	3.1242e+06	3.39823e+07	0	2.14167e+06	6.61407e+07	147285	1.40646e+07	0	1.91374e+07	0	0	3.02345e+07	0	1.06278e+08	2	1		99.7	VSSQNLVAIPVYVK		sp|Q24K11|AP3M1_BOVIN,tr|F2Z4I2|F2Z4I2_BOVIN	1515.86	VSSQNLVAIPVYVK	http://www.uniprot.org/uniprot/Q24K11			0.331639	0.0110866	-90.1986	0.109881	0.00052965
27	tr|F1MNM7|F1MNM7_BOVIN	PLIN4	4.23278e+10	1.01338e+10	9.91096e+09	4.58828e+10	4.2668e+10	3.66662e+10	5.61549e+10	5.73284e+10	2.47079e+10	5.23702e+10	4.09789e+10	1.10086e+11	7.16378e+10	1.45871e+10	6.73591e+10	5.39438e+10	2.21632e+10	2.91575e+10	7163582210	2.52452e+10	8.86557e+10	1.89381e+10	8.32674e+10	2.53065e+10	4.25129e+10	7.09261e+10	8.91015e+09	1.99863e+10	1.63315e+10	7.72718e+10	1	37	125565	99.7,99.7,99.7,99.7,99.7,99.7,99.7,99.7,99.7,99.7,99.7,99.7,99.7,99.7,99.7,99.7,99.7,99.7,99.7,99.7,99.7,99.7,99.7,99.7,99.7,99.7,99.7,99.7,99.7,99.7,99.7,99.7,99.7,99.7,99.7,99.7,99.7	DALAQLEDVFR,DALSTGMASIVDTAK | Oxidation [M7],DAVASGATGAVGVAK,DIVSTSITGAMGVAK,DIVSTSITGAMGVAK | Oxidation [M11],DTMSTGLTGAMGVAK,DTMSTGLTGAMGVAK | Oxidation [M3 M11],DTVSTGLTGAMGMAK,DTVSTGLTGAMGMAK | Oxidation [M11 M13],DTVSTGLTGAMGMAK | Oxidation [M13],DTVSTGLTGAMGVAK,DTVSTGLTGAMGVAK | Oxidation [M11],DVLSTAITGAMGVAK,DVVASGLTGAMGVAK | Oxidation [M11],DVVSTGLTGAVNMAK,DVVSTGLTGAVNMAK | Deamidated [N…	tr|F1MNM7|F1MNM7_BOVIN Uncharacterized protein (Fragment) OS=Bos taurus GN=PLIN4 PE=4 SV=2	tr|F1MNM7|F1MNM7_BOVIN	1275.645516,1494.72464,1272.665712 : 1272.6644 : 1272.664804 : 1272.665734,1448.75312 : 1448.751286,1464.749448 : 1464.74789 : 1464.745158 : 1464.748514 : 1464.74603,1438.678932 : 1438.677812 : 1438.677638 : 1438.677686 : 1438.677764,1470.669074 : 1470.667768,1438.676966,1470.672814 : 1470.672042 : 1470.67141,1454.670898 : 1454.680034,1406.69842 : 1406.697946 : 1406.705408 : 1406.704124 : 1406.69…	GTVQTGMDTTK,DTMSTGLTGAMGVAK,DTVSTGLTGAMGVAK | Oxidation [M11]	http://www.uniprot.org/uniprot/F1MNM7	48.6508		0.856757	0.919807	-1.08718	0.109992	0.467491
1618	tr|A1A4K7|A1A4K7_BOVIN	C13H20ORF108	1.33485e+07	0	1.03419e+07	9.1066e+06	8.94919e+06	2.74687e+07	0	1.74035e+07	3.89676e+07	6.26509e+06	2.88131e+06	2.35552e+07	2.11252e+07	1.24395e+07	3.75216e+07	7.24678e+06	1.41234e+07	2.66616e+06	704456	4.96057e+06	2.21764e+07	4.46862e+07	2.2392e+07	1.41809e+07	4.72086e+07	8.7858e+06	208610	2.65971e+07	5.99766e+06	1.84163e+07	1	1	20447.2	99.7	ISITLVSVPLIVR	tr|A1A4K7|A1A4K7_BOVIN Chromosome 20 open reading frame 108 ortholog OS=Bos taurus GN=C13H20ORF108 PE=2 SV=1	tr|A1A4K7|A1A4K7_BOVIN	1408.9	ISITLVSVPLIVR	http://www.uniprot.org/uniprot/A1A4K7	6.77083		0.149398	54.0594	54.0594	0.110297	0.011771
982	sp|Q2KJ39|RCN3_BOVIN	RCN3	9.89687e+06	5.10643e+06	8.62042e+07	2.16072e+07	1.42724e+08	5.46073e+07	1.0189e+08	1.83002e+08	1.19764e+08	9.51388e+08	1.83389e+08	1.34029e+09	8.28499e+08	1.00297e+08	1.95309e+08	3.10963e+08	1.11961e+07	1.1992e+08	1.26634e+09	1.18204e+07	2.30179e+08	8.37699e+07	1.44614e+09	1.32829e+07	2.49117e+08	3.624e+08	1.33333e+06	5.09667e+07	2.2341e+09	1.65186e+08	1	2		99.7,99.7	DSVSAAWNTYDTDR,EFDQLTPEESQAR		sp|Q2KJ39|RCN3_BOVIN	1599.679656 : 1599.6784,1548.700264	DSVSAAWNTYDTDR,EFDQLTPEESQAR	http://www.uniprot.org/uniprot/Q2KJ39			0.933942	0.908995	-1.10012	0.11032	0.151258
1239	sp|A5PJI7|EI2BG_BOVIN	EIF2B3	9.60955e+06	1.89563e+06	563588	447353	5.83739e+06	2.41211e+06	0	1.78006e+07	1.24788e+07	4.63038e+06	0	2.29601e+07	2.09659e+07	2.2415e+06	1.4374e+07	1.2523e+07	1.73828e+06	7.96097e+06	11458048	7.83825e+06	1.4218e+07	0	1.81683e+07	3.69268e+06	3.85857e+06	1.09001e+06	0	2.89758e+06	5.15314e+06	1.53717e+07	2	1		99.7	QFSSASSQQGQEEK		sp|A5PJI7|EI2BG_BOVIN,tr|E1BB97|E1BB97_BOVIN	1539.68	QFSSASSQQGQEEK	http://www.uniprot.org/uniprot/A5PJI7			0.474775	13.2442	13.2442	0.110701	0.00275973
1039	sp|Q58DU5|PSA3_BOVIN	PSMA3	2.45375e+09	9.59459e+08	1.12112e+09	1.46308e+09	2.27164e+09	1.69e+09	1.80158e+09	3.23455e+09	2.04506e+09	2.66337e+09	1.92814e+09	1.87438e+09	5.01474e+09	9.60584e+08	2.67562e+09	3.75571e+09	8.83345e+08	1.99232e+09	1473862594	1.74e+09	4.03237e+09	9.80501e+08	2.28987e+09	1.27742e+09	1.32218e+09	1.24557e+09	1.05348e+09	1.66683e+09	2.24086e+09	3.33874e+09	1	2		99.7,99.7	HVGMAVAGLLADAR,SNFGYNIPLK		sp|Q58DU5|PSA3_BOVIN	1379.733576 : 1379.73416 : 1379.733964 : 1379.721266,1151.597598	HVGMAVAGLLADAR,SNFGYNIPLK	http://www.uniprot.org/uniprot/Q58DU5			0.121524	0.631391	-1.5838	0.110723	0.622258
8	tr|F1N169|F1N169_BOVIN	FLNA	9.09956e+10	6.43333e+10	1.09664e+11	7.73534e+10	9.21753e+10	1.36062e+11	5.38753e+10	1.21844e+11	1.01317e+11	1.0127e+11	1.06147e+11	1.01907e+11	1.07693e+11	1.2034e+11	1.24087e+11	7.97004e+10	7.26336e+10	7.5099e+10	72829512800	5.63894e+10	9.7278e+10	1.30623e+11	1.17664e+11	1.18963e+11	1.23798e+11	9.28315e+10	8.59779e+10	1.28692e+11	1.19125e+11	1.31994e+11	3	72	-1	99.7,99.7,99.7,99.7,99.7,99.7,99.7,99.7,99.7,99.7,99.7,99.7,99.7,99.7,99.7,99.7,99.7,99.7,99.7,99.7,99.7,99.7,99.7,99.7,99.7,99.7,99.7,99.7,99.7,99.7,99.7,99.7,99.7,99.7,99.7,99.7,99.7,99.7,99.7,99.7,99.7,99.7,99.7,99.7,99.7,99.7,99.7,99.7,99.7,99.7,99.7,99.7,99.7,99.7,99.7,99.7,99.7,99.7,99.7,99.7,99.7,99.7,99.7,99.7,99.7,99.7,99.7,99.7,99.7,99.7,99.7,99.7	AEAGVPAEFSIWTR,AGMAPLQVK,AGQSAAGAVLGIGADTR,AHEPTYFTVDCTEAGQGDVSIGIK | Carbamidomethyl [C11],ALTQTGGPHVK,APSVANVGSHCDLSLK | Carbamidomethyl [C11],ATAGEAGQFHVDCSSAGSAELTIEIR | Carbamidomethyl [C13],AWGPGLEGGVVGK,AYGPGIEPTGNMVK,CSGPGLSPGMVR | Carbamidomethyl [C1],DAGEGGLSLAIEGPSK,DAGEGLLAVQITDPEGKPK,DAGYGGLSLSIEGPSK,DAPQDFHPDR,DGSCGVAYVVQEPGDYEVSVK | Carbamidomethyl [C4],DLAEDAPWK,DNGNGTYSCSYVPR | C…	tr|F1N169|F1N169_BOVIN Uncharacterized protein OS=Bos taurus GN=FLNA PE=4 SV=2	tr|E1BE25|E1BE25_BOVIN,tr|E1BKX7|E1BKX7_BOVIN,tr|F1N169|F1N169_BOVIN	1532.76418,913.505806,1513.769948 : 1513.775388 : 1513.781846,2594.186283 : 2594.188263,1107.604264,1653.812346 : 1653.81414,2676.235206,1225.64502,1432.700798,1216.564018,1499.74487 : 1499.745262 : 1499.739336,1937.009133 : 1937.010117 : 1937.008472 : 1937.004748,1549.768634,1196.520658,2257.019108 : 2257.019062,1043.494768 : 1043.492642 : 1043.492448 : 1043.491428,1588.662898 : 1588.658948 : 15…	SPFEVYVDK,SAEFTVDAK,VPVHDVTDASK	http://www.uniprot.org/uniprot/F1N169	40.861		0.477856	1.12179	1.12179	0.110858	0.768086
696	sp|P61284|RL12_BOVIN	RPL12	4.71346e+09	2.9351e+09	2.73818e+09	3.42648e+09	3.89185e+09	3.07477e+09	3.07493e+09	6.71706e+09	4.45331e+09	3.76336e+09	2.39877e+09	8.15774e+09	9.27274e+09	2.68941e+09	4.77989e+09	4.75621e+09	4.22603e+09	3.99278e+09	3055225592	4.89388e+09	5.09554e+09	3.93714e+09	9.49197e+09	3.44225e+09	4.95513e+09	3.80124e+09	2.50062e+09	3.87399e+09	6.76974e+09	6.63251e+09	1	3		99.7,99.7,99.7	EILGTAQSVGCNVDGR | Carbamidomethyl [C11],HSGNITFDEIVNIAR,IGPLGLSPK		sp|P61284|RL12_BOVIN	1674.803546,1684.852476 : 1684.852545 : 1684.852608 : 1684.852341 : 1684.851504 : 1684.852632 : 1684.854312 : 1684.838424 : 1684.847156 : 1684.85255 : 1684.85091,880.535602 : 880.539222 : 880.538844	EILGTAQSVGCNVDGR | Carbamidomethyl [C11],HSGNITFDEIVNIAR,IGPLGLSPK	http://www.uniprot.org/uniprot/P61284			0.428247	0.83094	-1.20346	0.110901	0.683587
1498	sp|Q3T0B7|RS27L_BOVIN	RPS27L	5.01238e+07	0	7.42611e+07	0	2.39251e+08	2.13243e+08	9.20855e+06	5.63645e+08	5.69388e+08	2.49347e+08	1.61397e+08	1.00248e+09	6.29936e+08	1.67159e+08	6.75628e+08	3.34474e+08	0	0	7483582	0	5.89636e+08	6.28089e+08	9.04546e+08	6.60337e+07	5.82291e+08	6.64434e+08	2.82948e+07	1.55766e+06	6.61235e+08	2.2473e+07	1	1		99.7	DLLHPSLDEEK		sp|Q3T0B7|RS27L_BOVIN	1294.65	DLLHPSLDEEK	http://www.uniprot.org/uniprot/Q3T0B7			0.948053	0.736492	-1.35779	0.11147	0.00046355
728	sp|Q2KJI2|STT3A_BOVIN	STT3A	8.65668e+08	3.76549e+08	6.45465e+08	8.74068e+08	5.19648e+08	3.52604e+08	3.76967e+08	8.07023e+08	9.58617e+08	2.17735e+09	5.69859e+08	4.66664e+09	1.53479e+09	5.73717e+08	2.35186e+09	7.12675e+08	5.41434e+08	5.68287e+08	1022657588	6.47677e+08	8.83721e+08	4.22668e+09	3.90904e+09	7.12698e+08	2.99667e+08	2.51304e+09	1.72725e+08	6.71863e+08	2.89763e+09	1.01383e+09	1	3		99.7,99.7,99.7	EHDYYTPTGEFR,FLAEEGFYK,FYSLLDPSYAK		sp|Q2KJI2|STT3A_BOVIN	1513.646082,1102.53175,1302.660864	EHDYYTPTGEFR,FLAEEGFYK,FYSLLDPSYAK	http://www.uniprot.org/uniprot/Q2KJI2			0.224416	1.82889	1.82889	0.111746	0.449635
1595	sp|Q8MK44|DGAT1_BOVIN	DGAT1	898663	0	0	0	0	0	93625.3	0	1.84298e+06	0	0	7.65248e+07	0	0	0	1.08643e+06	0	4.68911e+06	0	154753	0	1.75047e+07	254891	2.33672e+06	0	0	478650	0	0	205061	2	1		99.7	DGDVDVGSGHWDLR		sp|Q8MK44|DGAT1_BOVIN,tr|F1MIW3|F1MIW3_BOVIN	1526.67	DGDVDVGSGHWDLR	http://www.uniprot.org/uniprot/Q8MK44			0.30738	0.0105948	-94.3856	0.112468	1318.11
243	sp|P62808|H2B1_BOVIN		2.89139e+11	2.11928e+11	4.33664e+11	1.97767e+11	2.49101e+11	3.28186e+11	1.37078e+11	3.85419e+11	6.50294e+11	2.05679e+11	1.64552e+11	4.0353e+11	3.33551e+11	2.44844e+11	4.51636e+11	3.10459e+11	3.70744e+11	2.22502e+11	242581738100	3.07523e+11	4.28407e+11	1.25879e+11	2.42215e+11	3.71105e+11	5.05217e+11	3.178e+11	2.76485e+11	3.34017e+11	3.23716e+11	6.20772e+11	6	8		99.7,99.7,99.7,99.7,99.7,99.7,99.7,99.7	AMGIMNSFVNDIFER,AMGIMNSFVNDIFER | Oxidation [M2 M5],AMGIMNSFVNDIFER | Oxidation [M2],AMGIMNSFVNDIFER | Oxidation [M5],ESYSVYVYK,KESYSVYVYK,LLLPGELAK,QVHPDTGISSK		sp|P62808|H2B1_BOVIN,sp|Q2M2T1|H2B1K_BOVIN,tr|F1MUD2|F1MUD2_BOVIN,tr|F2Z4E8|F2Z4E8_BOVIN,tr|F2Z4F9|F2Z4F9_BOVIN,tr|Q2KII5|Q2KII5_BOVIN	1742.811034,1774.805952,1758.805874,1758.819638,1136.538304,1264.633448,952.595608,1167.590418 : 1167.588686	LLLPGELAK,QVHPDTGISSK,ESYSVYVYK	http://www.uniprot.org/uniprot/P62808			0.568085	0.862472	-1.15946	0.113251	0.656943
1124	tr|F1MD34|F1MD34_BOVIN	FAM129B	2.56012e+08	5.62236e+07	2.66952e+08	1.99388e+08	1.85334e+08	2.06789e+08	3.87664e+07	3.28827e+08	4.86767e+08	1.82871e+08	1.30044e+08	2.61747e+08	2.63271e+08	3.00163e+08	2.87998e+08	2.00452e+08	9.49952e+07	1.72942e+08	68001592	9.49222e+07	2.36776e+08	1.44331e+08	2.42018e+08	4.10022e+08	3.14881e+08	1.38803e+08	8.41158e+07	1.93588e+08	1.97159e+08	8.03326e+08	1	2	84038.4	99.7,99.7	FDVSSMSVFK,IIFSGNLFQYQEDNKK	tr|F1MD34|F1MD34_BOVIN Uncharacterized protein (Fragment) OS=Bos taurus GN=FAM129B PE=4 SV=2	tr|F1MD34|F1MD34_BOVIN	1145.543816,1942.978446	FDVSSMSVFK,IIFSGNLFQYQEDNKK	http://www.uniprot.org/uniprot/F1MD34	3.49933		0.903227	1.05413	1.05413	0.113855	0.494589
327	tr|Q2KJE7|Q2KJE7_BOVIN	PSME1	3.65057e+09	2.24167e+09	2.46713e+09	2.56309e+09	4.01501e+09	2.74081e+09	2.11699e+09	4.51625e+09	3.59214e+09	3.35266e+09	1.75931e+09	4.60424e+09	4.41297e+09	1.94162e+09	6.08383e+09	3.89006e+09	3.32382e+09	4.15029e+09	3.11592e+08	3.42499e+09	5.83858e+09	1.93189e+09	8.12879e+09	3.42303e+09	2.86959e+09	3.08805e+09	2.03127e+08	2.13766e+09	3.71142e+09	6.73464e+09	1	7	28692.8	99.7,99.7,99.7,99.7,99.7,99.7,99.7	GPPCGPVSCNEK | Carbamidomethyl [C4 C9],IEDGNNFGVAVQEK,ISELDAFLK,LEGFHTQISK,LNLVTTWLQLQIPR,TENLLGSYFPK,VFELMTALHTK	tr|Q2KJE7|Q2KJE7_BOVIN Proteasome (Prosome, macropain) activator subunit 1 (PA28 alpha) OS=Bos taurus GN=PSME1 PE=2 SV=1	tr|Q2KJE7|Q2KJE7_BOVIN	1300.55047,1518.721192 : 1518.732232,1034.56102,1158.602704 : 1158.59841,1693.983548,1267.645728,1288.680966 : 1288.682904 : 1288.683099 : 1288.683324 : 1288.683864 : 1288.683732	ISELDAFLK,TENLLGSYFPK,LEGFHTQISK	http://www.uniprot.org/uniprot/Q2KJE7	32.5301		0.948849	0.968921	-1.03208	0.114218	0.450077
100	sp|P79098|AMPN_BOVIN	ANPEP	1.04083e+10	1.26255e+10	1.38597e+10	1.35862e+10	1.9248e+10	2.80692e+10	7.83565e+09	2.1688e+10	3.08261e+10	1.072e+10	1.17776e+10	1.30064e+10	1.55685e+10	1.31515e+10	4.06663e+10	9.98182e+09	2.00025e+10	1.53122e+10	12552933176	1.04348e+10	1.92757e+10	4.57784e+09	1.35997e+10	1.23478e+10	2.25287e+10	7.96078e+09	1.06081e+10	1.35248e+10	1.07104e+10	3.50242e+10	2	15		99.7,99.7,99.7,99.7,99.7,99.7,99.7,99.7,99.7,99.7,99.7,99.7,99.7,99.7,99.7	ENALLYDPQSSSSSNK,ENNMDVGFGSGTR,ENNMDVGFGSGTR | Oxidation [M4],GVGDTQAPEIDR,LPDTVSAIMDR,LPTTLLPDSYR,MLSNFLTEDLFK,NEMEYMPWQAAVSSLNYFK,NGQPQEHYWLR,QDATSTITSIASNVIGQSLAWDFIR,SALACTNHVWLLNR | Carbamidomethyl [C5],TELVLLTEYLVVHLK,TEVYGPMQNYLK,VLATTQMQSTDAR,YLSYTLNPDLIR		sp|P79098|AMPN_BOVIN,tr|F1MN84|F1MN84_BOVIN	1738.798164 : 1738.798076 : 1738.797994 : 1738.79855,1382.590816 : 1382.588098,1398.581254,1256.600166 : 1256.59875,1216.609028 : 1216.613944,1274.691918 : 1274.679574 : 1274.688802,1456.725156,2307.030416,1426.66833 : 1426.670961 : 1426.671213 : 1426.676067 : 1426.688418,2693.369854,1653.837369,1769.034008,1441.688808,1420.70023,1466.775696 : 1466.777438	VLATTQMQSTDAR,GVGDTQAPEIDR,LPDTVSAIMDR	http://www.uniprot.org/uniprot/P79098			0.559597	0.838971	-1.19194	0.114843	0.615365
304	sp|Q5E9I6|ARF3_BOVIN	ARF3	7.67246e+09	3.5709e+09	3.81155e+09	9.47447e+09	1.14055e+10	7.77898e+09	4.85806e+09	1.54408e+10	4.95554e+09	7.17968e+09	5.22278e+09	1.08308e+10	1.47092e+10	4.48164e+09	9.08119e+09	8.32838e+09	5.80658e+09	7.43934e+09	686286530	3.63288e+09	1.27409e+10	5.65528e+09	1.36208e+10	3.63381e+09	9.40861e+09	6.11741e+09	1.9341e+09	7.27437e+09	9.46969e+09	1.22697e+10	2	7		99.7,99.7,99.7,99.7,99.7,99.7,99.7	DAVLLVFANK,HYFQNTQGLIFVVDSNDR,ILMVGLDAAGK,ILMVGLDAAGK | Oxidation [M3],LGEIVTTIPTIGFNVETVEYK,NISFTVWDVGGQDK,QDLPNAMNAAEITDK		sp|Q3SZF2|ARF4_BOVIN,sp|Q5E9I6|ARF3_BOVIN	1088.618268 : 1088.620428 : 1088.622366 : 1088.619832 : 1088.622308 : 1088.621832 : 1088.620354,2152.029896,1086.60916,1102.60346 : 1102.604172,2322.232336,1564.747764,1629.779096 : 1629.767272 : 1629.761202	DAVLLVFANK,ILMVGLDAAGK,NISFTVWDVGGQDK	http://www.uniprot.org/uniprot/Q5E9I6			0.894933	1.05827	1.05827	0.11487	0.499458
1006	sp|Q3T054|RAN_BOVIN	RAN	2.3511e+09	1.12678e+09	1.77485e+09	1.72321e+09	2.11076e+09	1.59528e+09	8.69307e+08	2.82242e+09	3.19318e+09	2.00161e+09	1.71298e+09	3.13401e+09	3.63982e+09	1.4891e+09	3.4517e+09	2.25406e+09	1.90128e+09	2.30884e+09	1393731595	1.77478e+09	3.29912e+09	1.33305e+09	3.73962e+09	2.44709e+09	2.40576e+09	2.2491e+09	1.25857e+09	1.92335e+09	2.63938e+09	3.40098e+09	1	2		99.7,99.7	FNVWDTAGQEK,YVATLGVEVHPLVFHTNR		sp|Q3T054|RAN_BOVIN	1293.597094 : 1293.598038 : 1293.597364 : 1293.596998,2051.089616 : 2051.091904	FNVWDTAGQEK,YVATLGVEVHPLVFHTNR	http://www.uniprot.org/uniprot/Q3T054			0.769866	1.0762	1.0762	0.114923	0.666291
1888	tr|Q24K04|Q24K04_BOVIN	RANBP3	2.00152e+07	1956.33	1.42012e+06	4.14961e+06	1.14981e+07	1.3136e+07	0	2.82018e+07	4.11172e+07	7.1815e+06	0	2.53806e+07	1.75996e+07	1.69897e+06	3.54123e+07	8.51283e+06	3.20934e+06	4.99644e+06	3.30243e+06	0	2.4532e+07	5.53503e+06	2.19253e+07	6.14324e+06	1.27519e+07	2.69762e+06	2.27627e+06	4.17178e+06	9.46662e+06	2.4228e+07	1	1	55430.3	99.7	ENTAAESGSESSSQEATPEK	tr|Q24K04|Q24K04_BOVIN RAN binding protein 3 OS=Bos taurus GN=RANBP3 PE=2 SV=1	tr|Q24K04|Q24K04_BOVIN	2037.86	ENTAAESGSESSSQEATPEK	http://www.uniprot.org/uniprot/Q24K04	3.861		0.0217939	1530.61	1530.61	0.115162	0.00754961
76	tr|F1MMP5|F1MMP5_BOVIN	ITIH1	2.13029e+10	4.54407e+09	2.59073e+10	1.44675e+10	1.55144e+10	2.09343e+10	7.68275e+09	1.31549e+10	1.66733e+10	2.05285e+10	1.57159e+10	2.04999e+10	1.78554e+10	2.24911e+10	2.58785e+10	1.98064e+10	4.12933e+09	1.46617e+10	5324006108	4.31365e+09	1.51239e+10	2.23098e+10	2.21037e+10	1.03071e+10	2.76461e+10	1.9835e+10	6.62376e+09	1.26071e+10	3.71114e+10	2.03142e+10	2	19	101237	99.7,99.7,99.7,99.7,99.7,99.7,99.7,99.7,99.7,99.7,99.7,99.7,99.7,99.7,99.7,99.7,99.7,99.7,99.7	AAISGENAGLVR,AHGEGQEFMTTCLVDEEEMK | Carbamidomethyl [C12],EAVSDLTQHR,EVSFNVEIPK,FAHYIITSQVVNSADTAK,GHMLENHVER,GSLVQASPANLEAAR,IYEDHDATQQLQGFYEQVANPLLR,KLDVEASFLPK,KLMQYDIVIK,LDVEASFLPK,LMQYDIVIK,LMQYDIVIK | Oxidation [M2],LWAYLTIQELLAK,MAVDAAVDGVVIR,NVVFVIDISSSMEGQK | Oxidation [M12],QYYEGSEIMVAGR,TMEQFSIHIIVGPR,TMEQFSIHIIVGPR | Deamidated [Q4]	tr|F1MMP5|F1MMP5_BOVIN Inter-alpha-trypsin inhibitor heavy chain H1 OS=Bos taurus GN=ITIH1 PE=4 SV=1	sp|Q0VCM5|ITIH1_BOVIN,tr|F1MMP5|F1MMP5_BOVIN	1156.620332 : 1156.617446 : 1156.631488,2339.972058,1154.571344,1160.607404,1964.001831 : 1964.000682 : 1964.002328,1220.571264,1482.77591 : 1482.776492,2847.392214,1245.694572 : 1245.695778,1249.708606 : 1249.710126,1117.601428,1121.614388,1137.608332,1560.88543,1314.689844 : 1314.693006 : 1314.689858,1767.872306,1501.682456 : 1501.682494 : 1501.683278 : 1501.684248,1626.846654 : 1626.870048,162…	AAISGENAGLVR,EVSFNVEIPK,GSLVQASPANLEAAR	http://www.uniprot.org/uniprot/F1MMP5	23.0684		0.332426	1.43388	1.43388	0.115435	0.551525
1362	sp|Q05717|IBP5_BOVIN	IGFBP5	2.33409e+07	1.98208e+07	8.09436e+06	9.91788e+07	5.51019e+07	3.5278e+07	2.72957e+06	398580	1.46216e+07	9.95028e+07	1.30068e+07	3.32206e+07	4.10674e+07	0	1.53679e+07	2.88351e+06	2.09378e+06	1.74506e+07	5188255	8.37544e+06	2.78217e+07	0	3.13992e+07	4.16049e+07	8.15241e+06	3.5863e+07	156481	5.77773e+06	1.18359e+08	2.58488e+07	1	1		99.7	FVGGAENTAHPR		sp|Q05717|IBP5_BOVIN	1254.61	FVGGAENTAHPR	http://www.uniprot.org/uniprot/Q05717			0.769027	2.2885	2.2885	0.115557	94.7911
351	sp|Q0VCU1|ACOC_BOVIN	ACO1	7.42112e+08	1.17569e+08	4.23136e+08	7.17373e+08	9.05644e+08	1.0145e+09	9.75218e+08	1.09166e+09	9.42275e+08	1.30724e+09	9.41447e+08	1.91383e+09	1.35602e+09	3.30729e+08	1.37781e+09	9.49746e+08	4.7387e+08	5.3772e+08	5.38372e+07	2.24142e+08	1.36825e+09	4.65698e+08	1.69994e+09	5.0905e+08	6.48828e+08	8.8799e+08	7.00658e+07	3.03471e+08	4.82661e+08	2.27659e+09	1	6		99.7,99.7,99.7,99.7,99.7,99.7	IETVNESWNALAAPSDK,IETVNESWNALAAPSDK | Deamidated [N5],NDVENILNWK,QYLQAVGMFR,TSLSPGSGVVTYYLR,YQQAGLPLIVLAGK		sp|Q0VCU1|ACOC_BOVIN	1843.894512,1844.893792,1243.61602,1211.612534 : 1211.612964 : 1211.6201,1598.834054,1469.857828	QYLQAVGMFR,IETVNESWNALAAPSDK | Deamidated [N5],YQQAGLPLIVLAGK	http://www.uniprot.org/uniprot/Q0VCU1			0.975638	0.982239	-1.01808	0.116326	0.388225
806	tr|E1BA29|E1BA29_BOVIN	GNAQ	3.01263e+08	5.15879e+07	1.99082e+08	3.36476e+08	4.34552e+08	3.6184e+08	2.56927e+08	4.92909e+08	4.69012e+08	2.95468e+08	2.72083e+08	3.41983e+08	3.34946e+08	1.90657e+08	4.89765e+08	2.74246e+08	3.03216e+07	2.64924e+08	34689576	3.11747e+07	5.96726e+08	1.60046e+08	4.7306e+08	2.87444e+08	4.36748e+08	3.39234e+08	2.05755e+07	1.41801e+08	2.6409e+08	5.37032e+08	1	3	42141.7	99.7,99.7,99.7	SLWNDPGIQECYDR | Carbamidomethyl [C11],VADPAYLPTQQDVLR,VPTTGIIEYPFDLQSVIFR	tr|E1BA29|E1BA29_BOVIN Uncharacterized protein OS=Bos taurus GN=GNAQ PE=4 SV=1	tr|E1BA29|E1BA29_BOVIN	1751.760548,1684.87232,2194.157362	SLWNDPGIQECYDR | Carbamidomethyl [C11],VADPAYLPTQQDVLR,VPTTGIIEYPFDLQSVIFR	http://www.uniprot.org/uniprot/E1BA29	13.3705		0.797895	1.17747	1.17747	0.116405	0.357841
31	tr|Q2KJ47|Q2KJ47_BOVIN	EHD2	6.25558e+10	6.32888e+10	5.96206e+10	1.18039e+11	1.37344e+11	1.16228e+11	4.92465e+10	1.68721e+11	2.41181e+11	1.04563e+11	9.14065e+10	1.04431e+11	1.04951e+11	6.50134e+10	1.94022e+11	8.53823e+10	1.30181e+11	1.01052e+11	46685014720	9.47611e+10	2.01715e+11	6.36772e+10	1.21736e+11	1.14105e+11	1.42558e+11	1.51905e+11	3.9237e+10	1.42529e+11	4.09371e+10	2.121e+11	3	31	61216.9	99.7,99.7,99.7,99.7,99.7,99.7,99.7,99.7,99.7,99.7,99.7,99.7,99.7,99.7,99.7,99.7,99.7,99.7,99.7,99.7,99.7,99.7,99.7,99.7,99.7,99.7,99.7,99.7,99.7,99.7,99.7	ADMVETQQLMR,ADMVETQQLMR | Oxidation [M3 M10],ADMVETQQLMR | Oxidation [M3],ADMVETQQLMR | Oxidation [M10],DGMLDDEEFALASHLIEAK,FGTFHSPALEDADFDGKPMVLVAGQYSTGK,FGTFHSPALEDADFDGKPMVLVAGQYSTGK | Deamidated [Q25],FGTFHSPALEDADFDGKPMVLVAGQYSTGK | Oxidation [M19],FMCAQLPNQVLESISIIDTPGILSGAK | Carbamidomethyl [C3],GYDFPAVLR,IQLEHHISPGDFPDCQK | Carbamidomethyl [C15],LEGHGLPTNLPR,LEISDEFSEAIGALR,LFELEEQDLFR,L…	tr|Q2KJ47|Q2KJ47_BOVIN EH-domain containing 2 OS=Bos taurus GN=EHD2 PE=2 SV=1	sp|Q5E9R3|EHD1_BOVIN,tr|A5D7E1|A5D7E1_BOVIN,tr|Q2KJ47|Q2KJ47_BOVIN	1320.616662 : 1320.61441,1352.60322,1336.612342 : 1336.6125 : 1336.609526 : 1336.607032,1336.609658 : 1336.610878 : 1336.61236,2102.981898 : 2102.984018,3184.522712 : 3184.51743,3185.519307,3200.510024 : 3200.509236,2901.499682,1036.533708 : 1036.533048 : 1036.532632 : 1036.533308 : 1036.533366 : 1036.534084 : 1036.53294,2019.947964,1302.694011 : 1302.701403 : 1302.708334,1648.828704,1437.71323,1…	VVGTPEVLR,LEGHGLPTNLPR,LLPLEEHYR	http://www.uniprot.org/uniprot/Q2KJ47	55.0645		0.778135	1.09834	1.09834	0.117319	0.585805
1508	sp|Q3T0V7|EDF1_BOVIN	EDF1	6.91354e+08	3.09334e+08	5.48204e+08	8.20552e+08	1.38901e+09	8.07135e+08	7.57028e+06	9.86242e+08	6.04808e+08	4.95585e+08	2.92497e+08	3.49946e+08	5.61729e+08	5.66886e+08	6.89401e+08	5.99729e+08	1.41818e+08	7.88333e+08	312664832	1.33852e+08	9.9288e+08	6.26786e+07	6.8894e+08	1.15163e+08	4.18587e+08	2.47673e+08	7.53948e+06	2.30244e+08	3.84255e+08	9.52163e+08	1	1		99.7	INEKPQVIADYESGR		sp|Q3T0V7|EDF1_BOVIN	1717.86	INEKPQVIADYESGR	http://www.uniprot.org/uniprot/Q3T0V7			0.210289	2.85294	2.85294	0.118126	0.267131
1011	sp|Q3T0G5|PROSC_BOVIN	PROSC	1.66174e+09	9.14511e+08	1.12159e+09	1.66021e+09	2.7245e+09	2.9478e+09	1.39823e+09	2.74902e+09	3.83987e+09	1.751e+09	1.52563e+09	2.47025e+09	1.72994e+09	1.23927e+09	2.29328e+09	1.15312e+09	1.87236e+09	1.84062e+09	1.07936e+09	1.30633e+09	3.59508e+09	5.09452e+08	1.85566e+09	1.64425e+09	2.16134e+09	2.08459e+09	4.43012e+08	2.04707e+09	6.23487e+08	4.46591e+09	1	2		99.7,99.7	IGSTIFGER,TFGENYVQELLEK		sp|Q3T0G5|PROSC_BOVIN	978.516956,1568.773012	IGSTIFGER,TFGENYVQELLEK	http://www.uniprot.org/uniprot/Q3T0G5			0.844327	0.933097	-1.0717	0.120003	0.569839
870	tr|Q1RMH5|Q1RMH5_BOVIN	C1QC	1.71015e+09	5.75948e+08	3.19311e+09	1.51432e+09	1.0556e+09	1.42377e+09	8.96801e+08	5.05919e+08	1.87652e+09	1.34513e+09	9.36221e+08	1.21033e+09	1.62295e+09	2.12259e+09	1.91526e+09	1.40956e+09	1.12052e+09	1.14696e+09	1205443380	1.43707e+09	1.11982e+09	9.87509e+08	2.0637e+09	3.88828e+08	2.5025e+09	1.13599e+09	1.10981e+09	2.16481e+09	2.02767e+09	1.0925e+09	1	3	29023.1	99.7,99.7,99.7	QTVQFPEANSLVK,QVSSGGVLLR,VATFCDHMTSAK | Carbamidomethyl [C5]	tr|Q1RMH5|Q1RMH5_BOVIN C1QC protein (Fragment) OS=Bos taurus GN=C1QC PE=2 SV=1	tr|Q1RMH5|Q1RMH5_BOVIN	1459.765902,1014.576824,1366.596946	QTVQFPEANSLVK,QVSSGGVLLR,VATFCDHMTSAK | Carbamidomethyl [C5]	http://www.uniprot.org/uniprot/Q1RMH5	12.7737		0.539605	1.1763	1.1763	0.120782	0.657237
406	sp|A6QQP7|DYSF_BOVIN	DYSF	2.30298e+08	5.09575e+08	9.60815e+07	6.69861e+07	4.81864e+06	2.98784e+08	2.53367e+08	1.79878e+08	5.48634e+08	1.97798e+08	2.10228e+08	1.31539e+08	4.62413e+08	1.68714e+08	8.68933e+08	3.37551e+08	4.70687e+08	4.07033e+07	6.03324e+07	4.4931e+08	0	1.41936e+07	5.0761e+08	1.81097e+08	4.95153e+08	1.2027e+08	2.30973e+08	2.05777e+08	7.16656e+07	5.34277e+08	2	5		99.7,99.7,99.7,99.7,99.7	AEDLPQMDDAVMDNVR,LTHNDIVATTYLSMSK,TQEETEDPSVIGEFK,VEALSADDILR,WLLLSDPDDFSAGAR		sp|A6QQP7|DYSF_BOVIN,tr|F1MB01|F1MB01_BOVIN	1817.792448 : 1817.792912 : 1817.792678,1792.90806,1707.781344 : 1707.783614 : 1707.78186,1200.635942,1661.80104	VEALSADDILR,TQEETEDPSVIGEFK,LTHNDIVATTYLSMSK	http://www.uniprot.org/uniprot/A6QQP7			0.779189	0.514691	-1.94291	0.12101	43.1892
1909	tr|Q3SZ32|Q3SZ32_BOVIN	TCEB2	5.31357e+08	0	7.2502e+07	2.05976e+08	9.21703e+08	3.00909e+08	9.97841e+07	5.51695e+08	6.0344e+08	4.39675e+08	8.31535e+07	1.20326e+09	6.66802e+08	4.94114e+07	5.87235e+08	2.40439e+08	9.85137e+06	2.78133e+08	21535816	1.06665e+08	1.34983e+09	2.25054e+08	1.09444e+09	1.70265e+08	1.73399e+08	4.732e+08	5.79332e+07	2.40413e+08	6.7527e+08	6.72317e+08	1	1	13169.7	99.7	ESSTVFELK	tr|Q3SZ32|Q3SZ32_BOVIN Elongin B OS=Bos taurus GN=TCEB2 PE=2 SV=1	tr|Q3SZ32|Q3SZ32_BOVIN	1038.52	ESSTVFELK	http://www.uniprot.org/uniprot/Q3SZ32	7.62712		0.984056	0.952097	-1.05031	0.121143	0.0201129
1379	sp|Q0VCM0|S10AG_BOVIN	S100A16	2.19863e+08	1.24505e+08	1.63295e+08	1.90299e+08	2.94144e+08	2.09218e+08	3.9863e+07	3.61212e+08	3.84449e+08	2.01682e+08	1.64841e+08	3.26663e+08	3.11956e+08	2.32924e+08	4.07953e+08	1.50602e+08	1.66851e+08	2.88074e+08	102085360	1.85831e+08	2.93516e+08	6.03715e+07	3.59325e+08	2.33673e+08	2.50404e+08	2.87442e+08	4.01576e+07	3.28836e+08	3.43621e+08	5.79632e+08	1	1		99.7	LIQNLDANHDGR		sp|Q0VCM0|S10AG_BOVIN	1364.68	LIQNLDANHDGR	http://www.uniprot.org/uniprot/Q0VCM0			0.676115	1.19868	1.19868	0.121564	0.502702
73	sp|Q3SYU2|EF2_BOVIN	EEF2	1.1929e+10	3.2361e+09	4.40673e+09	7.06907e+09	8.68874e+09	5.90253e+09	4.22418e+09	7.05286e+09	6.9068e+09	7.27532e+09	4.29799e+09	1.35466e+10	1.14602e+10	4.88727e+09	8.6626e+09	7.49777e+09	4.38684e+09	6.00676e+09	2884698642	7.40961e+09	1.02069e+10	4.69289e+09	1.44244e+10	5.65933e+09	7.24347e+09	6.24437e+09	2.81575e+09	4.15023e+09	8.242e+09	1.18668e+10	1	19		99.7,99.7,99.7,99.7,99.7,99.7,99.7,99.7,99.7,99.7,99.7,99.7,99.7,99.7,99.7,99.7,99.7,99.7,99.7	ARPFPDGLAEDIDK,AYLPVNESFGFTADLR,CELLYEGPPDDEAAMGIK | Carbamidomethyl [C1],DLEEDHACIPIK | Carbamidomethyl [C8],DSVVAGFQWATK,EDLYLKPIQR,EGALCEENMR | Carbamidomethyl [C5],EGIPALDNFLDK,ETVSEESNVLCLSK | Carbamidomethyl [C11],GGGQIIPTAR,IKPVLMMNK,IMGPNYTPGK,KEDLYLKPIQR,NMSVIAHVDHGK,QFAEMYVAK,TFCQLILDPIFK | Carbamidomethyl [C3],VFDAIMNFK,VFSGLVSTGLK,VNFTVDQIR		sp|Q3SYU2|EF2_BOVIN	1542.769485,1798.896046,2006.895746,1438.672624,1307.661346,1273.701477,1207.494402,1330.670806,1593.758812,968.539496,1072.61169,1076.531482,1401.792408 : 1401.796692,1306.646058,1085.521294,1493.79956,1083.541476 : 1083.542506,1106.63158 : 1106.629958,1090.576032	VFSGLVSTGLK,VNFTVDQIR,NMSVIAHVDHGK	http://www.uniprot.org/uniprot/Q3SYU2			0.93574	0.977597	-1.02292	0.121669	0.64005
415	sp|P00366|DHE3_BOVIN	GLUD1	7.28375e+09	1.93596e+09	3.54014e+09	3.28213e+09	3.1307e+09	3.63487e+09	8.26806e+08	5.56793e+09	6.80172e+09	3.78023e+09	2.09527e+09	1.06341e+10	7.92295e+09	3.3199e+09	4.75337e+09	6.17629e+09	2.19181e+09	3.78859e+09	1281220352	2.4022e+09	6.11912e+09	4.25702e+09	8.19862e+09	3.74242e+09	4.04141e+09	4.30447e+09	2.09746e+09	6.03481e+09	4.18031e+09	5.59845e+09	1	5		99.7,99.7,99.7,99.7,99.7	ALASLMTYK,DIVHSGLAYTMER,GFIGPGVDVPAPDMSTGER,HGGTIPIVPTAEFQDR,TAAYVNAIEK		sp|P00366|DHE3_BOVIN	996.531422 : 996.530512,1490.714532,1900.89242 : 1900.895664 : 1900.89692,1736.882919 : 1736.884182 : 1736.884376,1078.564544 : 1078.566614	HGGTIPIVPTAEFQDR,ALASLMTYK,TAAYVNAIEK	http://www.uniprot.org/uniprot/P00366			0.33747	1.42727	1.42727	0.121936	0.558329
37	sp|P02070|HBB_BOVIN	HBB	4.49186e+12	1.08122e+13	3.76335e+12	8.71026e+12	8.40236e+12	5.94945e+12	2.12891e+13	7.16603e+12	3.30846e+12	9.25763e+12	1.12496e+13	7.32441e+12	7.51216e+12	3.8157e+12	3.92939e+12	9.47708e+12	8.72541e+12	9.96045e+12	5155235998000	6.98447e+12	6.8833e+12	2.85678e+13	5.65801e+12	4.80341e+12	4.52489e+12	8.7121e+12	8.65174e+12	6.50221e+12	7.95782e+12	3.15788e+12	2	29		99.7,99.7,99.7,99.7,99.7,99.7,99.7,99.7,99.7,99.7,99.7,99.7,99.7,99.7,99.7,99.7,99.7,99.7,99.7,99.7,99.7,99.7,99.7,99.7,99.7,99.7,99.7,99.7,99.7	AAVTAFWGK,AAVTAFWGKVK,EFTPVLQADFQK,EFTPVLQADFQK | Deamidated [Q7],FFESFGDLSTADAVMNNPK,FFESFGDLSTADAVMNNPK | Oxidation [M15],FFESFGDLSTADAVMNNPKVK | Oxidation [M15],GTFAALSELHCDK | Carbamidomethyl [C11],HLDDLKGTFAALSELHCDK | Carbamidomethyl [C17],KVLDSFSNGMK,KVLDSFSNGMK | Deamidated [N8],KVLDSFSNGMK | Deamidated [N8] Oxidation [M10],KVLDSFSNGMK | Oxidation [M10],LHVDPENFK,LHVDPENFK | Deamidated [N…		sp|P02070|HBB_BOVIN,sp|P02081|HBBF_BOVIN	949.499034 : 949.502078 : 949.50501 : 949.502734 : 949.50131 : 949.499068 : 949.501184 : 949.500512 : 949.50162 : 949.50201 : 949.50155 : 949.505554 : 949.507026 : 949.50241 : 949.503772 : 949.5 : 949.504278 : 949.501436 : 949.502582 : 949.50289 : 949.501636 : 949.501674 : 949.502406 : 949.503356 : 949.505276 : 949.50491 : 949.50149 : 949.501776 : 949.503774 : 949.505334 : 949.50225 : 949.504372 …	LLVVYPWTQR,VLDSFSNGMK | Oxidation [M9],VDEVGGEALGR	http://www.uniprot.org/uniprot/P02070			0.877493	0.951829	-1.05061	0.122204	1.66145
116	sp|Q2HJG5|VPS35_BOVIN	VPS35	2.10238e+10	1.08587e+11	2.09714e+10	3.22788e+10	2.40082e+10	1.43249e+10	3.00133e+10	2.40941e+10	3.15635e+10	2.31017e+10	2.65034e+10	9.26516e+09	2.17346e+10	2.40599e+10	1.41774e+10	3.05543e+10	1.56843e+11	5.77337e+10	64000489116	1.35813e+11	3.3281e+10	4.81264e+09	1.14516e+10	5.03806e+10	1.60265e+10	1.44302e+10	7.09552e+10	2.8098e+10	1.36996e+10	2.27668e+10	1	14		99.7,99.7,99.7,99.7,99.7,99.7,99.7,99.7,99.7,99.7,99.7,99.7,99.7,99.7	EDLPNLESSEETEQINK,HASNMLGELR,HFHPLFEYFDYESR,ILVGTNLVR,IPVDTYNNILTVLK,IREDLPNLESSEETEQINK | Deamidated [N7],LLDEAIQAVK,LNLEHIATSSAVSK,LSQLEGVNVER,NIIIALIDR,PTTQQSPQDEQEK,SEDPDQQYLILNTAR,VADLYELVQYAGNIIPR,VLETTVEIFNK		sp|Q2HJG5|VPS35_BOVIN	1973.90471,1126.554492,1885.8384 : 1885.837764 : 1885.842171,983.611502,1601.894156,2244.091959,1098.619486,1468.788567,1242.658142 : 1242.657262 : 1242.656872 : 1242.66183,1039.638054,1514.68268,1761.853534,1933.029166,1291.702952 : 1291.7129	LLDEAIQAVK,ILVGTNLVR,VLETTVEIFNK	http://www.uniprot.org/uniprot/Q2HJG5			0.503287	0.722163	-1.38473	0.122399	2.1533
1922	tr|Q3ZCD3|Q3ZCD3_BOVIN	TAX1BP3	5.60932e+08	1.9294e+08	4.12156e+08	7.00607e+08	7.72236e+08	5.7732e+08	4.65502e+08	1.08807e+09	7.56361e+08	8.09977e+08	5.8071e+08	9.33945e+08	1.2535e+09	3.95723e+08	9.1843e+08	9.23803e+08	4.18185e+08	8.01906e+08	361749856	5.41696e+08	1.6044e+09	2.93608e+08	9.38449e+08	7.61731e+08	7.92927e+08	1.27986e+09	4.3264e+08	8.42268e+08	9.16259e+08	1.41543e+09	1	1	13720.6	99.7	VSEGGPAEIAGLQIGDK	tr|Q3ZCD3|Q3ZCD3_BOVIN Tax1 (Human T-cell leukemia virus type I) binding protein 3 OS=Bos taurus GN=TAX1BP3 PE=2 SV=1	tr|Q3ZCD3|Q3ZCD3_BOVIN	1639.84	VSEGGPAEIAGLQIGDK	http://www.uniprot.org/uniprot/Q3ZCD3	13.7097		0.748572	0.900797	-1.11013	0.122416	0.596937
1374	sp|Q0VBZ0|CSK_BOVIN	CSK	0	0	0	0	0	0	0	0	0	0	0	1.71303e+06	0	0	1.26405e+06	0	0	0	0	0	55560.6	2.49797e+06	1.76776e+08	0	0	0	0	486660	0	0	1	1		99.7	GDVLTIVAVTK		sp|Q0VBZ0|CSK_BOVIN	1114.66	GDVLTIVAVTK	http://www.uniprot.org/uniprot/Q0VBZ0			0.425009	23.6903	23.6903	0.122456	0.00194252
1331	sp|P49907|SEPP1_BOVIN	SEPP1	0	1.35793e+06	0	9.68196e+06	1.52519e+07	250723	2.54135e+06	2.40897e+07	0	4.35955e+07	6.07639e+07	5.22861e+07	3.51326e+07	0	0	1.98429e+07	4.15535e+07	1.66965e+07	0	1.92008e+06	4.22435e+07	1.4983e+08	6.82085e+07	3.60846e+07	0	1.07894e+08	2.20889e+07	1.36471e+08	1.21284e+08	0	1	1		99.7	QGHSDNCDTPVGSESLQPSLPQK | Carbamidomethyl [C7]		sp|P49907|SEPP1_BOVIN	2480.12	QGHSDNCDTPVGSESLQPSLPQK | Carbamidomethyl [C7]	http://www.uniprot.org/uniprot/P49907			0.554722	19.6465	19.6465	0.122874	2832.02
261	tr|A5D7J6|A5D7J6_BOVIN	CALR	1.12969e+10	1.37901e+09	4.75769e+09	8.67178e+09	1.1015e+10	9.39442e+09	4.61934e+09	1.25266e+10	8.54695e+09	1.78993e+10	7.4319e+09	2.32677e+10	2.26222e+10	5.6512e+09	1.90608e+10	1.6011e+10	2.43608e+09	8.92388e+09	2491177696	8.51626e+09	1.65177e+10	5.73056e+09	3.07874e+10	1.13952e+10	6.80745e+09	1.30878e+10	2.58125e+09	1.02219e+10	2.3448e+10	1.78805e+10	1	8	48097.2	99.7,99.7,99.7,99.7,99.7,99.7,99.7,99.7	EEEEEEDAAAGQAK,EQFLDGDGWTER,GLQTSQDAR,GQTLVVQFTVK,HEQNIDCGGGYVK | Carbamidomethyl [C7],IKDPDAAKPEDWDDR,KPEDWDEEMDGEWEPPVIQNPEYK,KVHVIFNYK	tr|A5D7J6|A5D7J6_BOVIN CALR protein OS=Bos taurus GN=CALR PE=2 SV=1	tr|A5D7J6|A5D7J6_BOVIN	1504.615578,1451.627708,974.47789,1218.690076,1475.64426 : 1475.644766,1769.82368 : 1769.8228 : 1769.821263 : 1769.821082 : 1769.82023,2959.288374,1146.653877	IKDPDAAKPEDWDDR,HEQNIDCGGGYVK | Carbamidomethyl [C7],EEEEEEDAAAGQAK	http://www.uniprot.org/uniprot/A5D7J6	25.6595		0.958952	0.974699	-1.02596	0.123378	0.455278
1885	tr|Q1RMX7|Q1RMX7_BOVIN	NANS	2.09179e+08	3.76556e+07	7.62691e+07	7.85607e+07	1.13201e+08	9.44928e+07	3.38698e+07	3.40662e+08	4.47703e+08	2.16878e+08	1.01378e+08	4.24331e+08	2.9008e+08	4.59478e+07	2.53698e+08	1.31212e+08	3.19943e+07	1.96211e+08	71126416	9.73844e+07	2.70934e+08	8.21796e+07	3.69378e+08	2.25682e+08	1.45281e+08	1.4783e+08	965587	2.5016e+08	4.39244e+08	4.16619e+08	1	1	40217.1	99.7	VGSGDTNNFPYLEK	tr|Q1RMX7|Q1RMX7_BOVIN N-acetylneuraminic acid synthase OS=Bos taurus GN=NANS PE=2 SV=1	tr|Q1RMX7|Q1RMX7_BOVIN	1539.72	VGSGDTNNFPYLEK	http://www.uniprot.org/uniprot/Q1RMX7	3.89972		0.959137	0.959919	-1.04175	0.124089	0.283899
441	sp|Q0VCX1|C1S_BOVIN	C1S	4.06924e+08	1.02671e+09	2.75891e+08	8.95946e+07	4.39535e+08	4.15356e+08	2.67172e+09	4.55048e+08	1.31327e+09	2.23414e+09	8.83472e+07	3.81167e+09	3.78211e+08	2.63084e+08	4.53819e+09	3.59181e+08	1.06226e+09	3.49308e+07	17254857	6.81256e+08	3.94384e+08	2.85988e+09	5.26733e+09	3.70892e+08	5.7307e+08	3.55646e+09	9.23973e+06	2.07265e+07	3.86723e+09	1.1664e+08	2	5		99.7,99.7,99.7,99.7,99.7	CIAVCGTPSEPFR | Carbamidomethyl [C1 C5],EVTANSFWEPER,GVDSCDGDSGGAFAVQDPK | Carbamidomethyl [C5],NFDNDIALVR,VEDPESTLFGSITR		sp|Q0VCX1|C1S_BOVIN,tr|F1MJ12|F1MJ12_BOVIN	1492.676274,1463.668136 : 1463.668038,1880.78367,1175.60079,1549.763044 : 1549.76637	NFDNDIALVR,VEDPESTLFGSITR,CIAVCGTPSEPFR | Carbamidomethyl [C1 C5]	http://www.uniprot.org/uniprot/Q0VCX1			0.50077	2.03604	2.03604	0.12422	0.190715
398	tr|G5E5T5|G5E5T5_BOVIN	IGHM	1.25381e+11	8.57058e+10	7.90414e+10	7.59033e+10	4.72022e+10	3.59691e+10	2.76564e+10	2.14866e+10	2.5474e+10	5.68968e+10	5.85815e+10	2.47361e+10	3.84452e+10	3.69229e+10	1.86915e+10	3.34842e+10	2.8298e+10	2.14667e+10	16356619020	2.93981e+10	3.22523e+10	1.95512e+10	2.3891e+10	2.64051e+10	2.67269e+10	2.76248e+10	4.74688e+10	3.13895e+10	3.09765e+10	2.34529e+10	1	6	-1	99.7,99.7,99.7,99.7,99.7,99.7	AEVLSPVVSVFVPPR,AYSMLTITER,AYSMLTITER | Oxidation [M4],DFVPNSVSFSWK,DGLWSASSQVVLPSSSAFQGPDDYLVCEVQHPK | Carbamidomethyl [C27],FWTFPEVLR	tr|G5E5T5|G5E5T5_BOVIN Uncharacterized protein (Fragment) OS=Bos taurus PE=4 SV=1	tr|G5E5T5|G5E5T5_BOVIN	1594.91744,1183.587612 : 1183.587468,1199.585804,1411.679628,3602.694933,1193.62308	AYSMLTITER,AEVLSPVVSVFVPPR,FWTFPEVLR	http://www.uniprot.org/uniprot/G5E5T5	20.3085		0.147872	1.58924	1.58924	0.124505	1.6375
1570	sp|Q5E9C2|DAD1_BOVIN	DAD1	5.74222e+08	2.61851e+08	3.62369e+08	8.1954e+08	1.00985e+09	9.06179e+08	1.4515e+08	1.25633e+09	8.38801e+08	7.11826e+08	3.43972e+08	3.0894e+09	1.37201e+09	4.49879e+08	1.34654e+09	7.56278e+08	4.61668e+08	7.10729e+08	450113984	8.24887e+08	1.29082e+09	1.32021e+09	1.96967e+09	9.33107e+08	7.9759e+08	4.77936e+09	1.28092e+08	1.0549e+09	1.39106e+09	1.47646e+09	1	1		99.7	FLEEYLSATPQR		sp|Q5E9C2|DAD1_BOVIN	1452.723422 : 1452.726394 : 1452.725858 : 1452.725026 : 1452.723518 : 1452.724704 : 1452.711162	FLEEYLSATPQR	http://www.uniprot.org/uniprot/Q5E9C2			0.418731	1.51701	1.51701	0.124596	0.446609
442	sp|Q0VD53|VP26A_BOVIN	VPS26A	5.31502e+09	3.49395e+09	4.05662e+09	5.64832e+09	5.45158e+09	5.31483e+09	2.34497e+09	3.97082e+09	4.65178e+09	3.89835e+09	3.09552e+09	4.71125e+09	3.30067e+09	5.91685e+09	3.35665e+09	2.81041e+09	3.34493e+09	4.17484e+09	3379763228	3.36761e+09	6.38997e+09	2.36706e+09	3.90858e+09	3.10848e+09	2.11771e+09	3.51009e+09	2.28078e+09	2.88213e+09	2.75248e+09	5.74121e+09	1	5		99.7,99.7,99.7,99.7,99.7	EITGIGPSTTTETETIAK,ELALPGELTQSR,HYLFYDGESVSGK,SNTHEFVNLVK,YEIMDGAPVK		sp|Q0VD53|VP26A_BOVIN	1847.932374 : 1847.935086,1312.697754,1500.690452,1286.664938 : 1286.66766,1121.53573	YEIMDGAPVK,HYLFYDGESVSGK,SNTHEFVNLVK	http://www.uniprot.org/uniprot/Q0VD53			0.368804	1.19648	1.19648	0.12479	0.732341
270	tr|F1MWR3|F1MWR3_BOVIN	ETFA	1.24049e+10	6.2371e+08	1.97568e+09	1.68038e+09	5.5671e+09	2.30025e+09	7.18159e+08	3.33596e+09	3.51844e+09	2.45806e+09	1.08882e+09	6.9373e+09	4.37213e+09	1.46618e+09	3.87993e+09	3.31673e+09	2.39174e+08	8.71499e+08	1.0042e+08	4.79518e+08	4.44563e+09	2.2494e+09	6.22345e+09	1.09854e+09	1.31704e+09	3.08344e+09	2.05638e+08	5.7863e+08	2.0452e+09	4.93391e+09	1	8	34957.1	99.7,99.7,99.7,99.7,99.7,99.7,99.7,99.7	AAVDAGFVPNDLQVGQTGK,ASSTSPVGISEWLDQK,GTSFEAAAASGGSASSEK,LDVAPISDIIAIK,LLYDLADQLHAAVGASR,QFNHTHICAGASAFGK | Carbamidomethyl [C8],VLVAQHDAYK,VVPEMTELLK	tr|F1MWR3|F1MWR3_BOVIN Electron transfer flavoprotein subunit alpha, mitochondrial OS=Bos taurus GN=ETFA PE=4 SV=1	tr|F1MWR3|F1MWR3_BOVIN	1885.950552,1703.845704 : 1703.843044 : 1703.835812,1613.716374,1366.80668,1811.952507,1744.811955,1142.60233,1157.633496	VLVAQHDAYK,ASSTSPVGISEWLDQK,LLYDLADQLHAAVGASR	http://www.uniprot.org/uniprot/F1MWR3	35.7357		0.580001	1.50488	1.50488	0.125042	0.314112
348	sp|Q03247|APOE_BOVIN	APOE	3.92444e+09	2.38293e+09	5.70145e+09	2.33014e+09	2.74235e+09	6.85331e+09	8.44523e+08	7.19297e+09	1.0532e+10	1.18431e+09	2.19702e+09	4.23503e+09	2.43215e+09	3.89533e+09	6.99445e+09	1.7712e+09	3.86186e+09	2.49884e+09	2882575196	1.58307e+09	3.14168e+09	2.37178e+09	5.01565e+09	3.81473e+09	5.65822e+09	1.79258e+09	4.37979e+09	6.70844e+09	2.58003e+09	5.25195e+09	1	6		99.7,99.7,99.7,99.7,99.7,99.7	AYKEELEGQLGPMAQETQAR,EELEGQLGPMAQETQAR,FGPLVEQGQSR,LAVYQAGASEGAER,LGSDMEDLR,QQLEEVHAK		sp|Q03247|APOE_BOVIN	2248.076799,1885.884072,1216.617284,1420.69569 : 1420.692918,1034.46848 : 1034.468936,1080.558496	FGPLVEQGQSR,LGSDMEDLR,LAVYQAGASEGAER	http://www.uniprot.org/uniprot/Q03247			0.41976	1.3216	1.3216	0.125162	0.582924
605	sp|Q863B3|SND1_BOVIN	SND1	3.98407e+09	1.11818e+09	1.77968e+09	2.99125e+09	2.34892e+09	2.1339e+09	8.20746e+08	2.13973e+09	2.73408e+09	2.71461e+09	1.27157e+09	3.43294e+09	4.0611e+09	2.57844e+09	3.15273e+09	3.19982e+09	1.27385e+09	1.97341e+09	1062077063	2.93517e+09	3.31846e+09	1.74767e+09	5.15734e+09	3.00275e+09	2.4861e+09	2.43414e+09	1.30161e+09	2.61553e+09	3.44284e+09	4.97631e+09	1	4		99.7,99.7,99.7,99.7	DTPDEPWAFPAR,DYVAPTANLDQK,NDIASHPPVEGSYAPR,VHVFYIDYGNR		sp|Q863B3|SND1_BOVIN	1400.625376,1333.651162,1708.816928 : 1708.815926,1381.679072	DTPDEPWAFPAR,DYVAPTANLDQK,NDIASHPPVEGSYAPR	http://www.uniprot.org/uniprot/Q863B3			0.815639	1.07262	1.07262	0.125253	0.623478
1500	sp|Q3T0C9|SYJ2B_BOVIN	SYNJ2BP	4.324e+08	1.40017e+07	1.60123e+08	2.58046e+08	1.45903e+08	1.53127e+08	4.19301e+07	1.93083e+08	2.46119e+08	1.50955e+08	6.7203e+07	3.0384e+08	3.34055e+08	1.3673e+08	8.67585e+07	2.44807e+08	1.01446e+07	1.05605e+08	13104441	1.752e+08	3.00302e+08	4.08231e+07	3.44393e+08	7.76475e+07	1.69281e+08	7.64558e+07	2.51083e+07	3.758e+07	1.12844e+08	3.13281e+08	2	1		99.7	NLLHQDAVDLFR		sp|Q3T0C9|SYJ2B_BOVIN,tr|F1MQE8|F1MQE8_BOVIN	1439.751429 : 1439.751045 : 1439.753042	NLLHQDAVDLFR	http://www.uniprot.org/uniprot/Q3T0C9			0.70538	0.771618	-1.29598	0.125256	0.340807
1072	tr|A1A4L7|A1A4L7_BOVIN	GSTM4	5.46281e+08	3.04973e+08	3.40866e+08	4.11183e+07	4.90279e+08	2.53998e+07	3.44648e+08	4.37456e+08	7.65392e+08	8.10666e+08	2.80053e+08	1.74694e+09	1.20375e+09	2.52904e+08	1.57551e+09	1.11674e+09	4.81592e+08	1.36137e+08	1.52147e+08	3.42167e+08	1.00957e+09	2.3345e+08	2.42337e+09	8.71665e+08	6.64989e+08	1.10548e+09	2.93937e+06	9.17647e+07	4.9127e+08	7.51104e+08	1	2	25669.4	99.7,99.7	HNMCGETEEEK | Carbamidomethyl [C4],LLLEYTDSNYEEK	tr|A1A4L7|A1A4L7_BOVIN Glutathione S-transferase Mu 1 OS=Bos taurus GN=GSTM4 PE=2 SV=1	tr|A1A4L7|A1A4L7_BOVIN	1362.517014,1615.760196 : 1615.76193 : 1615.760972 : 1615.761544	HNMCGETEEEK | Carbamidomethyl [C4],LLLEYTDSNYEEK	http://www.uniprot.org/uniprot/A1A4L7	11.0092		0.942267	0.936543	-1.06776	0.125694	0.241393
265	tr|F1ME65|F1ME65_BOVIN	CKAP4	2.42236e+09	2.97341e+08	2.19763e+09	3.65809e+09	3.44474e+09	4.68825e+09	3.38037e+08	2.38532e+09	1.48551e+09	5.51345e+09	1.69146e+09	4.58633e+09	4.48013e+09	2.0768e+09	4.71303e+09	1.52927e+09	5.66823e+08	2.48235e+09	9.89749e+07	1.40611e+09	3.88917e+09	1.41633e+09	5.74407e+09	1.15474e+09	9.30777e+08	2.66423e+09	2.86639e+08	2.89948e+09	7.37162e+09	2.82339e+09	1	8	64529.5	99.7,99.7,99.7,99.7,99.7,99.7,99.7,99.7	AEESAAHLPEEIR,DFTSLENTVEER,GAHPSGGADDVAK,LQSVEDGVQAAR,QGESLEALR,SSSSAAAAAASSSASCSR | Carbamidomethyl [C16],STIQTMESDVYTEVK,VAGLGPDADAEGGLAGTVR	tr|F1ME65|F1ME65_BOVIN Uncharacterized protein OS=Bos taurus GN=CKAP4 PE=4 SV=1	tr|F1ME65|F1ME65_BOVIN	1450.700598,1438.665524,1180.547426,1271.643116,1001.517404,1614.691874,1729.801106 : 1729.805188,1724.867892 : 1724.860982 : 1724.860882 : 1724.860466 : 1724.869174 : 1724.869224	QGESLEALR,AEESAAHLPEEIR,VAGLGPDADAEGGLAGTVR	http://www.uniprot.org/uniprot/F1ME65	18.8455		0.415094	1.75024	1.75024	0.126555	0.343585
1079	tr|A5D7E1|A5D7E1_BOVIN	MGC139254	4.56872e+06	1.40415e+06	6.39074e+07	1.02328e+07	3.68167e+06	525467	2.10671e+07	3.42774e+08	1.63327e+07	3.64109e+08	5.07278e+08	1.02937e+08	2.85327e+08	1.61273e+07	7.25775e+07	3.70076e+08	0	4.9584e+07	1.18084e+07	525537	7.45892e+07	8.03339e+06	1.30133e+08	108618	1.01441e+07	6.6393e+07	0	1.04044e+06	3.19284e+08	4.11224e+07	1	2	60930.6	99.7,99.7	EHQISPGDFPALK,MQDQLQAQDFSK	tr|A5D7E1|A5D7E1_BOVIN MGC139254 protein OS=Bos taurus GN=MGC139254 PE=2 SV=1	tr|A5D7E1|A5D7E1_BOVIN	1437.712984,1437.653264	EHQISPGDFPALK,MQDQLQAQDFSK	http://www.uniprot.org/uniprot/A5D7E1	4.6729		0.511729	0.121017	-8.26328	0.126915	0.00664733
1110	tr|E1BJN3|E1BJN3_BOVIN		1.05965e+08	0	2.2254e+08	1.22203e+08	1.4129e+08	1.53349e+08	1.04711e+07	1.06341e+08	3.30952e+07	4.52853e+07	7.65842e+07	2.05158e+07	4.17389e+07	1.50461e+08	2.37444e+07	2.78657e+07	2.63938e+07	3.20411e+07	2.0677e+07	4.78879e+07	1.94808e+08	6.06933e+07	2.01444e+07	8.81275e+07	1.2122e+08	2.01234e+07	1.64941e+07	5.33105e+07	4.30126e+07	8.39585e+07	1	2	70070.9	99.7,99.7	EALAIVFFGK,QLETEEQAAFPLGGPSPR	tr|E1BJN3|E1BJN3_BOVIN Amine oxidase OS=Bos taurus PE=3 SV=1	tr|E1BJN3|E1BJN3_BOVIN	1093.61796,1925.947368 : 1925.948434	EALAIVFFGK,QLETEEQAAFPLGGPSPR	http://www.uniprot.org/uniprot/E1BJN3	4.4586		0.941086	1.17956	1.17956	0.127294	0.0304142
1886	tr|Q24JZ4|Q24JZ4_BOVIN	MTDH	0	0	0	0	0	974272	1.0125e+06	1.03341e+06	1.04361e+06	3.52688e+07	3.04702e+06	1.4941e+08	4.67908e+07	0	2.97573e+06	0	0	0	0	0	667790	3.47665e+06	3.24879e+06	0	0	4.17809e+07	0	0	5.8253e+07	2.46421e+06	1	1	64053.8	99.7	QGEDNALAQDTEELEK	tr|Q24JZ4|Q24JZ4_BOVIN Metadherin OS=Bos taurus GN=MTDH PE=2 SV=1	tr|Q24JZ4|Q24JZ4_BOVIN	1788.8	QGEDNALAQDTEELEK	http://www.uniprot.org/uniprot/Q24JZ4	2.74443		0.532376	0.0394948	-25.3198	0.127474	0.000318067
1869	tr|Q08DM3|Q08DM3_BOVIN	ME2	2.54105e+06	965272	0	1.99576e+06	0	950248	0	2.53947e+07	0	558351	0	1.90182e+06	3.82323e+07	2.34718e+06	2.31277e+07	1.29276e+07	0	2.37885e+06	1.66752e+06	4.79325e+06	2.36926e+07	0	2.32429e+07	1.27194e+06	812910	0	1.04779e+06	1.91374e+06	638898	176819	1	1	65412	99.7	SIVDNWPENHVK	tr|Q08DM3|Q08DM3_BOVIN Malic enzyme OS=Bos taurus GN=ME2 PE=2 SV=1	tr|Q08DM3|Q08DM3_BOVIN	1436.71	SIVDNWPENHVK	http://www.uniprot.org/uniprot/Q08DM3	2.05479		0.769375	0.266321	-3.75487	0.128867	0.000896295
1792	tr|F1MZC0|F1MZC0_BOVIN	AKR7A2	7.0633e+07	1.61471e+07	4.94308e+07	4.35018e+07	8.80312e+07	6.58678e+07	4.60963e+07	7.89853e+07	4.65286e+07	7.51237e+07	4.73544e+07	2.65178e+08	1.42449e+08	2.07145e+07	2.09071e+08	1.26084e+08	8.91101e+06	6.92816e+07	18450604	6.6089e+07	1.19038e+08	1.5319e+08	2.18392e+08	2.56119e+07	6.85501e+07	1.23313e+08	1.24093e+07	5.26021e+07	1.17383e+08	9.17815e+07	1	1	30044.8	99.7	FYAYNPLAGGLLTGR	tr|F1MZC0|F1MZC0_BOVIN Uncharacterized protein (Fragment) OS=Bos taurus GN=AKR7A2 PE=4 SV=1	tr|F1MZC0|F1MZC0_BOVIN	1611.84	FYAYNPLAGGLLTGR	http://www.uniprot.org/uniprot/F1MZC0	5.6391		0.649591	0.777185	-1.2867	0.129118	0.4227
425	sp|P13753|HA1B_BOVIN		3.57067e+09	1.02046e+09	4.10012e+09	7.10701e+09	5.05636e+09	5.03957e+09	1.70856e+09	5.15504e+09	4.18325e+09	7.23489e+09	3.89881e+09	1.11832e+10	7.63208e+09	4.34042e+09	7.25001e+09	1.17588e+10	3.85827e+09	5.47612e+09	1619738076	4.29232e+09	6.75387e+09	7.45078e+09	1.67816e+10	3.6212e+09	5.6645e+09	5.80403e+09	3.16897e+09	5.07696e+09	9.23251e+09	4.91249e+09	4	5		99.7,99.7,99.7,99.7,99.7	FDSDAPNPR,FIAVGYVDDTQFVR,SWTAADTAAQITK,VQHEGLQEPLTLR,WAALVVPSGEEQR		sp|P13752|HA1A_BOVIN,sp|P13753|HA1B_BOVIN,tr|F1MGC3|F1MGC3_BOVIN,tr|F1MWX3|F1MWX3_BOVIN	1017.451124,1628.808198,1362.669312 : 1362.67139,1518.814959 : 1518.815346 : 1518.814572,1440.7343	SWTAADTAAQITK,VQHEGLQEPLTLR,FDSDAPNPR	http://www.uniprot.org/uniprot/P13753			0.215852	1.57273	1.57273	0.129415	0.571551
1054	sp|Q66WT7|CAV2_BOVIN	CAV2	2.24272e+09	1.52527e+09	4.50867e+09	2.14668e+09	3.87371e+09	3.71328e+09	9.47555e+09	9.43729e+09	1.14977e+10	1.28147e+10	6.90838e+09	5.67488e+09	5.3525e+09	1.94022e+09	1.0631e+10	4.38001e+09	3.99674e+09	2.64716e+09	85184922	2.73682e+09	6.45077e+09	3.14235e+09	6.32759e+09	2.91242e+09	4.79343e+09	9.96222e+09	1.71466e+08	4.03964e+09	2.15707e+09	1.49226e+10	1	2		99.7,99.7	SFSSVSLQLSHD,VGFEDVIAEPVSTHSFDK		sp|Q66WT7|CAV2_BOVIN	1305.61921 : 1305.617586 : 1305.61956 : 1305.619294 : 1305.618966 : 1305.620542 : 1305.62119 : 1305.62086,1975.953489 : 1975.953156 : 1975.955421 : 1975.953003 : 1975.954262	SFSSVSLQLSHD,VGFEDVIAEPVSTHSFDK	http://www.uniprot.org/uniprot/Q66WT7			0.677367	0.740507	-1.35043	0.129729	0.326555
880	sp|A3KMV2|RD23A_BOVIN	RAD23A	3.67008e+08	1.32743e+09	1.76214e+08	1.02169e+09	1.20868e+09	5.18438e+08	2.26662e+09	8.81394e+08	1.98352e+08	1.036e+09	9.74339e+08	4.43777e+08	1.23961e+09	3.27732e+08	3.82993e+08	1.7284e+09	1.48643e+09	3.03461e+09	18793034	1.23006e+09	1.35133e+09	5.55337e+07	5.13799e+08	2.55383e+09	1.5764e+09	7.9226e+08	3.21945e+09	1.47413e+09	6.94762e+08	1.92322e+08	1	2		99.7,99.7	ILSDDVPIR,SPSEESAPTTSPESVSGSVPSSGSGGR		sp|A3KMV2|RD23A_BOVIN	1026.578968,2519.124688 : 2519.125308 : 2519.124646	ILSDDVPIR,SPSEESAPTTSPESVSGSVPSSGSGGR	http://www.uniprot.org/uniprot/A3KMV2			0.842774	0.87004	-1.14937	0.130977	2.96159
30	tr|F1MD77|F1MD77_BOVIN	LAMC1	1.16053e+10	1.10505e+10	1.20293e+10	1.81007e+10	3.59682e+10	3.07525e+10	1.76068e+10	3.33264e+10	2.49282e+10	1.92494e+10	1.88966e+10	2.36777e+10	2.62254e+10	1.17698e+10	3.64844e+10	1.66981e+10	1.72707e+10	2.07317e+10	6610395650	1.44797e+10	3.43675e+10	8.76126e+09	2.94779e+10	1.69817e+10	3.11588e+10	2.74792e+10	5.95653e+09	2.19809e+10	1.18534e+10	3.37182e+10	1	31	177691	99.7,99.7,99.7,99.7,99.7,99.7,99.7,99.7,99.7,99.7,99.7,99.7,99.7,99.7,99.7,99.7,99.7,99.7,99.7,99.7,99.7,99.7,99.7,99.7,99.7,99.7,99.7,99.7,99.7,99.7,99.7	ACDCNPYGTVK | Carbamidomethyl [C2 C4],ALAEEAAEK,ATAESASECQPCDCNGR | Carbamidomethyl [C9 C12 C14],CELCDDGHFGDPLGSNGPVR | Carbamidomethyl [C1 C4],CIYNTAGFYCDR | Carbamidomethyl [C1 C10],CKPGFFNLESSNPR | Carbamidomethyl [C1],DCGACDPGFYNLQSGQGCER | Carbamidomethyl [C2 C5 C18],DGFFGNPLAPNPADK,DNTAGPNCEK | Carbamidomethyl [C8],DNVEGFNCER | Carbamidomethyl [C8],DVDQNLMDR,DVDQNLMDR | Oxidation [M7],EAQQA…	tr|F1MD77|F1MD77_BOVIN Uncharacterized protein OS=Bos taurus GN=LAMC1 PE=4 SV=2	tr|F1MD77|F1MD77_BOVIN	1283.528238,930.465724,1911.713586,2200.942881 : 2200.930956 : 2200.92561 : 2200.924521 : 2200.923783,1538.627552 : 1538.626514,1651.778448 : 1651.778814 : 1651.775974 : 1651.77835 : 1651.77636,2289.883488 : 2289.880836,1558.741226 : 1558.743114,1104.449178,1238.500344,1104.484304 : 1104.4848,1120.480766,1685.795932 : 1685.796168 : 1685.794568,1221.509148,1337.639514,1353.634809 : 1353.633098,213…	TEQQTADQLLAR,LNEIEGTLNK,NTIEETGNLAEQAR	http://www.uniprot.org/uniprot/F1MD77	23.9428		0.749478	0.899164	-1.11214	0.131071	0.597855
1163	tr|F1MX51|F1MX51_BOVIN	FUBP1	2.25668e+09	1.01733e+07	1.58659e+09	1.41026e+09	1.97935e+09	1.91724e+09	8.56132e+08	1.69126e+09	9.45912e+08	1.37496e+09	1.40079e+09	4.89136e+08	1.34742e+09	2.09722e+09	5.09577e+08	1.15647e+09	1.31325e+06	2.32645e+09	6.41686e+06	2.91596e+07	2.05301e+09	8.90837e+08	9.73339e+08	7.83468e+08	3.36319e+08	5.08519e+08	0	8.7909e+08	6.37156e+08	1.04156e+09	1	2	63698	99.7,99.7	FAVGIVIGR,IQIAPDSGGLPER	tr|F1MX51|F1MX51_BOVIN Uncharacterized protein (Fragment) OS=Bos taurus GN=FUBP1 PE=4 SV=2	tr|F1MX51|F1MX51_BOVIN	930.562176 : 930.562048 : 930.5615 : 930.563462 : 930.56317 : 930.563984,1351.719426	FAVGIVIGR,IQIAPDSGGLPER	http://www.uniprot.org/uniprot/F1MX51	3.65449		0.959848	0.870031	-1.14938	0.131244	0.0138936
641	tr|F6RWK1|F6RWK1_BOVIN	ARHGAP1	1.16584e+09	2.96764e+08	8.36115e+08	1.2118e+09	2.70417e+08	3.89677e+08	1.35804e+08	6.92833e+08	1.3734e+09	4.77753e+08	2.36727e+08	1.11094e+09	7.49691e+08	1.01152e+09	7.50862e+08	3.99955e+08	2.26299e+08	2.85052e+09	2.20577e+08	1.94593e+08	9.08539e+08	6.09516e+08	9.01005e+08	4.2727e+08	5.22483e+08	5.52933e+08	9.37598e+07	2.10197e+09	7.12704e+08	1.64604e+09	1	4	50476.5	99.7,99.7,99.7,99.7	AHALTTEGIFR,FLLDHQGELFPSPDAK,SSSPEPVTHLK,WDDPYYDIAR	tr|F6RWK1|F6RWK1_BOVIN Uncharacterized protein OS=Bos taurus GN=ARHGAP1 PE=4 SV=1	tr|F6RWK1|F6RWK1_BOVIN	1214.638434,1812.900456,1180.60895,1312.568976	FLLDHQGELFPSPDAK,SSSPEPVTHLK,AHALTTEGIFR	http://www.uniprot.org/uniprot/F6RWK1	10.9339		0.435165	1.53186	1.53186	0.132089	0.432692
1178	tr|F6QE33|F6QE33_BOVIN	COPS7A	5.58709e+07	0	1.4405e+07	0	0	1.62342e+07	7.36819e+07	6.67041e+07	6.71961e+07	2.11422e+07	493069	3.43961e+07	1.33994e+08	6.60971e+06	0	2.27602e+07	0	0	1.1677e+07	0	9.47378e+06	1.41968e+07	2.95275e+07	6.06823e+06	333955	4.64335e+07	0	5.11825e+07	0	1.86411e+08	1	2	30299.4	99.7,99.7	VTGQNQEQFLLLAK,VTTAAAAAATSQDPEQHLTELR	tr|F6QE33|F6QE33_BOVIN Uncharacterized protein OS=Bos taurus GN=COPS7A PE=4 SV=1	tr|F6QE33|F6QE33_BOVIN	1587.849228,2280.134565	VTGQNQEQFLLLAK,VTTAAAAAATSQDPEQHLTELR	http://www.uniprot.org/uniprot/F6QE33	13.0909		0.63319	0.09304	-10.7481	0.13211	0.000472187
821	tr|E1BQ11|E1BQ11_BOVIN	CTNND1	3.28778e+08	1.50515e+08	2.01252e+08	1.89929e+08	1.12492e+09	4.11988e+08	4.12132e+08	1.25406e+09	5.78016e+08	4.80357e+08	9.35008e+08	1.12193e+09	1.63367e+09	1.65961e+08	1.49947e+09	1.31815e+09	3.20086e+08	3.54158e+08	1.40367e+08	1.99627e+08	1.94703e+09	3.08705e+08	1.42122e+09	3.94775e+08	1.19638e+09	8.51298e+08	8.35717e+07	1.7365e+08	8.94007e+08	1.35634e+09	1	3	106862	99.7,99.7,99.7	ALSAIADLLTNEHER,GVPVLVGLLDHPK,KPTEDPTNDTVDFPK	tr|E1BQ11|E1BQ11_BOVIN Uncharacterized protein OS=Bos taurus GN=CTNND1 PE=4 SV=2	tr|E1BQ11|E1BQ11_BOVIN	1651.843725,1342.796026 : 1342.795734 : 1342.794058 : 1342.794132 : 1342.795002 : 1342.79645 : 1342.79567 : 1342.795654,1702.806039	ALSAIADLLTNEHER,GVPVLVGLLDHPK,KPTEDPTNDTVDFPK	http://www.uniprot.org/uniprot/E1BQ11	4.47917		0.597857	0.728306	-1.37305	0.132221	0.396837
322	tr|F1N2R1|F1N2R1_BOVIN	STOM	9.04962e+09	2.86186e+10	8.60006e+09	1.36702e+10	1.1422e+10	1.01565e+10	2.14331e+10	1.42827e+10	8.99572e+09	1.31743e+10	1.46794e+10	1.18315e+10	1.38224e+10	8.10999e+09	1.02377e+10	1.60592e+10	2.2192e+10	1.91996e+10	29772507370	2.2152e+10	1.05052e+10	9.5579e+09	1.17594e+10	8.88299e+09	9.98807e+09	9.69449e+09	1.63299e+10	7.24409e+09	1.16998e+10	1.00345e+10	1	7	31320.1	99.7,99.7,99.7,99.7,99.7,99.7,99.7	AMAAEAEASR,EASMVITESPAALQLR,EEIAHNMQCTLDDATDDWGIK | Carbamidomethyl [C9],NLSQILSDR,VIAAEGEMNASR,VQNATLAVANITNADSATR,YLQTLTTIAAEK	tr|F1N2R1|F1N2R1_BOVIN Uncharacterized protein OS=Bos taurus GN=STOM PE=4 SV=2	tr|F1N2R1|F1N2R1_BOVIN	1005.454166,1714.89032 : 1714.891322 : 1714.891588 : 1714.89471,2461.051455,1044.564016 : 1044.55578 : 1044.554208 : 1044.560794,1246.600252,1928.988738 : 1928.986874,1350.736718 : 1350.738904 : 1350.739504	NLSQILSDR,VIAAEGEMNASR,YLQTLTTIAAEK	http://www.uniprot.org/uniprot/F1N2R1	34.8592		0.341321	0.790487	-1.26504	0.132469	1.45813
977	sp|Q2HJI8|RAB8B_BOVIN	RAB8B	6.45464e+08	1.98493e+08	2.8327e+08	2.98199e+08	3.72027e+08	4.00097e+08	3.58882e+07	7.84922e+08	7.71422e+08	3.48086e+08	2.3358e+08	8.48099e+08	4.59387e+08	2.57903e+08	5.6601e+08	4.37811e+08	3.44112e+08	2.77439e+08	325205823	2.26013e+08	7.40886e+08	5.61044e+08	9.24942e+08	4.98353e+08	4.78362e+08	4.86782e+08	2.85083e+08	4.95614e+08	4.46795e+08	7.41581e+08	2	2		99.7,99.7	MNDSNSSGAGGPVK,NIEEHASSDVER		sp|Q2HJI8|RAB8B_BOVIN,tr|F1N2J9|F1N2J9_BOVIN	1319.57367,1384.620444 : 1384.620448	MNDSNSSGAGGPVK,NIEEHASSDVER	http://www.uniprot.org/uniprot/Q2HJI8			0.0770221	2.0371	2.0371	0.132939	0.549361
50	sp|Q3ZC07|ACTC_BOVIN	ACTC1	6.14672e+11	6.0356e+11	6.18594e+11	5.05862e+11	5.52125e+11	8.4244e+11	2.64526e+11	1.28278e+12	1.33968e+12	5.62069e+11	3.8098e+11	8.46153e+11	7.96105e+11	5.54202e+11	7.98217e+11	6.38621e+11	5.77634e+11	5.70359e+11	1605275124000	6.68879e+11	9.56819e+11	5.63632e+11	9.94913e+11	1.16108e+12	7.34215e+11	7.73819e+11	4.56345e+11	6.95205e+11	7.99531e+11	1.20943e+12	4	24		99.7,99.7,99.7,99.7,99.7,99.7,99.7,99.7,99.7,99.7,99.7,99.7,99.7,99.7,99.7,99.7,99.7,99.7,99.7,99.7,99.7,99.7,99.7,99.7	AGFAGDDAPR,AVFPSIVGRPR,CPETLFQPSFIGMESAGIHETTYNSIMK | Carbamidomethyl [C1],DLYANNVLSGGTTMYPGIADR,DLYANNVLSGGTTMYPGIADR | Oxidation [M14],DSYVGDEAQSK,EITALAPSTMK,EITALAPSTMK | Oxidation [M10],GYSFVTTAER,HQGVMVGMGQK,HQGVMVGMGQK | Deamidated [Q10],HQGVMVGMGQK | Oxidation [M5],HQGVMVGMGQK | Oxidation [M8],IWHHTFYNELR,KDLYANNVLSGGTTMYPGIADR,LCYVALDFENEMATAASSSSLEK | Carbamidomethyl [C2] Deamidated [N1…		sp|P60712|ACTB_BOVIN,sp|P62739|ACTA_BOVIN,sp|P63258|ACTG_BOVIN,sp|Q3ZC07|ACTC_BOVIN	975.439674 : 975.438644,1197.697029,3187.455744,2227.05838 : 2227.063222,2243.053728,1197.512726 : 1197.513695,1160.609428,1176.602384 : 1176.607654,1129.538608 : 1129.53888 : 1129.536736 : 1129.538864 : 1129.540824 : 1129.54991,1170.562524 : 1170.561706 : 1170.56222 : 1170.561518 : 1170.560598 : 1170.560908 : 1170.558282 : 1170.563675,1171.54285,1186.556922,1186.558672,1514.74713 : 1514.741313 :…	AGFAGDDAPR,EITALAPSTMK,DSYVGDEAQSK	http://www.uniprot.org/uniprot/Q3ZC07			0.947635	1.01683	1.01683	0.133334	0.676552
783	tr|A1L5B7|A1L5B7_BOVIN	SERBP1	2.2668e+09	8.46542e+08	1.60742e+09	8.93214e+08	1.4131e+09	1.42928e+09	7.07089e+08	2.1105e+09	2.68664e+09	1.13297e+09	6.79311e+08	3.14207e+09	2.11097e+09	1.44273e+09	2.03206e+09	1.55369e+09	1.14022e+09	1.27347e+09	1086927424	1.10676e+09	1.30683e+09	1.0123e+09	2.70688e+09	1.78127e+09	1.84643e+09	1.1095e+09	9.436e+08	1.39877e+09	1.57847e+09	3.44954e+09	1	3	42329.4	99.7,99.7,99.7	RFEKPLEEK,RPDQQLQGEGK,SAAQAAAQTNSNAAGK	tr|A1L5B7|A1L5B7_BOVIN SERPINE1 mRNA binding protein 1 OS=Bos taurus GN=SERBP1 PE=2 SV=1	tr|A1L5B7|A1L5B7_BOVIN	1174.633887,1254.629724,1459.699618	RFEKPLEEK,RPDQQLQGEGK,SAAQAAAQTNSNAAGK	http://www.uniprot.org/uniprot/A1L5B7	9.32642		0.743956	0.912543	-1.09584	0.133417	0.65033
869	tr|Q1JPG7|Q1JPG7_BOVIN	PKLR	1.16603e+09	7.5205e+08	7.59074e+08	9.78646e+08	6.82666e+08	4.80582e+08	8.15784e+08	3.89546e+08	8.93491e+08	3.46154e+08	7.1469e+08	1.3169e+08	6.99341e+08	9.22215e+08	1.17347e+08	8.45013e+08	8.90583e+08	1.24156e+09	1.5941e+09	5.84812e+08	5.81378e+08	4.38339e+07	1.36504e+08	8.16028e+08	1.8289e+08	3.78242e+08	1.5849e+09	5.2317e+08	2.12451e+08	4.33124e+08	1	3	56869.7	99.7,99.7,99.7	GDANTVWVDYPNIVR,STSIIATIGPASR,TGILQGDPASEVEIVK	tr|Q1JPG7|Q1JPG7_BOVIN Pyruvate kinase OS=Bos taurus GN=PKLR PE=2 SV=1	tr|Q1JPG7|Q1JPG7_BOVIN	1717.844606,1272.698508,1654.871774 : 1654.869842	GDANTVWVDYPNIVR,STSIIATIGPASR,TGILQGDPASEVEIVK	http://www.uniprot.org/uniprot/Q1JPG7	8.36502		0.736028	0.831558	-1.20256	0.13391	2.31407
275	tr|Q08DQ6|Q08DQ6_BOVIN	ZYX	1.00859e+09	1.11244e+09	8.46134e+08	1.30152e+09	1.05913e+09	2.01852e+09	1.671e+09	2.26313e+09	2.53253e+09	1.36886e+09	9.3391e+08	2.63468e+09	2.05608e+09	1.14053e+09	2.17042e+09	2.1743e+09	2.61831e+09	1.10769e+09	3591102020	2.81706e+09	2.39383e+09	8.92275e+08	2.18123e+09	2.74553e+09	2.0039e+09	2.7064e+09	1.25605e+09	2.3183e+09	2.40801e+09	2.38886e+09	1	8	60100.8	99.7,99.7,99.7,99.7,99.7,99.7,99.7,99.7	AISVSAPVFYAPQK,CSTCGQPITDR | Carbamidomethyl [C1 C4],CSVCAEPIMPEPGR | Carbamidomethyl [C1 C4],EVEELEQLTQK,FSPGAPGGPGSQPHQK,LMQDMEHPQK,QSVPINESCGR | Carbamidomethyl [C9],VSSIDLEIDSLSSLLDDMTK	tr|Q08DQ6|Q08DQ6_BOVIN Uncharacterized protein OS=Bos taurus GN=ZYX PE=2 SV=1	tr|Q08DQ6|Q08DQ6_BOVIN	1476.797664 : 1476.798482 : 1476.796072,1293.542818,1601.699602,1344.676426,1547.749332 : 1547.746788 : 1547.746768,1255.569996,1245.577932,2180.07933	QSVPINESCGR | Carbamidomethyl [C9],FSPGAPGGPGSQPHQK,CSTCGQPITDR | Carbamidomethyl [C1 C4]	http://www.uniprot.org/uniprot/Q08DQ6	19.1413		0.390388	0.793607	-1.26007	0.134152	0.663846
245	sp|P68103|EF1A1_BOVIN	EEF1A1	1.14407e+11	3.34927e+10	4.3147e+10	8.63754e+10	6.96892e+10	5.55287e+10	3.81638e+10	8.51049e+10	7.77724e+10	7.84771e+10	4.31153e+10	1.33458e+11	1.1652e+11	4.89058e+10	8.37153e+10	7.51689e+10	3.44815e+10	7.9277e+10	26701507100	5.52709e+10	9.6716e+10	5.47765e+10	1.37902e+11	5.32581e+10	5.00667e+10	6.45413e+10	3.01742e+10	7.36073e+10	9.82014e+10	1.36455e+11	1	8		99.7,99.7,99.7,99.7,99.7,99.7,99.7,99.7	EHALLAYTLGVK,IGGIGTVPVGR,QTVAVGVIK,STTTGHLIYK,THINIVVIGHVDSGK,VETGVLKPGMVVTFAPVNVTTEVK,VETGVLKPGMVVTFAPVNVTTEVK | Oxidation [M10],YYVTIIDAPGHR		sp|P68103|EF1A1_BOVIN	1313.73111 : 1313.731648,1024.604334,913.557532 : 913.558016 : 913.558636 : 913.558244,1119.593656 : 1119.594678,1587.863913 : 1587.868473 : 1587.872049 : 1587.868656 : 1587.873776,2514.375522,2530.365375,1403.718783 : 1403.718813 : 1403.722674 : 1403.724278 : 1403.7237	IGGIGTVPVGR,QTVAVGVIK,STTTGHLIYK	http://www.uniprot.org/uniprot/P68103			0.908941	1.03446	1.03446	0.134299	0.634963
871	tr|Q2TBQ1|Q2TBQ1_BOVIN	F13B	3.1317e+08	1.17614e+09	4.38505e+08	5.4029e+08	1.36817e+08	2.38231e+08	4.45611e+08	1.68859e+08	2.699e+08	4.31043e+08	8.49346e+08	2.65843e+08	5.06525e+08	7.14555e+08	2.79348e+08	1.15133e+09	3.37273e+09	2.23336e+08	1407544356	9.41488e+08	1.28017e+08	1.84483e+08	2.41292e+08	8.22719e+08	4.72962e+08	2.89442e+08	1.46695e+09	6.31023e+08	2.69815e+08	2.75156e+08	1	3	75166.4	99.7,99.7,99.7	MTCEAPPSVEHGTTTPSSEVYHSGDK | Carbamidomethyl [C3],QTYEEGDVVQFFCHK | Carbamidomethyl [C13],YECASGYHTASGK | Carbamidomethyl [C3]	tr|Q2TBQ1|Q2TBQ1_BOVIN Coagulation factor XIII, B polypeptide OS=Bos taurus GN=F13B PE=2 SV=1	tr|Q2TBQ1|Q2TBQ1_BOVIN	2803.20016,1885.829772,1429.594068 : 1429.592996	MTCEAPPSVEHGTTTPSSEVYHSGDK | Carbamidomethyl [C3],QTYEEGDVVQFFCHK | Carbamidomethyl [C13],YECASGYHTASGK | Carbamidomethyl [C3]	http://www.uniprot.org/uniprot/Q2TBQ1	8.16944		0.9512	1.033	1.033	0.135337	2.25065
1696	tr|E1BIE7|E1BIE7_BOVIN	PGAM5	0	0	0	0	0	0	0	1.12437e+06	0	7.7136e+07	0	2.74692e+08	2.41241e+06	0	1.71224e+08	0	2.38317e+06	0	0	0	0	8.82716e+07	3.00966e+08	0	0	8.82263e+07	0	0	8.6718e+07	5.77669e+07	1	1	32006.2	99.7	AVETTDIISK	tr|E1BIE7|E1BIE7_BOVIN Uncharacterized protein OS=Bos taurus GN=PGAM5 PE=4 SV=1	tr|E1BIE7|E1BIE7_BOVIN	1075.58	AVETTDIISK	http://www.uniprot.org/uniprot/E1BIE7	3.46021		0.501122	37.9072	37.9072	0.135417	0.000268461
1803	tr|F1N1V3|F1N1V3_BOVIN	NUP205	0	0	0	0	0	0	0	1.32811e+07	0	0	570255	0	0	481121	0	2.02217e+06	0	0	0	0	0	0	0	0	136886	0	0	0	0	0	1	1	227603	99.7	HKPDFISLFR	tr|F1N1V3|F1N1V3_BOVIN Uncharacterized protein OS=Bos taurus GN=NUP205 PE=4 SV=2	tr|F1N1V3|F1N1V3_BOVIN	1258.68	HKPDFISLFR	http://www.uniprot.org/uniprot/F1N1V3	0.497018		1	1	1	0.13567	0.0057276
705	sp|Q03763|DSG1_BOVIN	DSG1	5137.77	6.31967e+06	3.83766e+06	1.36977e+06	143336	1.24567e+06	4.36821e+07	8.56581e+06	8.90054e+06	4.29546e+08	190050	909225	0	5.96025e+06	0	4.80612e+06	7.50397e+06	5.59928e+06	18455704	5.36105e+09	0	2.21655e+08	1.26398e+06	4.04896e+06	1.39073e+06	978182	3.60062e+06	7.60179e+07	0	0	2	3		99.7,99.7,99.7	DGGADGMSAECECNIK | Carbamidomethyl [C11 C13] Deamidated [N14] Oxidation [M7],IHSDCAANQQVTYR | Carbamidomethyl [C5],QEPSDSPMFIINR		sp|Q03763|DSG1_BOVIN,tr|F1MIW8|F1MIW8_BOVIN	1729.637716,1661.756673 : 1661.75529,1532.730202	DGGADGMSAECECNIK | Carbamidomethyl [C11 C13] Deamidated [N14] Oxidation [M7],IHSDCAANQQVTYR | Carbamidomethyl [C5],QEPSDSPMFIINR	http://www.uniprot.org/uniprot/Q03763			0.299745	79.2391	79.2391	0.135943	581.15
491	tr|A6QQT4|A6QQT4_BOVIN	ALDH3A2	2.55066e+09	7.38077e+08	1.55486e+09	2.44791e+09	4.95815e+09	3.35126e+09	3.18866e+09	3.16249e+09	2.82442e+09	3.18683e+09	2.16287e+09	2.50075e+09	2.80219e+09	1.32593e+09	2.92856e+09	2.95572e+09	1.09253e+09	3.09754e+09	599993670	8.98322e+08	5.86388e+09	7.21567e+08	3.00604e+09	1.23522e+09	3.35711e+09	2.25319e+09	2.97805e+08	2.09699e+09	1.11975e+09	3.84898e+09	1	5	54075.3	99.7,99.7,99.7,99.7,99.7	DILAAIGADLSK,EKDILAAIGADLSK,FDHILYTGNTTVGK,VMQEEIFGPILPIVPVK,YIAPTILTDVDPGTK	tr|A6QQT4|A6QQT4_BOVIN Aldehyde dehydrogenase OS=Bos taurus GN=ALDH3A2 PE=2 SV=1	tr|A6QQT4|A6QQT4_BOVIN	1185.659226,1442.799328,1564.787664 : 1564.788498,1908.067548,1602.847436 : 1602.843688 : 1602.85039	YIAPTILTDVDPGTK,FDHILYTGNTTVGK,VMQEEIFGPILPIVPVK	http://www.uniprot.org/uniprot/A6QQT4	12.3711		0.95558	0.974692	-1.02597	0.135952	0.495272
139	sp|Q3SX14|GELS_BOVIN	GSN	5.42614e+10	2.94909e+10	6.86957e+10	5.66549e+10	4.62315e+10	7.52911e+10	1.6704e+10	5.21479e+10	8.18547e+10	4.2048e+10	3.6322e+10	4.29283e+10	3.73603e+10	8.4632e+10	5.8839e+10	3.63355e+10	3.7084e+10	3.37628e+10	38803487200	1.86038e+10	3.682e+10	3.26604e+10	4.52781e+10	5.28635e+10	7.22037e+10	4.49565e+10	4.02155e+10	7.54392e+10	4.36819e+10	7.0931e+10	2	12		99.7,99.7,99.7,99.7,99.7,99.7,99.7,99.7,99.7,99.7,99.7,99.7	DSQEEEKTEALTSAK,EVQGFESATFLGYFK,FDLVPVPPNLYGDFFTGDAYVILK,HVVPNEVVVQR,HVVPNEVVVQR | Deamidated [N5],QTQVSVLPEGGETPLFK,SEDCFILDHGK | Carbamidomethyl [C4],TPSAAYLWVGAGASEAEK,VPFDAATLHTSTAMAAQHGMDDDGR,VPFDAATLHTSTAMAAQHGMDDDGR | Deamidated [Q17],VSNGAGTMSVSLVADENPFAQGALR | Oxidation [M8],YIETDPANR		sp|Q3SX14|GELS_BOVIN,tr|F1MJH1|F1MJH1_BOVIN	1664.772634,1721.820488,2699.384778,1274.707833 : 1274.709246 : 1274.70953 : 1274.708352 : 1274.707836 : 1274.710042 : 1274.710122,1275.692396,1828.95317 : 1828.954978 : 1828.954806 : 1828.95448 : 1828.95356,1319.580447 : 1319.579162,1806.872172 : 1806.874784 : 1806.875724 : 1806.873516,2614.151904 : 2614.127994,2615.152128,2506.217256,1077.509794	HVVPNEVVVQR,YIETDPANR,SEDCFILDHGK | Carbamidomethyl [C4]	http://www.uniprot.org/uniprot/Q3SX14			0.0742092	1.53452	1.53452	0.13687	0.702534
118	sp|Q3MHN5|VTDB_BOVIN	GC	2.65103e+10	1.00482e+10	3.67854e+10	1.45301e+10	1.79978e+10	2.62434e+10	6.51231e+09	2.36693e+10	3.13524e+10	1.55499e+10	1.85892e+10	2.30121e+10	2.5445e+10	3.64217e+10	2.83382e+10	1.63931e+10	1.28687e+10	1.24581e+10	17504792340	7.75789e+09	2.11604e+10	5.67289e+10	2.53287e+10	2.25355e+10	6.4539e+10	4.82314e+10	2.14217e+10	2.11016e+10	2.36024e+10	3.01614e+10	1	14		99.7,99.7,99.7,99.7,99.7,99.7,99.7,99.7,99.7,99.7,99.7,99.7,99.7,99.7	CCDSVSEDCIK | Carbamidomethyl [C1 C2 C9],DVCDEGNTK | Carbamidomethyl [C3],FPDATETDLQELVAK,GKFPDATETDLQELVAK,GQELCADYSENTFTEYK | Carbamidomethyl [C5],GQELCADYSENTFTEYK | Carbamidomethyl [C5] Deamidated [N11],HFSLLTIMTNR,HQPQEFPTYVEPTNDEICEAFR | Carbamidomethyl [C18],ICSQYAAYGK | Carbamidomethyl [C2],KTQIPEVFLTK,SCESNSPFPVHPGTPECCTHEGLEK | Carbamidomethyl [C2 C17 C18],SLDECCHSESSTACLNAK | Carbamido…		sp|Q3MHN5|VTDB_BOVIN	1371.510232 : 1371.509896,1036.412908,1675.828886 : 1675.827628,1860.947757,2053.855286 : 2053.85549 : 2053.855176 : 2053.85342,2054.859074,1331.695767 : 1331.690082 : 1331.695899 : 1331.701179 : 1331.698383 : 1331.701089 : 1331.69825 : 1331.69152 : 1331.69509 : 1331.697668,2706.19974,1159.532802,1302.754694,2855.196906,2067.82734 : 2067.828824,1381.724592 : 1381.725124 : 1381.726068,2374.298694 …	FPDATETDLQELVAK,HQPQEFPTYVEPTNDEICEAFR | Carbamidomethyl [C18],ICSQYAAYGK | Carbamidomethyl [C2]	http://www.uniprot.org/uniprot/Q3MHN5			0.197316	1.52002	1.52002	0.137455	0.61555
487	tr|A4FV50|A4FV50_BOVIN	MGC142792	3.46925e+09	3.23336e+09	4.08207e+09	2.95107e+09	4.05144e+09	5.15797e+09	2.5803e+09	6.19112e+09	7.26513e+09	2.86082e+09	2.74461e+09	3.99094e+09	5.17572e+09	3.0617e+09	4.60537e+09	4.41365e+09	5.99685e+09	3.27482e+09	1940934716	4.96235e+09	4.89223e+09	2.94031e+09	4.62386e+09	4.0519e+09	9.15254e+09	3.77682e+09	1.84618e+09	4.03317e+09	3.87581e+09	9.39523e+09	2	5	38421.4	99.7,99.7,99.7,99.7,99.7	CHAIIDEQPLIFK | Carbamidomethyl [C1],FVEFDMKPVCK | Carbamidomethyl [C10],GELYCLPCHDK | Carbamidomethyl [C5 C8],MGVPICGACR | Carbamidomethyl [C6 C9],VIEGDVVSALNK	tr|A4FV50|A4FV50_BOVIN MGC142792 protein OS=Bos taurus GN=MGC142792 PE=2 SV=1	sp|Q2KJ33|LIMS2_BOVIN,tr|A4FV50|A4FV50_BOVIN	1582.820088 : 1582.828719,1398.663126,1390.599378,1119.498826,1242.68275	FVEFDMKPVCK | Carbamidomethyl [C10],VIEGDVVSALNK,CHAIIDEQPLIFK | Carbamidomethyl [C1]	http://www.uniprot.org/uniprot/A4FV50	16.9139		0.290401	0.763076	-1.31049	0.137688	0.681059
1250	sp|A6QLG5|RS9_BOVIN	RPS9	1.66429e+09	3.81537e+08	1.0259e+09	8.88786e+08	2.45666e+09	1.08387e+09	3.48535e+08	2.20114e+09	1.63422e+09	1.08915e+09	6.51722e+08	2.44558e+09	4.1965e+09	6.4657e+08	2.08425e+09	1.19608e+09	5.32295e+08	1.07569e+09	310015040	1.04306e+09	2.29903e+09	4.60641e+08	2.47193e+09	9.12726e+08	1.66165e+09	1.2447e+09	4.58811e+08	1.06012e+09	1.82121e+09	2.23541e+09	1	1		99.7	LFEGNALLR		sp|A6QLG5|RS9_BOVIN	1031.575772 : 1031.57631	LFEGNALLR	http://www.uniprot.org/uniprot/A6QLG5			0.751485	0.865024	-1.15604	0.137753	0.49907
365	sp|Q3ZBH0|TCPB_BOVIN	CCT2	2.67999e+09	7.3768e+08	1.20361e+09	1.46878e+09	8.71166e+08	1.64873e+09	3.56749e+08	9.70626e+08	1.56663e+09	1.01682e+09	7.90266e+08	1.66759e+09	1.40879e+09	1.05461e+09	1.768e+09	1.66652e+09	9.95475e+08	8.78003e+08	1016222784	1.2594e+09	2.13046e+09	5.86884e+08	2.42315e+09	1.84817e+09	1.85601e+09	8.44796e+08	4.67783e+08	1.31751e+09	1.25728e+09	3.16071e+09	1	6		99.7,99.7,99.7,99.7,99.7,99.7	DASLMVTNDGATILK,GSGNLEAIHVIK,ILIANTGMDTDK,LGGSLADSYLDEGFLLDK,QALLNSAVDHGSDEVK,SLHDALCVLAQTVK | Carbamidomethyl [C7]		sp|Q3ZBH0|TCPB_BOVIN	1547.77729 : 1547.782388 : 1547.783462,1236.681232 : 1236.682526,1290.650606,1911.952328,1681.828047,1553.822985 : 1553.821713	QALLNSAVDHGSDEVK,DASLMVTNDGATILK,GSGNLEAIHVIK	http://www.uniprot.org/uniprot/Q3ZBH0			0.590346	1.19296	1.19296	0.137943	0.608805
1161	tr|F1MWX3|F1MWX3_BOVIN	BOLA	2.22468e+08	1.99557e+07	6.22343e+07	1.52659e+08	2.11225e+08	4.87988e+07	1.4805e+07	2.42279e+08	8.69455e+07	4.09718e+07	1.45661e+08	2.43042e+09	8.07728e+08	1.83087e+08	5.4662e+08	3.85936e+08	9.16979e+07	1.51405e+08	137197360	2.74703e+08	1.56418e+09	7.64751e+08	1.24665e+09	4.81321e+08	2.23968e+08	3.29361e+07	6.07917e+07	1.99865e+07	4.05167e+08	2.03745e+08	1	2	41062.3	99.7,99.7	CWALGFYPK | Carbamidomethyl [C1],FFAVGYVDDTQFAR	tr|F1MWX3|F1MWX3_BOVIN Uncharacterized protein (Fragment) OS=Bos taurus GN=BOLA PE=3 SV=2	tr|F1MWX3|F1MWX3_BOVIN	1140.54171,1634.769918	CWALGFYPK | Carbamidomethyl [C1],FFAVGYVDDTQFAR	http://www.uniprot.org/uniprot/F1MWX3	6.35359		0.818814	0.819349	-1.22048	0.138658	0.267727
947	sp|Q08DM8|TSN_BOVIN	TSN	1.55969e+08	4.44056e+07	3.12726e+07	1.02417e+08	1.85268e+08	7.66155e+07	1.1154e+08	3.71314e+08	2.86168e+08	2.20038e+08	3.55437e+07	5.5006e+08	3.34816e+08	4.94408e+07	3.89037e+08	1.77328e+08	6.59347e+07	2.04701e+08	7.13795e+06	1.4775e+08	4.67413e+08	5.00684e+08	6.3668e+08	1.75232e+08	2.77271e+08	2.44599e+08	4.24093e+07	2.94734e+08	2.32311e+08	3.81945e+08	1	2		99.7,99.7	EAVTEILGIEPDR,VVQSLEQTAR		sp|Q08DM8|TSN_BOVIN	1440.740864 : 1440.734548,1129.610402	EAVTEILGIEPDR,VVQSLEQTAR	http://www.uniprot.org/uniprot/Q08DM8			0.8058	0.848448	-1.17862	0.138916	0.363485
965	sp|Q1LZH7|KANK2_BOVIN	KANK2	1.63743e+08	1.20514e+08	2.01659e+08	1.16043e+08	2.32586e+08	3.01837e+08	7.78193e+06	6.17509e+08	5.01157e+08	2.12903e+08	1.20128e+08	2.76403e+08	3.15031e+08	1.64422e+08	4.10397e+08	2.15498e+08	1.28415e+08	2.98174e+08	28054918	1.30255e+08	3.38216e+08	2.6436e+08	3.04526e+08	2.91117e+08	3.36503e+08	3.47898e+08	1.47551e+07	2.64778e+08	3.85858e+08	6.06579e+08	1	2		99.7,99.7	EVEVAASTAAGAPAQR,VAVLETQLK		sp|Q1LZH7|KANK2_BOVIN	1526.757062,999.59483	EVEVAASTAAGAPAQR,VAVLETQLK	http://www.uniprot.org/uniprot/Q1LZH7			0.446347	1.65321	1.65321	0.139077	0.370289
1849	tr|G3N2D7|G3N2D7_BOVIN	IGLL1	1.17335e+11	3.13562e+08	1.3089e+11	9.44125e+10	8.75686e+10	1.37789e+11	5.68938e+10	7.62602e+10	1.02571e+11	1.23628e+11	1.16277e+11	1.27705e+11	1.11809e+11	2.07228e+11	2.08577e+11	9.64614e+10	9.35327e+08	7.95447e+10	1543995900	3.41401e+09	4.36831e+10	6.31911e+10	1.37361e+11	7.62339e+10	1.71222e+11	1.13965e+11	1.99308e+09	1.94101e+11	1.33455e+11	9.34283e+10	1	1	12112.1	99.7	VLTQPSSVSGSLGQR	tr|G3N2D7|G3N2D7_BOVIN Uncharacterized protein (Fragment) OS=Bos taurus GN=IGLL1 PE=4 SV=1	tr|G3N2D7|G3N2D7_BOVIN	1514.80294 : 1514.804294	VLTQPSSVSGSLGQR	http://www.uniprot.org/uniprot/G3N2D7	12.931		0.784658	1.38104	1.38104	0.13964	0.167813
358	sp|Q2T9Y6|GSH0_BOVIN	GCLM	4.17219e+09	6.45083e+09	4.32389e+09	7.61089e+09	3.7947e+09	3.38944e+09	1.47314e+09	2.73194e+09	3.50686e+09	4.13969e+09	4.56493e+09	3.92783e+09	3.57457e+09	4.10915e+09	2.63127e+09	4.40986e+09	5.85244e+09	8.03781e+09	5346758680	6.31519e+09	5.79956e+09	1.35238e+09	2.56678e+09	6.12004e+09	3.29834e+09	1.3562e+09	5.73433e+09	4.20638e+09	3.8193e+09	3.89505e+09	1	6		99.7,99.7,99.7,99.7,99.7,99.7	ASTLHLQTGNLLNWGR,CPSTHSEELR | Carbamidomethyl [C1],EFPDVLECTVSHAVEK | Carbamidomethyl [C8],IVAIGTSDLDK,LFIVGSNSSSSTR | Deamidated [N7],TLNEWSSQISPDLIR		sp|Q2T9Y6|GSH0_BOVIN	1779.948638,1214.534948,1858.891191,1130.613316,1354.67189 : 1354.673812,1757.89096 : 1757.889374	IVAIGTSDLDK,TLNEWSSQISPDLIR,ASTLHLQTGNLLNWGR	http://www.uniprot.org/uniprot/Q2T9Y6			0.733254	1.10461	1.10461	0.139932	1.55353
1060	sp|Q862I1|RL24_BOVIN	RPL24	7.62809e+08	2.15552e+08	4.43627e+08	4.87451e+08	1.00384e+09	7.72656e+08	1.95719e+08	1.13178e+09	1.12319e+09	8.13376e+08	2.93678e+08	1.8944e+09	1.30453e+09	2.92445e+08	1.72632e+09	6.86797e+08	4.89355e+08	3.87217e+08	4.20514e+08	6.90161e+08	1.44434e+09	8.62187e+07	1.53546e+09	5.25045e+08	1.01252e+09	1.24828e+09	6.94352e+08	7.14282e+08	1.45965e+09	1.21012e+09	1	2		99.7,99.7	AITGASLADIMAK,QINWTVLYR		sp|Q862I1|RL24_BOVIN	1260.671428,1191.637754	AITGASLADIMAK,QINWTVLYR	http://www.uniprot.org/uniprot/Q862I1			0.718626	1.19285	1.19285	0.140345	0.478249
608	sp|Q9GMB8|SYSC_BOVIN	SARS	2.08128e+09	1.09599e+09	9.58161e+08	1.50703e+09	1.98268e+09	1.49559e+09	5.93269e+08	2.04129e+09	1.75491e+09	1.47341e+09	7.81463e+08	3.55354e+09	2.61129e+09	1.05396e+09	2.33177e+09	1.96431e+09	1.22497e+09	1.15973e+09	1167172846	1.59413e+09	2.93292e+09	1.62256e+09	3.9815e+09	1.72184e+09	1.84743e+09	1.89091e+09	1.15899e+09	1.4105e+09	1.99244e+09	3.52896e+09	1	4		99.7,99.7,99.7,99.7	EIGNLLHPSVPISDDEDADNK,ELVSCSNCTDYQAR | Carbamidomethyl [C5 C8],FKDPGLVDQLVK,YLIATSEQPIAALHR		sp|Q9GMB8|SYSC_BOVIN	2277.072468 : 2277.077619,1701.72227,1357.761417 : 1357.759299 : 1357.759822,1681.915509 : 1681.915917	YLIATSEQPIAALHR,FKDPGLVDQLVK,EIGNLLHPSVPISDDEDADNK	http://www.uniprot.org/uniprot/Q9GMB8			0.775635	1.08776	1.08776	0.141163	0.641412
698	sp|P62998|RAC1_BOVIN	RAC1	7.12316e+09	3.29165e+09	6.60928e+09	6.62281e+09	7.73106e+09	7.03336e+09	3.19301e+09	1.15843e+10	1.23071e+10	6.98491e+09	5.72452e+09	7.45108e+09	1.07187e+10	5.26493e+09	1.1514e+10	7.54732e+09	7.49002e+09	7.28357e+09	2297690272	5.44603e+09	1.06546e+10	5.06654e+09	1.39377e+10	9.6923e+09	1.29581e+10	6.5999e+09	4.29811e+09	9.62746e+09	4.7519e+09	1.06016e+10	2	3		99.7,99.7,99.7	HHCPNTPIILVGTK | Carbamidomethyl [C3],LTPITYPQGLAMAK,YLECSALTQR | Carbamidomethyl [C4]		sp|P62998|RAC1_BOVIN,sp|Q9TU25|RAC2_BOVIN	1585.839447 : 1585.839375 : 1585.839576,1502.81191,1239.592444	HHCPNTPIILVGTK | Carbamidomethyl [C3],LTPITYPQGLAMAK,YLECSALTQR | Carbamidomethyl [C4]	http://www.uniprot.org/uniprot/P62998			0.595366	1.17148	1.17148	0.141259	0.639342
121	tr|E1BFQ6|E1BFQ6_BOVIN	ITGA6	1.86715e+09	1.92424e+09	1.72841e+09	2.17638e+09	3.87819e+09	4.0534e+09	1.81207e+09	3.87035e+09	3.53766e+09	2.2998e+09	1.97837e+09	2.80019e+09	2.72331e+09	1.49407e+09	4.1429e+09	2.80281e+09	3.3128e+09	2.25423e+09	1773610334	2.64649e+09	5.54967e+09	1.16074e+09	4.14288e+09	3.09216e+09	5.81597e+09	3.36997e+09	8.68946e+08	2.28945e+09	1.84466e+09	6.79551e+09	1	14	119233	99.7,99.7,99.7,99.7,99.7,99.7,99.7,99.7,99.7,99.7,99.7,99.7,99.7,99.7	ASIDVIAATENIK,DEITFVSGAPR,DSMFGIAVK,EGCGDDNICNSNLK | Carbamidomethyl [C3 C9],FGSCQQGVAATFTK | Carbamidomethyl [C4],IEFDNDADPSSESK,IEFDNDADPSSESK | Deamidated [N5],ITCEPQGEINFLK | Carbamidomethyl [C3],LETTSNQDNLASITATAK,LRPIPITASVEIQEPSTR,NIGDINQDGYPDIAVGAPYDGK,SRPVINIQQTITVTPNR,TLCGAPSGICLK | Carbamidomethyl [C3 C10],VINLGKPLK	tr|E1BFQ6|E1BFQ6_BOVIN Uncharacterized protein OS=Bos taurus GN=ITGA6 PE=3 SV=1	tr|E1BFQ6|E1BFQ6_BOVIN	1343.726498 : 1343.728554,1190.590268 : 1190.590486 : 1190.589244 : 1190.594188,966.484336,1594.63463,1500.708644,1552.642908,1553.64784 : 1553.645446,1547.764592,1876.930982,2006.112519 : 2006.110188 : 2006.114631,2291.069142,1936.083879,1275.628734,980.63679	DEITFVSGAPR,LRPIPITASVEIQEPSTR,ITCEPQGEINFLK | Carbamidomethyl [C3]	http://www.uniprot.org/uniprot/E1BFQ6	17.1482		0.727279	0.895875	-1.11623	0.141625	0.622757
862	tr|Q08DZ4|Q08DZ4_BOVIN	SMTN	3.48655e+06	8.05784e+07	1.84861e+06	2.96462e+06	0	1.39284e+08	206109	4.14112e+08	1.11205e+08	3.67204e+07	0	0	6.35593e+07	6.31991e+06	1.55615e+07	2.52853e+06	1.26936e+07	8.99096e+06	1033401724	8.17343e+06	1.08104e+06	1.14364e+08	1.0588e+07	5.32852e+08	2.4836e+07	4.23554e+07	193655	3.77275e+06	7.20717e+07	1.42563e+07	1	3	97775.2	99.7,99.7,99.7	HSQQTADGSAVSTVTK,LGSVTHVTSFSPASLGSR,LLEVTTDLAER	tr|Q08DZ4|Q08DZ4_BOVIN Smoothelin OS=Bos taurus GN=SMTN PE=2 SV=1	tr|Q08DZ4|Q08DZ4_BOVIN	1615.778366,1801.928178,1258.670166	HSQQTADGSAVSTVTK,LGSVTHVTSFSPASLGSR,LLEVTTDLAER	http://www.uniprot.org/uniprot/Q08DZ4	4.97788		0.86795	1.81904	1.81904	0.141828	0.00448071
841	tr|F1N1G7|F1N1G7_BOVIN	KIF5B	6.27032e+08	1.06825e+08	2.80889e+08	5.55242e+08	5.0803e+08	3.89982e+08	3.68416e+08	6.95942e+08	5.69716e+08	5.57092e+08	3.57802e+08	1.26436e+09	1.02389e+09	2.43929e+08	5.83491e+08	7.54419e+08	2.40747e+08	5.67687e+08	1.86022e+08	3.03751e+08	8.47813e+08	1.73223e+08	1.30518e+09	4.68071e+08	5.57525e+08	5.99429e+08	1.0973e+08	2.76099e+08	5.01474e+08	7.22648e+08	1	3	109778	99.7,99.7,99.7	LYLVDLAGSEK,SAEIDSDDTGGSAAQK,TQMLDQEELLASTR	tr|F1N1G7|F1N1G7_BOVIN Uncharacterized protein OS=Bos taurus GN=KIF5B PE=3 SV=2	tr|F1N1G7|F1N1G7_BOVIN	1206.645696,1550.672964,1633.7886	LYLVDLAGSEK,SAEIDSDDTGGSAAQK,TQMLDQEELLASTR	http://www.uniprot.org/uniprot/F1N1G7	4.25753		0.864517	1.07383	1.07383	0.142174	0.534297
758	sp|Q3ZBT5|STX7_BOVIN	STX7	8.49408e+08	4.65929e+08	5.65688e+08	7.45333e+08	1.0645e+09	7.13508e+08	9.98542e+08	1.61853e+09	1.17695e+09	1.38799e+09	7.33365e+08	2.19927e+09	1.61889e+09	5.4133e+08	1.60539e+09	1.27661e+09	7.86221e+08	1.18273e+09	399562772	7.78354e+08	1.88496e+09	1.55539e+09	2.54555e+09	1.15183e+09	7.34361e+08	1.8248e+09	5.73273e+08	1.11865e+09	1.52627e+09	1.24171e+09	1	3		99.7,99.7,99.7	EFGSLPTTPSDQR,QQYTNQLAK,TLNQLGTPQDSPELR		sp|Q3ZBT5|STX7_BOVIN	1433.67583 : 1433.677696,1092.556712,1667.844964 : 1667.847716 : 1667.84367	EFGSLPTTPSDQR,QQYTNQLAK,TLNQLGTPQDSPELR	http://www.uniprot.org/uniprot/Q3ZBT5			0.784538	1.08631	1.08631	0.142909	0.635385
170	tr|F1MC13|F1MC13_BOVIN	LAMA5	5.44789e+08	3.75662e+08	9.13547e+08	6.55256e+08	1.37814e+09	1.80047e+09	2.62224e+08	2.25639e+09	2.06023e+09	5.26413e+08	5.40993e+08	1.50864e+09	1.31238e+09	6.43835e+08	2.20687e+09	1.14117e+09	8.8305e+08	1.39199e+09	223535776	4.42188e+09	1.74078e+09	1.05102e+09	1.30135e+09	1.33551e+09	2.0482e+09	1.17483e+09	3.7073e+08	1.21808e+09	5.39745e+08	2.07614e+09	1	11	396070	99.7,99.7,99.7,99.7,99.7,99.7,99.7,99.7,99.7,99.7,99.7	AGALLPAIR,AQTLLAAIR,AVDLALSELESQTDR,DLTNLASSTALK,ESPGGPCEVTLQQGHVTLR | Carbamidomethyl [C7],IAASATCGEEAPAR | Carbamidomethyl [C7],ITQDDDVICSTEYSR | Carbamidomethyl [C9],LAQYEAGLMDLR | Oxidation [M9],SPPGPHYETTQQLEALER,TFQLDTAVDKPCAR | Carbamidomethyl [C12],VQSQLQDMHR	tr|F1MC13|F1MC13_BOVIN Uncharacterized protein (Fragment) OS=Bos taurus GN=LAMA5 PE=4 SV=2	tr|F1MC13|F1MC13_BOVIN	880.5494,955.57975,1645.818288 : 1645.831096,1232.653934,2064.000447,1402.64717,1800.78465,1394.689908,2051.995767 : 2051.992551,1620.779972,1240.597784	AGALLPAIR,SPPGPHYETTQQLEALER,TFQLDTAVDKPCAR | Carbamidomethyl [C12]	http://www.uniprot.org/uniprot/F1MC13	4.02079		0.277993	0.596789	-1.67563	0.143122	0.494607
1100	tr|D3JUI8|D3JUI8_BOVIN	RBMX	1.82217e+09	5.23119e+08	9.51485e+08	1.10183e+09	1.25894e+09	1.73794e+09	8.33483e+08	1.88872e+09	1.46337e+09	1.28291e+09	1.25661e+09	2.41054e+09	2.40933e+09	6.19735e+08	2.69973e+09	1.79712e+09	4.3238e+08	7.70023e+08	1.19397e+08	1.49602e+08	1.61709e+09	4.82205e+08	2.04014e+09	4.75049e+08	1.29772e+09	1.43825e+09	2.54802e+08	5.33566e+08	2.33577e+09	2.92882e+09	1	2	42312.4	99.7,99.7	DYSDHPSGGSYR,LFIGGLNTETNEK	tr|D3JUI8|D3JUI8_BOVIN RNA-binding motif protein, X chromosome OS=Bos taurus GN=RBMX PE=2 SV=1	tr|D3JUI8|D3JUI8_BOVIN	1339.541008,1434.733326 : 1434.73004 : 1434.7373	DYSDHPSGGSYR,LFIGGLNTETNEK	http://www.uniprot.org/uniprot/D3JUI8	6.39386		0.681189	1.25778	1.25778	0.143125	0.433945
1671	tr|E1B9D1|E1B9D1_BOVIN	AKT2	0	1.88251e+07	353700	0	3.28556e+06	0	5.18578e+07	5.44635e+07	1.32107e+06	0	8.77196e+06	5.4735e+08	2.55964e+08	0	6.42013e+06	1.77713e+06	4.29267e+06	601127	206189	2.9935e+06	0	1.40665e+07	2.16928e+06	1.32256e+06	0	6.62805e+07	2.18269e+06	0	9.9175e+06	243849	1	1	55640.1	99.7	GPGDDPMDYK	tr|E1B9D1|E1B9D1_BOVIN Uncharacterized protein OS=Bos taurus GN=AKT2 PE=4 SV=1	tr|E1B9D1|E1B9D1_BOVIN	1093.44	GPGDDPMDYK	http://www.uniprot.org/uniprot/E1B9D1	2.079		0.0738441	0.000294102	-3400.18	0.143175	723.976
321	tr|F1MZV1|F1MZV1_BOVIN	HK1	2.10966e+09	5.63565e+08	9.05604e+08	1.41079e+09	9.81002e+08	7.60028e+08	4.28233e+08	1.41323e+09	1.57063e+09	9.53444e+08	5.87972e+08	2.11862e+09	1.81183e+09	7.76983e+08	9.67465e+08	1.3743e+09	5.24266e+08	8.36028e+08	4.05758e+08	6.72609e+08	1.87201e+09	1.86734e+09	1.90111e+09	1.08077e+09	5.09953e+08	7.36285e+08	5.02012e+08	7.29753e+08	8.41455e+08	1.82385e+09	2	7	102293	99.7,99.7,99.7,99.7,99.7,99.7,99.7	AAQLCGAGMAAVVDK | Carbamidomethyl [C5],GAAMVTAVAYR,HIDLVEGDEGR,MISGMYLGEIVR,MVSGMYLGELVR,QIEETLAHFSLTK,SANLVAATLGAILSR	tr|F1MZV1|F1MZV1_BOVIN Hexokinase-1 OS=Bos taurus GN=HK1 PE=3 SV=2	tr|F1MZV1|F1MZV1_BOVIN,tr|Q5W5U3|Q5W5U3_BOVIN	1460.714046,1108.569164,1238.587658,1367.694076,1353.677538,1515.788337,1455.840288	HIDLVEGDEGR,GAAMVTAVAYR,QIEETLAHFSLTK	http://www.uniprot.org/uniprot/F1MZV1	9.69499		0.681842	1.14409	1.14409	0.143221	0.612065
1420	sp|Q2HJ81|TBB6_BOVIN	TUBB6	3.65058e+08	6.49896e+07	8.52095e+07	3.58966e+08	4.84588e+08	4.42396e+08	4.595e+08	9.03045e+08	2.81822e+08	1.03646e+09	3.06991e+08	1.35191e+09	1.67427e+09	1.03618e+08	1.43707e+09	4.62933e+08	4.32467e+07	3.95628e+08	52420432	4.0781e+07	8.92317e+08	1.03412e+09	1.14231e+09	1.71123e+08	2.34842e+07	6.77614e+08	4.45477e+07	3.46534e+08	1.60133e+09	5.0669e+08	1	1		99.7	INVYYNESSSQK		sp|Q2HJ81|TBB6_BOVIN	1430.667374 : 1430.666962	INVYYNESSSQK	http://www.uniprot.org/uniprot/Q2HJ81			0.866017	1.14627	1.14627	0.143576	0.298086
1186	tr|G3N348|G3N348_BOVIN	WFS1	3.67423e+06	1.05967e+07	1.90579e+06	0	0	0	1.13349e+06	0	2.47079e+06	8.08463e+06	0	0	0	0	0	0	8.81864e+07	0	22804724	1.06817e+08	0	0	0	489190	4.1432e+06	2.87123e+07	2.08343e+07	2.47473e+06	0	0	1	2	99741.1	99.7,99.7	ANFSVVGMVK,YPLHVIMELK	tr|G3N348|G3N348_BOVIN Uncharacterized protein OS=Bos taurus GN=WFS1 PE=4 SV=1	tr|G3N348|G3N348_BOVIN	1050.551446,1241.684163	ANFSVVGMVK,YPLHVIMELK	http://www.uniprot.org/uniprot/G3N348	2.25225		0.564097	19.5863	19.5863	0.143712	2182.25
320	tr|F1MXA4|F1MXA4_BOVIN	ADD2	1.06134e+09	3.47837e+09	2.44731e+09	2.12657e+09	8.80646e+08	4.69971e+08	1.48803e+09	6.8551e+08	9.5557e+08	6.0317e+08	2.74081e+09	5.12963e+06	1.56228e+09	1.07127e+09	1.00204e+08	2.30043e+09	3.42516e+09	3.26938e+09	463032433	4.25978e+09	7.20957e+08	3.97137e+07	8.09455e+07	1.66391e+09	4.33399e+08	3.36375e+07	1.88873e+09	7.54405e+08	3.12109e+08	6.42044e+08	1	7	80610.3	99.7,99.7,99.7,99.7,99.7,99.7,99.7	EELEGLIQEQMK,EQDHFLISPK,FSEDDPEYLR,LGEHEFEALMR,QDFNLMEQK,SAGPQSQLLASVIAEK,SAPASPAQSPAK	tr|F1MXA4|F1MXA4_BOVIN Uncharacterized protein OS=Bos taurus GN=ADD2 PE=4 SV=1	tr|F1MXA4|F1MXA4_BOVIN	1445.706636 : 1445.70651,1212.608784,1269.550166,1330.632339 : 1330.631601 : 1330.632111,1151.530606,1597.86493 : 1597.863672,1110.56673	EQDHFLISPK,LGEHEFEALMR,EELEGLIQEQMK	http://www.uniprot.org/uniprot/F1MXA4	11.0497		0.235352	0.304169	-3.28765	0.143948	4.37986
214	sp|Q08DA1|AT1A1_BOVIN	ATP1A1	1.61975e+09	3.81298e+08	1.26401e+09	1.49195e+09	2.54445e+09	1.51939e+09	2.99156e+09	3.51318e+09	2.38871e+09	8.33947e+09	2.67708e+09	7.84881e+09	2.86087e+09	9.67305e+08	1.4531e+10	1.92382e+09	4.51627e+08	2.20388e+09	355551426	1.16911e+09	3.48974e+09	8.73321e+09	1.74279e+10	1.49539e+09	2.03068e+09	8.9368e+09	7.96409e+08	1.47285e+09	7.46977e+09	2.35059e+09	2	9		99.7,99.7,99.7,99.7,99.7,99.7,99.7,99.7,99.7	ACVVHGSDLK | Carbamidomethyl [C2],AVAGDASESALLK,AVFQANQDNLPILK,LNIPVSQVNPR,MSINAEEVVVGDLVEVK,NMVPQQALVIR,QGAIVAVTGDGVNDSPALK,SPDFTNENPLETR,VIMVTGDHPITAK		sp|Q08DA1|AT1A1_BOVIN,tr|F1MI32|F1MI32_BOVIN	1084.535096,1230.634828 : 1230.645546,1569.845472,1235.69867,1829.941478,1267.710862,1810.942232,1518.692248,1380.745836	NMVPQQALVIR,AVAGDASESALLK,LNIPVSQVNPR	http://www.uniprot.org/uniprot/Q08DA1			0.518492	1.52195	1.52195	0.144219	0.380054
760	sp|Q56JW4|APT_BOVIN	APRT	6.95894e+07	3.93143e+07	7.61875e+07	5.32698e+07	1.18144e+08	6.79832e+07	4.52617e+07	2.61471e+08	1.33381e+08	2.36927e+08	9.03828e+07	9.84979e+08	1.89798e+08	3.3639e+07	9.71334e+08	7.17837e+07	3.9064e+07	5.44828e+07	7.84661e+07	3.80957e+07	2.50353e+08	3.60387e+08	1.45287e+09	9.23461e+07	1.93e+08	4.98954e+08	8.39293e+07	5.89909e+07	6.55064e+08	2.1702e+08	1	3		99.7,99.7,99.7	AEVLECVSLVELTSLK | Carbamidomethyl [C6],ASINLLANHLK,SFPNFPIPGVLFR		sp|Q56JW4|APT_BOVIN	1788.946978,1192.695392,1489.808822	AEVLECVSLVELTSLK | Carbamidomethyl [C6],ASINLLANHLK,SFPNFPIPGVLFR	http://www.uniprot.org/uniprot/Q56JW4			0.382604	1.86109	1.86109	0.144281	0.348519
5	sp|Q2UVX4|CO3_BOVIN	C3	3.08327e+11	2.3725e+11	2.61925e+11	2.48713e+11	1.02999e+11	1.37025e+11	1.31049e+11	1.00708e+11	1.89252e+11	2.59439e+11	2.05354e+11	7.32215e+10	1.53255e+11	2.37954e+11	1.18317e+11	1.98202e+11	2.39103e+11	1.80203e+11	242729760000	1.84175e+11	1.07393e+11	5.43892e+10	7.53896e+10	2.64787e+11	9.52728e+10	9.00679e+10	3.98656e+11	2.03481e+11	1.48647e+11	1.33181e+11	1	78		99.7,99.7,99.7,99.7,99.7,99.7,99.7,99.7,99.7,99.7,99.7,99.7,99.7,99.7,99.7,99.7,99.7,99.7,99.7,99.7,99.7,99.7,99.7,99.7,99.7,99.7,99.7,99.7,99.7,99.7,99.7,99.7,99.7,99.7,99.7,99.7,99.7,99.7,99.7,99.7,99.7,99.7,99.7,99.7,99.7,99.7,99.7,99.7,99.7,99.7,99.7,99.7,99.7,99.7,99.7,99.7,99.7,99.7,99.7,99.7,99.7,99.7,99.7,99.7,99.7,99.7,99.7,99.7,99.7,99.7,99.7,99.7,99.7,99.7,99.7,99.7,99.7,99.7	AAVYNHFISDGVK,AAVYNHFISDGVK | Deamidated [N5],ACEPGVDYVYK | Carbamidomethyl [C2],ADIGCTPGSGR | Carbamidomethyl [C5],AFLDCCEYITQLR | Carbamidomethyl [C5 C6],AGDFLENHYR,AGDFLENHYR | Deamidated [N7],AGQYSSDLR,AQFILQGDACVK | Carbamidomethyl [C10],AYYEDSPQQVFSAEFEVK,CAEENCFMHHTEK | Carbamidomethyl [C1 C6],CAEENCFMHHTEK | Carbamidomethyl [C1 C6] Oxidation [M8],DICEAQVNSLGR | Carbamidomethyl [C3],DSCMGT…		sp|Q2UVX4|CO3_BOVIN	1419.714426 : 1419.71445,1420.700214 : 1420.708806 : 1420.704252,1299.579454 : 1299.57863 : 1299.578728,1089.487548,1687.768728 : 1687.769702 : 1687.76908 : 1687.767792,1220.556375 : 1220.556549 : 1220.554722 : 1220.552242 : 1220.554584 : 1220.555248,1221.544152 : 1221.542556 : 1221.549942,995.463612,1348.679338 : 1348.680532 : 1348.67185 : 1348.675536 : 1348.676878,2135.967804,1691.650755 : 1691…	HQQTITIPAR,VELKPGETLNVNFHLR,KDYDTTPPVVR	http://www.uniprot.org/uniprot/Q2UVX4			0.576696	1.19786	1.19786	0.144331	1.61835
1514	sp|Q3T186|RPIA_BOVIN	RPIA	9.84381e+06	1.85877e+08	0	1.00445e+08	6.71607e+07	7.00971e+06	0	9.19537e+07	0	7.21663e+06	6.51127e+06	0	1.76238e+07	0	0	1.36061e+07	2.72739e+08	6.22835e+07	189033984	1.04134e+08	2.12589e+08	0	0	4.99493e+06	0	0	7.5017e+07	6.73718e+06	0	324096	2	1		99.7	NNQVLGIGSGSTIVHAVQR		sp|Q3T186|RPIA_BOVIN,tr|G5E534|G5E534_BOVIN	1949.05	NNQVLGIGSGSTIVHAVQR	http://www.uniprot.org/uniprot/Q3T186			0.950206	0.71549	-1.39764	0.144716	2975.55
1877	tr|Q0VCQ9|Q0VCQ9_BOVIN	RCN2	1.66234e+07	0	1.47379e+07	2.72616e+06	2.05654e+07	1.06608e+08	7.95893e+07	2.72126e+07	8.25846e+07	2.0426e+08	1.05243e+08	5.9256e+07	1.26784e+08	4.01279e+06	9.9667e+07	1.32845e+08	0	4.00009e+07	0	928090	4.49662e+07	5.11037e+06	1.691e+08	590150	8.65972e+07	7.83556e+07	0	3.06766e+06	2.0639e+08	7.86242e+07	1	1	36909	99.7	EALLGGQEEVDEYVK	tr|Q0VCQ9|Q0VCQ9_BOVIN Reticulocalbin 2, EF-hand calcium binding domain OS=Bos taurus GN=RCN2 PE=2 SV=1	tr|Q0VCQ9|Q0VCQ9_BOVIN	1677.81	EALLGGQEEVDEYVK	http://www.uniprot.org/uniprot/Q0VCQ9	4.73186		0.52867	0.0760931	-13.1418	0.144744	0.0023031
953	sp|Q10741|ADA10_BOVIN	ADAM10	4.92094e+08	1.61427e+08	3.03195e+08	2.40461e+08	2.69216e+08	3.00597e+08	1.11322e+08	4.89941e+08	6.03744e+08	2.9467e+08	8.70065e+07	1.11785e+08	1.60727e+08	1.99926e+08	2.79668e+08	1.91617e+08	2.90402e+08	2.6868e+08	5.31739e+07	1.71949e+08	3.79409e+08	3.26869e+08	1.74318e+08	2.47137e+08	2.2063e+08	8.36715e+07	1.19792e+08	2.56135e+08	1.03817e+08	5.56507e+08	1	2		99.7,99.7	AIDTIYQTTDFSGIR,HGLEECTCASSDGK | Carbamidomethyl [C6 C8]		sp|Q10741|ADA10_BOVIN	1699.832378 : 1699.838262,1549.61252	AIDTIYQTTDFSGIR,HGLEECTCASSDGK | Carbamidomethyl [C6 C8]	http://www.uniprot.org/uniprot/Q10741			0.758614	1.13025	1.13025	0.144834	0.552308
888	sp|O18778|PAHX_BOVIN	PHYH	4.91011e+08	4.20993e+06	1.06043e+08	6.48553e+07	5.82728e+08	4.0377e+08	4.18991e+07	1.26586e+09	5.32401e+08	9.9445e+07	3.04945e+08	5.20886e+08	6.33688e+08	1.59136e+08	3.77022e+08	2.08368e+08	5.14097e+06	1.07846e+08	11898991	1.25539e+07	4.29419e+08	6.54084e+07	2.92722e+08	6.64967e+08	2.11267e+08	2.2357e+08	3.66625e+06	1.1944e+07	3.33153e+08	1.29016e+09	1	2		99.7,99.7	FYEENGFLVIK,GDTVFFHPLLIHGSGR		sp|O18778|PAHX_BOVIN	1357.68969 : 1357.6894,1751.902116	FYEENGFLVIK,GDTVFFHPLLIHGSGR	http://www.uniprot.org/uniprot/O18778			0.759194	0.7018	-1.42491	0.145589	0.179451
435	sp|P62157|CALM_BOVIN	CALM	1.51026e+10	1.41476e+09	9.48555e+09	9.48208e+09	1.30787e+10	2.02906e+10	6.79236e+08	5.88001e+09	1.03762e+10	3.72601e+09	2.04184e+09	8.92283e+09	3.12037e+09	1.20954e+10	6.03487e+09	7.0085e+09	2.78844e+09	7.41869e+09	2335909792	3.37518e+09	1.01808e+10	1.05922e+10	4.3557e+09	2.98396e+09	8.01249e+09	4.00534e+09	3.55037e+09	8.14922e+09	2.52948e+09	1.6842e+10	2	5		99.7,99.7,99.7,99.7,99.7	DGDGTITTK,DGNGYISAAELR,DGNGYISAAELR | Deamidated [N3],MKDTDSEEEIR,VFDKDGNGYISAAELR		sp|P62157|CALM_BOVIN,tr|F1N6C0|F1N6C0_BOVIN	906.430288,1264.5994 : 1264.60073,1265.583726 : 1265.583144 : 1265.600406,1351.592914,1753.86486	DGDGTITTK,DGNGYISAAELR | Deamidated [N3],DGNGYISAAELR	http://www.uniprot.org/uniprot/P62157			0.337759	1.6424	1.6424	0.145614	0.4663
945	sp|Q05927|5NTD_BOVIN	NT5E	7.68326e+08	3.18782e+08	9.13777e+08	2.95344e+08	2.38001e+08	4.55099e+08	6.80554e+07	1.16446e+09	8.04026e+08	2.88194e+08	2.17722e+08	9.06927e+08	3.8541e+08	4.73978e+08	4.74464e+08	2.73246e+08	3.10543e+08	4.30965e+08	289149312	1.45286e+08	7.15621e+08	7.14305e+08	9.47541e+08	5.52146e+08	9.81096e+08	4.06162e+08	4.58689e+08	7.0108e+08	4.12654e+08	1.65854e+09	1	2		99.7,99.7	IIALGHSGFEVDK,ISGLYSPYK		sp|Q05927|5NTD_BOVIN	1384.732275,1026.53698	IIALGHSGFEVDK,ISGLYSPYK	http://www.uniprot.org/uniprot/Q05927			0.289146	1.57996	1.57996	0.145756	0.53024
[truncated: 1,409 more rows]
[truncated: 7 more columns]
